# Supplementary material for: Whole transcriptome approach to evaluate the effect of aluminium hydroxide in ovine encephalon
Source: Sci Rep. 2020 Sep 17;10:15240. doi: 10.1038/s41598-020-71905-y (PMC7498608; doi:10.1038/s41598-020-71905-y)
Supplement: Supplementary file 1 — Supplementary Dataset 1. [file 41598_2020_71905_MOESM1_ESM.xlsx]

## Sheet: Annotated genes
Data S1: All the expressed genes that passed the filtering criteria using Total RNA-seq and their differential expression results in three different comparisons. Genes with FDR-adjusted P values of ≤ 0.05 in DESeq2 are highlighted.
Varela-Martínez et al (2020)								Vaccine VS Control		Adjuvant VS Control		Adjuvant VS Vaccine
ID	External gene name	description	Chromosome	Start	End	Strand	Average expression	log2FoldChange	padj	log2FoldChange	padj	log2FoldChange	padj
ENSOARG00000000004			MT	1094	2667	1	39.2504	0.14065	0.979156	0.405659	0.896175	0.265008	0.999906
ENSOARG00000000016	COX1	Cytochrome c oxidase subunit 1	MT	5332	6876	1	87221.8	-0.252727	0.785836	-0.249587	0.761746	0.00313982	0.999906
ENSOARG00000000017			MT	6874	6944	-1	165.214	-0.176668	0.963048	0.11827	0.960867	0.294937	0.999476
ENSOARG00000000021	ATP8	ATP synthase protein 8	MT	7775	7975	1	1932.98	-4.46834	0.460541	1.36337	0.925795	5.83171	0.165211
ENSOARG00000000022	ATP6	ATP synthase subunit a	MT	7936	8614	1	12050.9	-0.156112	0.918546	0.281336	0.742658	0.437449	0.410197
ENSOARG00000000032	ND5	NADH-ubiquinone oxidoreductase chain 5	MT	11754	13574	1	13951.2	1.08415	0.63204	0.214436	0.963615	-0.869717	0.866149
ENSOARG00000000033	ND6	NADH-ubiquinone oxidoreductase chain 6	MT	13558	14085	-1	3089.72	0.679688	4.23e-06	0.50161	0.0263918	-0.178078	0.906729
ENSOARG00000000034			MT	14086	14154	-1	36.564	0.553208	0.866634	-0.00762777	0.997691	-0.560836	0.9541
ENSOARG00000000035	CYTB	cytochrome b (mitochondrion)	MT	14159	15298	1	59408	0.237955	0.77608	-0.0217452	0.988437	-0.259701	0.813583
ENSOARG00000000036			MT	15302	15371	1	229.081	-0.447147	0.668368	-0.463371	0.669986	-0.0162233	0.999906
ENSOARG00000000037			MT	15371	15436	-1	416.668	0.123608	0.960141	0.0786268	0.962453	-0.0449817	0.999906
ENSOARG00000000038	FIBP	FGF1 intracellular binding protein	21	43305834	43310013	-1	1278.53	-0.116837	0.915506	-0.150035	0.841165	-0.0331981	0.999906
ENSOARG00000000040	ACBD3	acyl-CoA binding domain containing 3	12	27330462	27367202	-1	1999.04	-0.0683706	0.94494	0.0216154	0.979601	0.089986	0.999906
ENSOARG00000000043	RAB11FIP2	RAB11 family interacting protein 2	22	37237300	37276264	-1	3828.23	-0.080741	0.904061	-0.0159414	0.981721	0.0647996	0.999906
ENSOARG00000000048	PIGS	phosphatidylinositol glycan anchor biosynthesis class S	11	19638691	19651175	-1	1231.96	0.0718905	0.952796	0.0768893	0.917366	0.00499878	0.999906
ENSOARG00000000049			13	19780214	20142442	1	181.837	-0.181591	0.915506	-0.104796	0.951607	0.0767951	0.999906
ENSOARG00000000052			20	30466014	30467667	-1	131.815	-0.238252	0.908912	0.219105	0.898158	0.457357	0.737189
ENSOARG00000000056	AGTRAP	angiotensin II receptor associated protein	12	40063820	40068934	-1	48.9028	-0.0648124	0.987918	0.426875	0.856396	0.491687	0.933482
ENSOARG00000000065	CDYL	chromodomain Y like	20	48534771	48569655	-1	574.654	0.0681471	0.972153	0.338313	0.475241	0.270166	0.711651
ENSOARG00000000073			JH922083.1	20910	21698	1	61.128	-0.178825	0.97211	-0.0351402	0.990142	0.143685	0.999906
ENSOARG00000000077			JH923637.1	244	732	-1	157.949	-0.2795	0.865632	-0.19359	0.905363	0.0859104	0.999906
ENSOARG00000000078	KIT	KIT proto-oncogene receptor tyrosine kinase	6	70189729	70234612	1	1812.74	0.153906	0.871286	-0.165199	0.829387	-0.319106	0.437605
ENSOARG00000000079			JH924719.1	555	614	1	203.239	0.119567	0.963048	0.0481243	0.979027	-0.0714427	0.999906
ENSOARG00000000080	CEP131	centrosomal protein 131	11	50661874	50675650	1	920.098	0.381368	0.318304	0.118794	0.913364	-0.262574	0.788398
ENSOARG00000000082	MARCH5	membrane associated ring-CH-type finger 5	22	13512354	13545451	1	1556.93	-0.10977	0.871286	-0.0430727	0.958242	0.0666977	0.999906
ENSOARG00000000085	ARHGAP28	Rho GTPase activating protein 28	23	40133087	40272234	1	578.366	-0.23341	0.928096	0.265446	0.888919	0.498855	0.788398
ENSOARG00000000087			JH923864.1	21	1807	1	341.716	-0.08722	0.967388	0.145197	0.890074	0.232417	0.885137
ENSOARG00000000089	GTF3C1	general transcription factor IIIC subunit 1	24	25010620	25089541	-1	3868.61	0.169793	0.750704	0.167146	0.729814	-0.0026477	0.999906
ENSOARG00000000090	AP1M1	adaptor related protein complex 1 mu 1 subunit	5	6540563	6569348	-1	1372.92	0.217072	0.771169	0.151305	0.861306	-0.0657675	0.999906
ENSOARG00000000092	SHISA5	shisa family member 5	19	51312712	51331447	1	404.955	-0.16068	0.871286	-0.226211	0.729814	-0.0655314	0.999906
ENSOARG00000000094	DCLK3	doublecortin like kinase 3	19	10679088	10698178	1	198.458	0.201785	0.904061	0.243979	0.841165	0.0421943	0.999906
ENSOARG00000000095	PABPC3	poly(A) binding protein cytoplasmic 3	9	76238586	76252134	1	2414.84	0.323645	0.635039	0.0029918	0.997516	-0.320653	0.732388
ENSOARG00000000096	BCLAF1	BCL2 associated transcription factor 1	8	61293172	61313162	-1	6243.35	-0.109732	0.908912	-0.131536	0.852484	-0.0218034	0.999906
ENSOARG00000000099	TOP3A	DNA topoisomerase III alpha	11	33899133	33917905	1	1083.73	0.072628	0.969982	0.22733	0.717771	0.154702	0.969964
ENSOARG00000000100	MED8	mediator complex subunit 8	1	17840228	17843738	-1	213.604	0.183052	0.925922	-0.0185508	0.99181	-0.201602	0.999906
ENSOARG00000000103			26	25589855	25612631	-1	2336.34	-0.0274175	0.984537	-0.0733548	0.927823	-0.0459374	0.999906
ENSOARG00000000106	VRK1	vaccinia related kinase 1	18	60336286	60405148	1	1194.3	-0.0956653	0.905275	0.0733212	0.917186	0.168986	0.787426
ENSOARG00000000109	SLAIN1	SLAIN motif family member 1	10	53317825	53368551	1	3714.76	0.191326	0.861896	0.266814	0.705402	0.075488	0.999906
ENSOARG00000000110	SMURF1	SMAD specific E3 ubiquitin protein ligase 1	24	37110700	37133651	1	829.295	0.112385	0.959704	0.0794576	0.960264	-0.0329273	0.999906
ENSOARG00000000111	SHISA4	shisa family member 4	12	78933863	78935736	1	1051.44	-0.00459555	0.996263	-0.097555	0.919728	-0.0929595	0.999906
ENSOARG00000000113	FAM204A	family with sequence similarity 204 member A	22	37543328	37573876	-1	2514.16	-0.0159029	0.987918	-0.0867712	0.931613	-0.0708683	0.999906
ENSOARG00000000114			AMGL01121377.1	1	17144	1	647.907	-0.164085	0.941054	0.181756	0.904965	0.345841	0.833263
ENSOARG00000000115			14	57187783	57193973	1	125.969	-0.0383355	0.987918	0.0599453	0.97963	0.0982807	0.999906
ENSOARG00000000117	HERC3	HECT and RLD domain containing E3 ubiquitin protein ligase 3	6	36005466	36125662	-1	6778.04	0.0435554	0.97491	0.123448	0.823715	0.0798926	0.999906
ENSOARG00000000118	ARL4D	ADP ribosylation factor like GTPase 4D	11	42763484	42764086	1	300.596	-0.226246	0.88983	-0.128937	0.940115	0.0973093	0.999906
ENSOARG00000000120			14	57220287	57225141	1	44.6409	-0.100408	0.986159	0.147451	0.969417	0.247859	0.999906
ENSOARG00000000123			14	24810470	24820674	1	2524.35	0.199302	0.860457	0.028257	0.985813	-0.171045	0.989746
ENSOARG00000000125	DYNLT3	dynein light chain Tctex-type 3	X	35123598	35132630	-1	625.988	-0.0765256	0.969982	-0.190501	0.808832	-0.113975	0.999906
ENSOARG00000000128	C11orf68	chromosome 11 open reading frame 68	21	43333614	43335051	-1	438.107	-0.123231	0.952851	-0.0726734	0.960867	0.0505575	0.999906
ENSOARG00000000129			9	14066880	14071946	1	843.089	-0.0952745	0.944908	0.0257922	0.98119	0.121067	0.999906
ENSOARG00000000130			18	28569510	28726255	-1	3001.13	-0.0366045	0.984537	-0.365972	0.398295	-0.329368	0.487584
ENSOARG00000000131	TEX15	testis expressed 15, meiosis and synapsis associated	26	25629926	25693596	-1	139.212	-0.290902	0.939371	-0.0553224	0.987468	0.23558	0.999906
ENSOARG00000000133	GJC1	gap junction protein gamma 1	11	43948435	43949625	-1	49.1642	-0.0885484	0.987457	-0.0508396	0.988437	0.0377089	0.999906
ENSOARG00000000134			14	57343338	57428222	-1	4158.93	0.061843	0.95774	0.0679587	0.923857	0.00611566	0.999906
ENSOARG00000000135	PBX2	PBX homeobox 2	20	26330411	26335636	1	934.421	0.129743	0.847315	0.0434719	0.960867	-0.0862713	0.999906
ENSOARG00000000137	HMGN4	high mobility group nucleosomal binding domain 4	20	30504529	30516219	-1	281.205	0.0564237	0.979325	-0.297204	0.746719	-0.353627	0.730393
ENSOARG00000000139	PURG	purine rich element binding protein G	26	25766845	25805723	-1	15326.4	-0.048954	0.960512	-0.169575	0.596999	-0.120621	0.870871
ENSOARG00000000142	HSPA8	heat shock protein family A (Hsp70) member 8	15	33230597	33237578	-1	43796.5	-0.14658	0.851473	-0.244908	0.608318	-0.0983277	0.999906
ENSOARG00000000143			JH924532.1	21	2575	-1	33.3582	-0.234806	0.970983	0.0506203	0.98868	0.285427	0.999906
ENSOARG00000000146			5	107443014	107446227	-1	59.854	0.0312164	0.992066	-0.403596	0.903138	-0.434813	0.999906
ENSOARG00000000147	ZNF282	zinc finger protein 282	4	111658500	111681279	1	399.866	0.39421	0.765398	0.305536	0.835619	-0.0886744	0.999906
ENSOARG00000000151	LNPK	lunapark, ER junction formation factor	2	133005922	133093926	1	5219.2	-0.0101267	0.989687	-0.070331	0.92903	-0.0602043	0.999906
ENSOARG00000000152			X	65753781	65808797	-1	55.9628	0.261491	0.94494	-0.0976006	0.975134	-0.359092	0.999366
ENSOARG00000000154			14	57662402	57676295	1	611.317	0.127116	0.972044	0.195122	0.917186	0.0680064	0.999906
ENSOARG00000000155			3	150801360	150873795	1	212.776	0.16065	0.971515	0.422046	0.80187	0.261396	0.999906
ENSOARG00000000156	PRKCD	protein kinase C delta	19	47735253	47762970	-1	319.733	-0.0125587	0.992066	0.0695066	0.960867	0.0820653	0.999906
ENSOARG00000000157	DRAP1	DR1 associated protein 1	21	43335823	43337721	1	928.324	-0.0341133	0.979156	-0.0633537	0.949869	-0.0292404	0.999906
ENSOARG00000000158	EDNRB	endothelin receptor type B	10	53507513	53535126	-1	236.677	-0.344065	0.871286	-0.0298719	0.989316	0.314193	0.982114
ENSOARG00000000161			4	51411738	51468375	-1	3504.23	-0.119362	0.891411	-0.134284	0.838045	-0.0149217	0.999906
ENSOARG00000000163	WRN	Werner syndrome RecQ like helicase	26	25806567	25924951	1	2525.85	-0.0607337	0.95774	0.129112	0.786644	0.189846	0.619155
ENSOARG00000000169			11	52476013	52477674	1	42.1464	0.0934932	0.984537	0.0965954	0.978816	0.00310215	0.999906
ENSOARG00000000170	ATP5MC3	ATP synthase membrane subunit c locus 3	2	133814093	133816722	1	1904.63	-0.313389	0.503502	-0.259142	0.679698	0.0542463	0.999906
ENSOARG00000000176	AATF	apoptosis antagonizing transcription factor	11	12886982	12998104	1	1435.16	0.0223197	0.987918	0.212024	0.703037	0.189705	0.866149
ENSOARG00000000177	SNCAIP	synuclein alpha interacting protein	5	28849341	29014861	-1	3286.79	-0.00953509	0.992066	0.0680714	0.951607	0.0776065	0.999906
ENSOARG00000000178	PPP1R42	protein phosphatase 1 regulatory subunit 42	9	43939223	43974874	-1	103.625	-0.0255049	0.990389	-0.187586	0.931613	-0.162081	0.999906
ENSOARG00000000180			11	53802713	53802928	1	44.3385	-0.294466	0.950405	-0.192124	0.957602	0.102341	0.999906
ENSOARG00000000182			26	26157281	26329465	1	14405.5	0.119621	0.911871	-0.0657752	0.953346	-0.185396	0.888469
ENSOARG00000000184	CAMK4	calcium/calmodulin dependent protein kinase IV	5	107540852	107812560	1	14784.3	-0.0363812	0.964925	-0.196466	0.222432	-0.160085	0.415103
ENSOARG00000000185	DPF3	double PHD fingers 3	7	81041076	81269268	-1	3751.29	0.230125	0.663109	0.405321	0.162645	0.175197	0.909915
ENSOARG00000000187	API5	apoptosis inhibitor 5	15	71627685	71653594	1	2046.55	-0.0122807	0.987918	-0.0322181	0.964561	-0.0199374	0.999906
ENSOARG00000000188			JH924532.1	7958	9393	-1	172.731	-0.14652	0.960727	-0.249313	0.866489	-0.102793	0.999906
ENSOARG00000000189			26	27130803	27155204	1	284.641	0.0718353	0.97661	-0.135779	0.92903	-0.207615	0.99391
ENSOARG00000000191	SULT1C4	sulfotransferase family 1C member 4	3	61762112	61769403	1	103.676	0.230109	0.970983	0.58204	0.814367	0.351931	0.999906
ENSOARG00000000192			14	57685819	57703801	1	581.766	-0.196078	0.858662	-0.107951	0.92903	0.0881268	0.999906
ENSOARG00000000193	CADPS2	calcium dependent secretion activator 2	4	86747428	87115385	-1	17769.9	0.107475	0.893665	0.303798	0.22931	0.196323	0.699425
ENSOARG00000000194	ATF2	activating transcription factor 2	2	133841980	133908859	1	5332.09	-0.114529	0.869741	-0.0633313	0.930866	0.0511982	0.999906
ENSOARG00000000196			9	14073117	14076214	1	261.367	0.124186	0.975557	-0.0646556	0.97963	-0.188842	0.999906
ENSOARG00000000197	VPS50	VPS50, EARP/GARPII complex subunit	4	10482484	10618561	1	7202.88	-0.0929258	0.906906	-0.0206721	0.97963	0.0722536	0.999906
ENSOARG00000000200	SSTR2	somatostatin receptor 2	11	57048171	57049277	-1	711.9	0.0605016	0.97906	-0.0322498	0.986525	-0.0927514	0.999906
ENSOARG00000000201	RNF219	ring finger protein 219	10	54246346	54286076	-1	1485.81	-0.0802223	0.948347	-0.159426	0.780789	-0.0792035	0.999906
ENSOARG00000000203			14	57721376	57727965	1	163.797	0.0336707	0.988193	-0.13328	0.960497	-0.166951	0.999906
ENSOARG00000000205	CIAPIN1	cytokine induced apoptosis inhibitor 1	14	24863386	24875606	-1	1215.45	-0.0688665	0.954669	-0.0591831	0.945071	0.00968341	0.999906
ENSOARG00000000206	KCNJ16	potassium voltage-gated channel subfamily J member 16	11	59517933	59519150	-1	187.422	0.168585	0.970638	-0.120485	0.964523	-0.28907	0.999906
ENSOARG00000000207			JH924835.1	21	1900	-1	125.633	0.615901	0.598717	0.625659	0.617566	0.00975871	0.999906
ENSOARG00000000208			1	215044926	215058611	-1	1106	0.150649	0.969223	0.378453	0.799667	0.227804	0.999906
ENSOARG00000000212			14	57757564	57766154	1	124.578	-0.18362	0.963978	0.117039	0.964629	0.300659	0.999906
ENSOARG00000000213	ZNF212	zinc finger protein 212	4	111703384	111706780	1	190.068	0.106962	0.971612	-0.0228367	0.989316	-0.129799	0.999906
ENSOARG00000000216	ACTR5	ARP5 actin related protein 5 homolog	13	67152455	67175574	1	629.989	-0.0831695	0.95774	-0.149892	0.842223	-0.0667222	0.999906
ENSOARG00000000218			5	49802878	49882050	1	4772.53	-0.0890998	0.906392	-0.108973	0.840908	-0.019873	0.999906
ENSOARG00000000220	LIN9	lin-9 DREAM MuvB core complex component	12	27413871	27501659	-1	485.829	-0.0577867	0.975557	0.0407706	0.970709	0.0985572	0.999906
ENSOARG00000000221			14	57774773	57784650	-1	221.183	-0.11469	0.975557	0.0512964	0.983259	0.165986	0.999906
ENSOARG00000000222			AMGL01125232.1	5777	35356	1	44.3278	-3.25903	0.00157436	-0.34058	0.958242	2.91845	0.0259649
ENSOARG00000000223	DRAXIN	dorsal inhibitory axon guidance protein	12	40098700	40111111	-1	81.9858	-0.0606407	0.987918	0.0423794	0.990025	0.10302	0.999906
ENSOARG00000000224	OTUD7A	OTU deubiquitinase 7A	18	29099186	29290556	1	7799.54	0.185363	0.583365	0.128802	0.787133	-0.0565602	0.999906
ENSOARG00000000226	STARD4	StAR related lipid transfer domain containing 4	5	107832742	107841390	-1	529.273	-0.177787	0.859523	-0.066449	0.958899	0.111338	0.999906
ENSOARG00000000227			7	81374139	81390120	1	448.568	-0.0629457	0.975557	-0.0338409	0.97963	0.0291048	0.999906
ENSOARG00000000229	NRG1	neuregulin 1	26	27186666	27309473	1	2776.92	-0.0508351	0.975557	-0.088318	0.92192	-0.0374829	0.999906
ENSOARG00000000230	SKI	SKI proto-oncogene	12	48571511	48625093	-1	3400.53	0.0474325	0.984537	0.0997882	0.951	0.0523558	0.999906
ENSOARG00000000233	CHN1	chimerin 1	2	134039752	134175352	1	40377.3	-0.118272	0.899925	-0.191234	0.725467	-0.0729621	0.999906
ENSOARG00000000234	NPY5R	neuropeptide Y receptor Y5	6	2564603	2565943	-1	285.043	-0.231201	0.888706	-0.428073	0.62274	-0.196872	0.999906
ENSOARG00000000237	DAAM2	dishevelled associated activator of morphogenesis 2	20	13822719	13874086	1	3668.07	0.356434	0.770194	0.5761	0.415932	0.219666	0.999906
ENSOARG00000000239			12	78970333	78985034	1	746.415	0.00174359	0.998685	0.0677673	0.960867	0.0660237	0.999906
ENSOARG00000000240			JH922892.1	1868	3644	-1	54.866	-0.167985	0.973564	-0.140522	0.964109	0.027463	0.999906
ENSOARG00000000242	COQ9	coenzyme Q9	14	24875640	24887592	1	687.878	0.0878647	0.95774	0.128996	0.876167	0.0411315	0.999906
ENSOARG00000000243	RGR	retinal G protein coupled receptor	25	38843058	38853400	1	80.0805	0.809665	0.634183	0.807548	0.639941	-0.00211783	0.999906
ENSOARG00000000244			2	234395541	234403556	1	103.284	-0.0346149	0.989687	0.398024	0.849802	0.432639	0.94545
ENSOARG00000000246			11	50697960	50722275	1	613.021	0.303141	0.634183	0.176022	0.857793	-0.127119	0.999906
ENSOARG00000000248	SLC6A6	solute carrier family 6 member 6	19	57634590	57680153	-1	1249.95	0.194954	0.915506	0.0495855	0.979601	-0.145369	0.999906
ENSOARG00000000249	MAP7	microtubule associated protein 7	8	61395891	61454357	-1	3990.12	0.0825203	0.912077	-0.000967361	0.998445	-0.0834877	0.999906
ENSOARG00000000250			6	6177567	6177770	1	518.068	-0.181096	0.899925	-0.331747	0.665759	-0.150651	0.999906
ENSOARG00000000252	SYTL5	synaptotagmin like 5	X	35339541	35458564	1	376.716	-0.00581444	0.998088	0.010526	0.995609	0.0163404	0.999906
ENSOARG00000000257	SKIL	SKI like proto-oncogene	1	215079468	215103090	-1	1970.89	-0.0137586	0.987918	-0.225373	0.450284	-0.211614	0.503463
ENSOARG00000000258	BAIAP2	BAI1 associated protein 2	11	50728317	50769136	-1	4718.12	-0.0439013	0.984537	-0.156692	0.905187	-0.112791	0.999906
ENSOARG00000000261	EIF3I	eukaryotic translation initiation factor 3 subunit I	2	234402630	234410047	-1	1531.69	-0.120311	0.896794	-0.126946	0.861306	-0.00663443	0.999906
ENSOARG00000000262	TRAM1L1	translocation associated membrane protein 1 like 1	6	8437055	8438197	1	243.419	-0.1697	0.928928	-0.244982	0.845058	-0.0752816	0.999906
ENSOARG00000000263	SZT2	SZT2, KICSTOR complex subunit	1	17855538	17900010	1	2166.17	0.377342	0.756744	0.358512	0.755902	-0.0188301	0.999906
ENSOARG00000000264			JH923143.1	3699	11067	1	346.226	0.114321	0.973564	0.286558	0.846775	0.172237	0.999906
ENSOARG00000000266	BCL11B	B cell CLL/lymphoma 11B	18	62847216	62930960	-1	692.928	0.230623	0.908677	0.168685	0.92681	-0.0619383	0.999906
ENSOARG00000000267			AMGL01130197.1	3901	4874	-1	180.916	-0.0650214	0.983447	0.037944	0.986749	0.102965	0.999906
ENSOARG00000000269	RASGEF1B	RasGEF domain family member 1B	6	95833905	96508928	-1	24754.9	-0.00660015	0.992066	-0.17827	0.641942	-0.17167	0.738813
ENSOARG00000000270	ZFYVE1	zinc finger FYVE-type containing 1	7	81396284	81438182	-1	3226.64	-0.0231644	0.987918	0.144872	0.829387	0.168037	0.888662
ENSOARG00000000271	CLMP	CXADR like membrane protein	15	33244599	33348389	-1	957.052	0.0847708	0.97661	0.0161849	0.993176	-0.0685858	0.999906
ENSOARG00000000275			6	8877258	8877956	1	819.887	0.0907378	0.95774	0.215691	0.732045	0.124953	0.999906
ENSOARG00000000276	WIPF1	WAS/WASL interacting protein family member 1	2	134365412	134391803	1	239.879	0.114324	0.968196	0.462066	0.561383	0.347743	0.815621
ENSOARG00000000280			AMGL01121818.1	21	2351	1	296.687	0.130298	0.94494	0.0692813	0.962453	-0.0610166	0.999906
ENSOARG00000000281	TMEM234	transmembrane protein 234	2	234410506	234414512	1	207.581	-0.0127901	0.992066	-0.0316395	0.985822	-0.0188494	0.999906
ENSOARG00000000284	ZNF777	zinc finger protein 777	4	111802118	111829406	-1	590.544	0.0908036	0.963978	0.12681	0.912106	0.0360059	0.999906
ENSOARG00000000285	INSR	insulin receptor	5	13733596	13879145	-1	5029.95	-0.0459744	0.975557	0.338817	0.237184	0.384791	0.0717541
ENSOARG00000000286	GOLGA4	golgin A4	19	10718920	10821792	1	9068.19	0.00710587	0.989687	0.0096986	0.988437	0.00259273	0.999906
ENSOARG00000000288	ECI2	enoyl-CoA delta isomerase 2	20	48971787	48985956	1	806.473	0.0111349	0.990561	0.132551	0.879792	0.121417	0.999906
ENSOARG00000000291	FGB	fibrinogen beta chain	17	2703888	2715375	-1	100.5	-1.56621	0.147688	-0.477128	0.888542	1.08908	0.61141
ENSOARG00000000294	CACUL1	CDK2 associated cullin domain 1	22	37908608	37973789	-1	3193.69	-0.00813513	0.989687	-0.0161757	0.98149	-0.00804057	0.999906
ENSOARG00000000296	ENTPD2	ectonucleoside triphosphate diphosphohydrolase 2	JH921894.1	15960	19143	1	302.554	-0.0469334	0.984537	-0.00506924	0.996451	0.0418641	0.999906
ENSOARG00000000298	GPR155	G protein-coupled receptor 155	2	134451917	134490199	1	3313.98	-0.014401	0.987918	-0.0394268	0.968961	-0.0250258	0.999906
ENSOARG00000000299			14	57943069	58131608	-1	1894.6	0.0704549	0.975557	0.112074	0.933496	0.0416196	0.999906
ENSOARG00000000301			5	6575257	6580518	-1	955.785	0.060275	0.972044	-0.0295424	0.978816	-0.0898175	0.999906
ENSOARG00000000302	POLR2C	RNA polymerase II subunit C	14	24890157	24897562	1	923.519	-0.0715002	0.947585	-0.076695	0.913364	-0.00519481	0.999906
ENSOARG00000000303			JH921894.1	26891	27209	1	132.275	0.0369856	0.987918	0.121756	0.950445	0.0847706	0.999906
ENSOARG00000000304	ACKR3	atypical chemokine receptor 3	1	4400644	4401732	-1	86.771	-0.829494	0.55576	-0.00622786	0.997691	0.823266	0.625657
ENSOARG00000000307	SMOX	spermine oxidase	13	50288586	50301291	-1	765.655	0.0835705	0.952755	0.147825	0.831736	0.0642543	0.999906
ENSOARG00000000310			14	58166969	58177613	-1	1304.07	0.0131259	0.990561	0.0394855	0.978816	0.0263596	0.999906
ENSOARG00000000311			JH921894.1	28009	28273	1	264.844	-0.0252427	0.987918	-0.0473422	0.97963	-0.0220995	0.999906
ENSOARG00000000313			JH923044.1	3989	6421	1	1868.69	0.0515344	0.983924	0.218115	0.853472	0.16658	0.999906
ENSOARG00000000315			13	37656302	37667898	1	541.857	-0.124471	0.91891	-0.0318916	0.97963	0.0925794	0.999906
ENSOARG00000000316	KIAA1109	KIAA1109	17	35025779	35178756	-1	11962.2	0.014558	0.987918	-0.137914	0.717771	-0.152472	0.737189
ENSOARG00000000317			5	29236250	29249247	1	141.959	0.00514777	0.998685	0.341227	0.846429	0.336079	0.966045
ENSOARG00000000318			11	27434978	27447265	1	151.97	0.0679786	0.979033	-0.0975324	0.957625	-0.165511	0.999906
ENSOARG00000000319	RBM25	RNA binding motif protein 25	7	81474497	81517560	1	4214.69	0.0293004	0.975557	0.0960349	0.837783	0.0667345	0.999906
ENSOARG00000000320	PRKCI	protein kinase C iota	1	215139340	215208204	-1	2022.32	-0.0276731	0.980261	-0.0321046	0.968961	-0.00443146	0.999906
ENSOARG00000000321	IDE	insulin degrading enzyme	22	13608417	13669967	-1	1975.74	-0.0796819	0.95774	-8.73e-05	0.999691	0.0795946	0.999906
ENSOARG00000000322	MIEF2	mitochondrial elongation factor 2	11	33921859	33925961	-1	123.306	-0.0924932	0.975557	-0.294465	0.841165	-0.201971	0.999906
ENSOARG00000000324	SCRN3	secernin 3	2	134497203	134528586	-1	1197.26	0.124599	0.959704	-0.109109	0.95024	-0.233707	0.963237
ENSOARG00000000326			12	48647064	48653966	1	184.839	-0.0321883	0.987918	-0.0811386	0.973381	-0.0489503	0.999906
ENSOARG00000000327	LAMA1	laminin subunit alpha 1	23	40284978	40414151	-1	4960.18	-0.0974317	0.917136	0.0289214	0.975217	0.126353	0.965542
ENSOARG00000000328	TCEAL9	transcription elongation factor A like 9	X	121942585	121943538	-1	159.735	-0.394452	0.896794	-0.744935	0.637336	-0.350483	0.999906
ENSOARG00000000329	SRFBP1	serum response factor binding protein 1	5	29278341	29334417	-1	1545.42	-0.0311718	0.979156	-0.055634	0.950831	-0.0244622	0.999906
ENSOARG00000000333	ADAMTS7	ADAM metallopeptidase with thrombospondin type 1 motif 7	18	29375835	29423578	1	41.8771	0.101361	0.987457	0.00251648	0.998919	-0.0988445	0.999906
ENSOARG00000000334			24	2222043	2233876	1	62.5246	-0.377106	0.887498	-0.323323	0.8925	0.0537829	0.999906
ENSOARG00000000336	GCC2	GRIP and coiled-coil domain containing 2	3	61775662	61808773	1	2292.34	-0.0255627	0.984537	-0.0235103	0.979601	0.00205244	0.999906
ENSOARG00000000337	MAP3K5	mitogen-activated protein kinase kinase kinase 5	8	61577863	61807090	-1	5635.33	-0.0142984	0.987918	-0.137556	0.857614	-0.123257	0.999906
ENSOARG00000000338	ABCA2	ATP binding cassette subfamily A member 2	JH921894.1	40046	55878	1	2471.03	0.381707	0.799266	0.412296	0.743112	0.0305886	0.999906
ENSOARG00000000339	CIR1	corepressor interacting with RBPJ, 1	2	134527994	134564827	1	1433.42	-0.112583	0.871286	-0.0126889	0.988437	0.0998938	0.99457
ENSOARG00000000340	ELOB	elongin B	24	2254105	2257982	1	936.636	-0.304585	0.536026	-0.434665	0.221883	-0.130079	0.999906
ENSOARG00000000341	RNPEP	arginyl aminopeptidase	12	78996222	79007748	1	467.972	0.139315	0.969595	-0.0153849	0.994588	-0.1547	0.999906
ENSOARG00000000343	DOK4	docking protein 4	14	24899696	24905785	-1	537.261	0.00191442	0.998685	-0.257457	0.76449	-0.259372	0.870871
ENSOARG00000000344	PLXDC2	plexin domain containing 2	13	20372178	20811742	1	8267.25	-0.173334	0.871286	0.15566	0.865219	0.328994	0.553043
ENSOARG00000000345	GRAMD1B	GRAM domain containing 1B	15	33605559	33794217	1	15997.1	0.0292092	0.98182	-0.00143619	0.997716	-0.0306454	0.999906
ENSOARG00000000347	TRRAP	transformation/transcription domain associated protein	24	37140796	37227404	-1	6398.13	0.186947	0.834595	0.157447	0.856829	-0.0294999	0.999906
ENSOARG00000000348			6	21961277	21961624	1	71.668	0.0298664	0.989687	0.00268901	0.998681	-0.0271774	0.999906
ENSOARG00000000349	FUT10	fucosyltransferase 10	26	27772233	27839701	-1	1621.66	0.0217734	0.987918	0.270073	0.619706	0.248299	0.734371
ENSOARG00000000356	ZNF746	zinc finger protein 746	4	111856705	111874103	-1	529.06	0.282788	0.796795	0.177603	0.887609	-0.105186	0.999906
ENSOARG00000000357	NCOR2	nuclear receptor corepressor 2	17	50846719	51047632	1	7089.35	0.265858	0.891411	0.251471	0.868582	-0.0143866	0.999906
ENSOARG00000000358	PSEN1	presenilin 1	7	81529149	81597599	1	3033.57	0.0569682	0.970701	0.162928	0.765981	0.10596	0.999906
ENSOARG00000000361			JH922624.1	21	1782	1	75.1968	0.304264	0.898752	0.0718597	0.979601	-0.232404	0.999906
ENSOARG00000000362	NUP107	nucleoporin 107	3	150809405	151035873	-1	5453.66	-0.0105763	0.989687	0.0814884	0.91181	0.0920647	0.999906
ENSOARG00000000363	LLGL1	LLGL1, scribble cell polarity complex component	11	33926714	33953494	-1	1013.98	0.0643812	0.975557	0.176164	0.866453	0.111783	0.999906
ENSOARG00000000369	ECHS1	enoyl-CoA hydratase, short chain 1	22	50733609	50740406	1	1361.7	-0.153274	0.904061	-0.0392673	0.975714	0.114007	0.999906
ENSOARG00000000371			X	121999296	122000115	1	2897.66	-0.0225215	0.987918	-0.126685	0.856178	-0.104164	0.999906
ENSOARG00000000372	RBM26	RNA binding motif protein 26	10	54918357	54994260	-1	14258.2	0.00595992	0.990389	-0.00387339	0.994967	-0.00983331	0.999906
ENSOARG00000000373	CCSER2	coiled-coil serine rich protein 2	25	38897217	39056721	1	7380.19	0.0692964	0.896794	0.0194778	0.974518	-0.0498186	0.999906
ENSOARG00000000374			AMGL01125976.1	246	4574	-1	4286.06	-0.176003	0.700026	-0.0539166	0.951607	0.122086	0.960125
ENSOARG00000000375	SEZ6L	seizure related 6 homolog like	17	65698820	65765918	1	5099.13	0.410157	0.188874	0.125291	0.898158	-0.284867	0.662805
ENSOARG00000000376			6	32053339	32053491	-1	66.6428	0.0357609	0.990389	-0.528038	0.804344	-0.563799	0.893825
ENSOARG00000000378	TCEAL8	transcription elongation factor A like 8	X	122038906	122039483	1	1084.26	-0.140188	0.92552	-0.197605	0.841165	-0.0574169	0.999906
ENSOARG00000000380			11	27451572	27455340	-1	86.8923	0.0489051	0.987918	0.0439044	0.98652	-0.00500073	0.999906
ENSOARG00000000381			19	47798272	47835571	1	971.832	0.14307	0.851473	0.0854797	0.917186	-0.0575899	0.999906
ENSOARG00000000382	PEX7	peroxisomal biogenesis factor 7	8	61807965	61916494	1	1193.52	0.0355527	0.984537	0.195969	0.787941	0.160416	0.969964
ENSOARG00000000384	MAK16	MAK16 homolog	26	27853654	27862256	1	614.849	-0.140309	0.918424	-0.0799038	0.954235	0.0604047	0.999906
ENSOARG00000000385			3	2013	88526	1	5220.93	0.227846	0.437266	0.0107569	0.989316	-0.217089	0.548864
ENSOARG00000000386	SLC22A6	solute carrier family 22 member 6	21	40660383	40671112	-1	496.941	-0.0548167	0.977794	0.739975	0.00198919	0.794791	0.000220014
ENSOARG00000000387	RNF148	ring finger protein 148	4	87139324	87141028	-1	60.7576	-0.00968056	0.997539	0.304041	0.893209	0.313721	0.999906
ENSOARG00000000388			6	36191044	36192928	1	321.24	-0.0399179	0.987081	0.013182	0.993003	0.0530998	0.999906
ENSOARG00000000392	GPRIN3	GPRIN family member 3	6	35511293	35513635	1	393.997	-0.0563472	0.975557	-0.236868	0.726227	-0.180521	0.947752
ENSOARG00000000393			JH924227.1	205	14758	1	60.3144	-0.434492	0.868583	0.563628	0.729814	0.99812	0.240869
ENSOARG00000000394	CCDC102A	coiled-coil domain containing 102A	14	24931676	24942837	-1	57.3865	0.0684606	0.987457	-0.0572949	0.98652	-0.125756	0.999906
ENSOARG00000000395	TTI2	TELO2 interacting protein 2	26	27862770	27870635	-1	224.85	0.0163201	0.990389	-0.032786	0.98652	-0.0491061	0.999906
ENSOARG00000000399	TBC1D2B	TBC1 domain family member 2B	18	29428283	29515082	-1	1334.32	0.145403	0.791541	0.190192	0.629499	0.0447892	0.999906
ENSOARG00000000400	IQCC	IQ motif containing C	2	234420779	234423294	-1	310.32	-0.11476	0.95774	-0.269991	0.752473	-0.155231	0.999906
ENSOARG00000000401	SETD3	SET domain containing 3	18	63073872	63149731	-1	6320.2	-0.0769039	0.92552	-0.00462308	0.995533	0.0722808	0.999906
ENSOARG00000000405	PPP1R16B	protein phosphatase 1 regulatory subunit 16B	13	67238843	67316553	1	9687.51	0.0125086	0.987918	0.0686831	0.927823	0.0561745	0.999906
ENSOARG00000000409	CCDC51	coiled-coil domain containing 51	19	51368156	51371215	1	272.562	0.0996169	0.963048	0.0767079	0.958649	-0.022909	0.999906
ENSOARG00000000410			AMGL01127579.1	697	6027	1	403.317	0.0281586	0.987918	-0.167688	0.905883	-0.195846	0.999906
ENSOARG00000000411	TIGD2	tigger transposable element derived 2	6	35640664	35642235	-1	303.919	-0.161174	0.895122	-0.0446604	0.9742	0.116514	0.999906
ENSOARG00000000412	PAPLN	papilin, proteoglycan like sulfated glycoprotein	7	81614733	81646466	1	230.843	-0.141099	0.970983	-0.0783505	0.974713	0.0627481	0.999906
ENSOARG00000000413	CHMP6	charged multivesicular body protein 6	11	50811968	50815819	-1	298.244	-0.0815766	0.975557	0.0659442	0.966827	0.147521	0.999906
ENSOARG00000000414	HYI	hydroxypyruvate isomerase (putative)	1	17897426	17900012	-1	218.564	-0.436642	0.720233	-0.157428	0.94192	0.279214	0.982114
ENSOARG00000000415	RNF122	ring finger protein 122	26	27894452	27902670	-1	119.124	0.0253331	0.990389	0.160656	0.949698	0.135323	0.999906
ENSOARG00000000416			JH923016.1	4675	7333	1	56.5642	0.401737	0.909307	0.560129	0.802786	0.158392	0.999906
ENSOARG00000000418	PHC3	polyhomeotic homolog 3	1	215239784	215311459	1	3666.25	0.0754659	0.905275	0.0820034	0.861888	0.00653756	0.999906
ENSOARG00000000419			JH922622.1	2255	5396	1	56.7848	-0.000761118	0.999555	0.490254	0.791105	0.491015	0.90063
ENSOARG00000000420	NDFIP2	Nedd4 family interacting protein 2	10	55066451	55134798	1	8328.68	-0.123626	0.880794	-0.0675862	0.941783	0.0560396	0.999906
ENSOARG00000000421	BEX4	brain expressed X-linked 4	X	122074179	122074995	-1	472.67	-0.102855	0.970638	-0.104134	0.951607	-0.00127899	0.999906
ENSOARG00000000422	PRKCZ	protein kinase C zeta	12	48656821	48684256	-1	5749.52	0.0448253	0.975557	-0.115567	0.872942	-0.160393	0.909915
ENSOARG00000000428	COPS5	COP9 signalosome subunit 5	9	43996882	44014900	-1	1728.39	-0.0829467	0.925807	-0.101809	0.866489	-0.0188626	0.999906
ENSOARG00000000429	MROH6	maestro heat like repeat family member 6	9	14078157	14082347	1	41.7714	-0.434129	0.953083	0.0177668	0.996444	0.451896	0.999906
ENSOARG00000000430	SLC13A1	solute carrier family 13 member 1	4	87467119	87569260	-1	66.2154	0.56622	0.824111	0.550686	0.804344	-0.0155341	0.999906
ENSOARG00000000433	NAP1L5	nucleosome assembly protein 1 like 5	6	36026691	36027272	1	1218.14	-0.0150023	0.987918	-0.173974	0.759639	-0.158972	0.907799
ENSOARG00000000438	GRID1	glutamate ionotropic receptor delta type subunit 1	25	40007188	40681957	-1	21644.5	0.118169	0.871286	0.237562	0.501079	0.119393	0.965471
ENSOARG00000000439	KIAA0556	KIAA0556	24	25089816	25321497	1	1950.81	0.133612	0.885298	0.138199	0.852484	0.00458687	0.999906
ENSOARG00000000445			X	122175023	122175967	1	382.801	0.056108	0.975557	0.0370853	0.976394	-0.0190227	0.999906
ENSOARG00000000446			3	61818671	61896589	1	1639.78	0.141131	0.917136	0.260318	0.71863	0.119187	0.999906
ENSOARG00000000451			2	134649142	134814062	1	4141.54	0.00522149	0.993058	-0.071556	0.907391	-0.0767775	0.999906
ENSOARG00000000452	SNX31	sorting nexin 31	9	76313715	76397900	1	43.6792	0.250654	0.959704	-0.0967712	0.978816	-0.347425	0.999906
ENSOARG00000000454	PTPRF	protein tyrosine phosphatase, receptor type F	1	17985090	18054141	1	1578.77	0.293663	0.674316	0.094674	0.947819	-0.198989	0.958799
ENSOARG00000000456	CTTN	cortactin	21	46818359	46839647	1	2627.98	0.00475008	0.993151	0.102242	0.858879	0.097492	0.989746
ENSOARG00000000457			AMGL01125316.1	21	10047	-1	65.6013	0.0351701	0.98852	0.296351	0.885803	0.261181	0.999906
ENSOARG00000000458	SFMBT1	Scm like with four mbt domains 1	19	47861509	47970530	1	3716.35	-0.102231	0.871286	-0.109244	0.832874	-0.00701324	0.999906
ENSOARG00000000459			6	37137524	37137643	1	52.0557	0.382935	0.893078	-0.185328	0.954239	-0.568262	0.853193
ENSOARG00000000460	WAPL	WAPL cohesin release factor	25	40750796	40825441	-1	3554.98	0.0255505	0.9798	0.035634	0.960867	0.0100834	0.999906
ENSOARG00000000461	NEBL	nebulette	13	21174224	21289099	-1	5522	0.075782	0.938652	-0.0347148	0.966958	-0.110497	0.972095
ENSOARG00000000462	NUMB	NUMB, endocytic adaptor protein	7	81648720	81772312	-1	8393.08	0.0455701	0.972351	0.0341539	0.966827	-0.0114162	0.999906
ENSOARG00000000464	IL20RA	interleukin 20 receptor subunit alpha	8	62006022	62039859	-1	36.9946	0.529059	0.963978	0.254306	0.974713	-0.274753	0.999906
ENSOARG00000000465	RELN	Ovis aries reelin (RELN), mRNA.	4	44668137	45205142	-1	5889.76	-0.288565	0.799773	-0.235973	0.841165	0.0525923	0.999906
ENSOARG00000000469	SP3	Sp3 transcription factor	2	134926165	134971836	1	3519.07	-0.0780044	0.922149	-0.0101866	0.988575	0.0678178	0.999906
ENSOARG00000000470	DCAF16	DDB1 and CUL4 associated factor 16	6	37278639	37279289	-1	387.724	0.310621	0.57476	0.133097	0.898158	-0.177525	0.965471
ENSOARG00000000472	SEC62	SEC62 homolog, preprotein translocation factor	1	215419030	215450061	-1	4333.57	-0.0470095	0.974933	-0.0197684	0.983259	0.0272411	0.999906
ENSOARG00000000476	DUSP26	dual specificity phosphatase 26	26	27928794	27932445	-1	626.603	0.0453014	0.981324	-0.203244	0.82676	-0.248545	0.863057
ENSOARG00000000479	TTC17	tetratricopeptide repeat domain 17	15	71664213	71788841	1	5553.9	0.00956587	0.987918	0.0748099	0.876167	0.065244	0.999906
ENSOARG00000000480	MOCS1	molybdenum cofactor synthesis 1	20	13876968	13911663	-1	710.319	0.229622	0.872658	0.110472	0.95024	-0.11915	0.999906
ENSOARG00000000483	NFKB2	nuclear factor kappa B subunit 2	22	22192336	22198265	1	116.656	0.0107419	0.994797	0.320971	0.802877	0.310229	0.93154
ENSOARG00000000484	ALDOC	aldolase, fructose-bisphosphate C	11	19654086	19658422	-1	20400	-0.139078	0.799266	-0.0470357	0.955798	0.0920422	0.999906
ENSOARG00000000486	SRPX	sushi repeat containing protein, X-linked	X	35498168	35593792	-1	257.088	0.0435487	0.987081	0.413758	0.619706	0.37021	0.737189
ENSOARG00000000488	RPTOR	regulatory associated protein of MTOR complex 1	11	50830224	51148991	-1	6477.73	0.142174	0.758924	0.158076	0.687543	0.0159023	0.999906
ENSOARG00000000490	TXLNA	taxilin alpha	2	234431411	234443062	-1	1719.47	0.0139009	0.987918	0.0482257	0.950445	0.0343248	0.999906
ENSOARG00000000491	SRRM2	serine/arginine repetitive matrix 2	24	2258813	2272750	-1	8453.29	0.481712	0.540713	0.1784	0.913579	-0.303312	0.926053
ENSOARG00000000493			1	18080828	18124219	1	2528.22	0.0774688	0.95774	0.144631	0.840346	0.0671619	0.999906
ENSOARG00000000495	CCNK	cyclin K	18	63150200	63179474	1	634.579	0.20836	0.833597	0.252049	0.738623	0.0436894	0.999906
ENSOARG00000000496	GLRA4	glycine receptor alpha 4	X	122280345	122303447	-1	102.435	0.147015	0.975557	0.0302853	0.992906	-0.116729	0.999906
ENSOARG00000000498	ITGA9	integrin subunit alpha 9	19	10846322	11213039	1	8481.3	-0.0179709	0.987457	0.210547	0.470135	0.228518	0.338819
ENSOARG00000000500	RNF24	ring finger protein 24	13	50566401	50607606	1	1607	0.0522944	0.973035	-0.00512578	0.99592	-0.0574202	0.999906
ENSOARG00000000503	SMIM12	small integral membrane protein 12	1	9651942	9652217	-1	282.582	-0.0614208	0.98371	-0.113506	0.955798	-0.0520856	0.999906
ENSOARG00000000504	HEATR4	HEAT repeat containing 4	7	81841338	81962796	-1	555.39	0.146572	0.942722	0.24223	0.827017	0.0956581	0.999906
ENSOARG00000000505			3	103593	181006	-1	5844.53	0.0693966	0.937643	-0.0575977	0.933496	-0.126994	0.893825
ENSOARG00000000506	HSH2D	hematopoietic SH2 domain containing	5	6608303	6616589	-1	30.0916	0.0356563	0.993041	0.343396	0.943295	0.30774	0.999906
ENSOARG00000000510	IFNGR1	interferon gamma receptor 1	8	62121227	62144778	-1	2378.94	-0.0399364	0.975557	0.106087	0.861306	0.146023	0.87638
ENSOARG00000000511	LRFN2	leucine rich repeat and fibronectin type III domain containing 2	20	14364975	14409823	-1	982.858	0.237208	0.600374	0.00138904	0.998096	-0.235819	0.661533
ENSOARG00000000512			13	21673715	21792885	-1	45.1073	-0.223567	0.969982	-0.133284	0.970296	0.090283	0.999906
ENSOARG00000000514	KRBA1	KRAB-A domain containing 1	4	111937443	111953221	1	717.582	0.344144	0.32172	0.0577243	0.960867	-0.28642	0.608775
ENSOARG00000000515	ST3GAL3	ST3 beta-galactoside alpha-2,3-sialyltransferase 3	1	18120931	18347967	1	4541.44	0.101083	0.85357	0.210633	0.399377	0.109549	0.91814
ENSOARG00000000517	ADGRG1	adhesion G protein-coupled receptor G1	14	25059450	25071450	1	577.746	0.144155	0.95774	0.127965	0.944145	-0.0161901	0.999906
ENSOARG00000000518			3	178521	229353	-1	1923.24	0.194626	0.898612	0.0133023	0.99313	-0.181324	0.999906
ENSOARG00000000519	PCDHGC3	protocadherin gamma subfamily C, 3	5	49940044	49972087	1	5032.93	0.256498	0.627622	0.144544	0.860088	-0.111954	0.999906
ENSOARG00000000521	NDUFAB1	NADH:ubiquinone oxidoreductase subunit AB1	JH922500.1	6908	9789	1	574.696	-0.275273	0.650303	-0.105783	0.924955	0.16949	0.969964
ENSOARG00000000522	SLITRK5	SLIT and NTRK like family member 5	10	62772445	62775295	1	972.888	0.169079	0.791541	-0.0941095	0.905363	-0.263189	0.485326
ENSOARG00000000523	RANGRF	RAN guanine nucleotide release factor	11	27465249	27467133	1	157.686	-0.133489	0.963048	0.0638121	0.974518	0.197301	0.999906
ENSOARG00000000524	SKIDA1	SKI/DACH domain containing 1	13	21810812	21813343	-1	124.073	-0.294674	0.896794	-0.115669	0.960867	0.179006	0.999906
ENSOARG00000000530	HERC5	HECT and RLD domain containing E3 ubiquitin protein ligase 5	6	36197433	36244296	-1	502.587	0.0187857	0.990389	0.209144	0.879777	0.190358	0.999906
ENSOARG00000000531			5	13952680	14025469	1	1900.93	0.0934663	0.934192	0.206962	0.693165	0.113495	0.999906
ENSOARG00000000532	C1orf216	chromosome 1 open reading frame 216	1	10435470	10436150	-1	373.035	-0.140024	0.908912	-0.0910453	0.938757	0.0489791	0.999906
ENSOARG00000000535	CIB2	calcium and integrin binding family member 2	18	29541391	29548991	-1	225.593	0.131041	0.950498	-0.142522	0.916867	-0.273563	0.884531
ENSOARG00000000536	AGPAT1	1-acylglycerol-3-phosphate O-acyltransferase 1	20	26346320	26350772	1	650.296	0.183056	0.892876	0.0313644	0.984556	-0.151692	0.999906
ENSOARG00000000537	ANK2	ankyrin 2	6	12362227	12719843	-1	73518	0.043091	0.964591	-0.0678401	0.897061	-0.110931	0.888662
ENSOARG00000000538	TLR1	toll-like receptor 1	6	58008217	58010607	-1	70.0417	0.135545	0.977339	0.197021	0.954262	0.0614763	0.999906
ENSOARG00000000539	RIOX1	ribosomal oxygenase 1	7	81854059	81856123	1	253.87	-0.0431966	0.984537	-0.0153005	0.991382	0.027896	0.999906
ENSOARG00000000541			19	47978524	48028706	1	939.614	0.192335	0.752941	0.221456	0.655334	0.0291212	0.999906
ENSOARG00000000545	PRR16	proline rich 16	5	30674570	30852936	-1	6176.91	0.103545	0.927599	0.142776	0.853472	0.0392305	0.999906
ENSOARG00000000546			14	58388509	58435433	1	59.4316	0.143616	0.977339	0.683369	0.709183	0.539753	0.921753
ENSOARG00000000548	PLP1	proteolipid protein 1	X	122366168	122380865	1	22931.9	0.126411	0.968196	0.305812	0.812147	0.179401	0.999906
ENSOARG00000000549	PTPRM	protein tyrosine phosphatase, receptor type M	23	40674164	41334524	1	12799	-0.0523367	0.975557	0.0615985	0.953676	0.113935	0.999906
ENSOARG00000000551			JH921919.1	1634	4689	1	122.499	-0.0250685	0.989775	0.078752	0.973682	0.10382	0.999906
ENSOARG00000000552	TLR6	toll-like receptor 6	6	58034773	58037166	-1	80.7139	-0.0777094	0.984537	0.117402	0.962453	0.195111	0.999906
ENSOARG00000000553	GPC5	glypican 5	10	66357626	66952494	1	12500.5	-0.0713175	0.95774	0.0759201	0.92903	0.147238	0.927555
ENSOARG00000000556	SLC22A8	solute carrier family 22 member 8	21	40681165	40700995	-1	140.511	0.891613	0.770189	1.68265	0.250717	0.791037	0.899449
ENSOARG00000000557	PRPF4B	pre-mRNA processing factor 4B	20	49015023	49037888	-1	3797.48	0.00327509	0.994812	0.0270352	0.965188	0.0237601	0.999906
ENSOARG00000000558			3	61917327	61963772	1	5858.12	0.0128888	0.987918	0.0171549	0.981721	0.0042661	0.999906
ENSOARG00000000560			JH921919.1	3099	8207	1	187.754	-0.0130912	0.993041	0.0361856	0.986525	0.0492767	0.999906
ENSOARG00000000561			X	122473477	122474973	1	76.0485	-0.234385	0.952977	-0.622973	0.6724	-0.388588	0.970083
ENSOARG00000000562			7	81886695	81894503	1	42.5952	-0.314457	0.928096	0.084463	0.97963	0.39892	0.990064
ENSOARG00000000563			10	68496556	68706812	1	8534.27	-0.0658782	0.975557	-0.228555	0.752473	-0.162677	0.97716
ENSOARG00000000564			AMGL01126196.1	21	5351	1	160.83	0.679122	0.553928	0.91555	0.301457	0.236428	0.999906
ENSOARG00000000566	TMEM130	transmembrane protein 130	24	37240620	37250874	1	4744.54	0.0338954	0.984537	-0.124088	0.885434	-0.157984	0.961215
ENSOARG00000000569	TNFAIP3	TNF alpha induced protein 3	8	62766200	62780534	1	40.083	-0.457893	0.903095	0.0614723	0.988437	0.519365	0.969964
ENSOARG00000000573			10	69300471	69417471	1	1312.77	0.0527925	0.98371	-0.204659	0.866489	-0.257452	0.93154
ENSOARG00000000576	GSDMD	gasdermin D	9	14086277	14090320	-1	41.123	-0.505962	0.896794	0.0811404	0.98652	0.587102	0.960125
ENSOARG00000000578	CDCA7	cell division cycle associated 7	2	135465988	135478982	-1	100.928	0.238037	0.969223	-0.269392	0.942715	-0.50743	0.969964
ENSOARG00000000579	HNRNPD	heterogeneous nuclear ribonucleoprotein D	6	96761645	96777911	-1	3936.36	-0.0184123	0.987918	0.00746302	0.993003	0.0258753	0.999906
ENSOARG00000000580	FLII	FLII, actin remodeling protein	11	33927518	33937884	1	1354.41	0.0678009	0.967118	0.0868262	0.927308	0.0190253	0.999906
ENSOARG00000000581	LRRC31	leucine rich repeat containing 31	1	215538932	215567707	1	75.5725	0.575454	0.755652	1.39549	0.0192969	0.820031	0.448372
ENSOARG00000000582	SLC25A53	solute carrier family 25 member 53	X	122652376	122666181	-1	60.5277	-0.0697963	0.987918	0.207909	0.951607	0.277705	0.999906
ENSOARG00000000583			JH923092.1	3999	24219	1	314.338	0.110922	0.973564	0.0596807	0.977114	-0.0512414	0.999906
ENSOARG00000000584			20	30638070	30638762	-1	465.834	-0.365315	0.518518	-0.366325	0.59026	-0.00101077	0.999906
ENSOARG00000000585	NPTX1	neuronal pentraxin 1	11	51200860	51206393	1	2456.17	0.202016	0.796365	0.0824061	0.94265	-0.119609	0.999906
ENSOARG00000000586	UNC5D	unc-5 netrin receptor D	26	29727217	30003578	1	4182.88	0.248658	0.756744	0.249119	0.736412	0.000461557	0.999906
ENSOARG00000000587	IDH3A	isocitrate dehydrogenase 3 (NAD(+)) alpha	18	29598709	29612119	1	4187.41	-0.036333	0.975557	-0.131453	0.765981	-0.0951197	0.982114
ENSOARG00000000588	ACOT4	acyl-CoA thioesterase 4	7	81905181	81910424	1	57.5898	-0.222773	0.951189	-0.247551	0.913364	-0.0247774	0.999906
ENSOARG00000000594	FAM199X	family with sequence similarity 199, X-linked	X	122722776	122748244	1	1258.57	0.0349692	0.979943	-0.0980592	0.905883	-0.133028	0.975002
ENSOARG00000000596			26	30153939	30157645	-1	123.51	-0.200292	0.916919	-0.205422	0.89117	-0.00512973	0.999906
ENSOARG00000000599			12	79068632	79071192	1	331.078	0.222782	0.925807	0.247994	0.886227	0.0252124	0.999906
ENSOARG00000000600	LSM3	LSM3 homolog, U6 small nuclear RNA and mRNA degradation associated	19	57870452	57878655	-1	186.342	-0.0839777	0.975557	-0.218816	0.861306	-0.134838	0.999906
ENSOARG00000000601	FLYWCH2	FLYWCH family member 2	24	2300371	2301982	1	62.8974	-0.102636	0.979033	-0.13592	0.960867	-0.0332835	0.999906
ENSOARG00000000602	NPTX2	neuronal pentraxin 2	24	37374225	37384919	-1	500.435	-0.0731075	0.98371	-0.296616	0.861306	-0.223509	0.999906
ENSOARG00000000603	FLT4	fms related tyrosine kinase 4	5	277541	303011	1	59.4306	0.72736	0.910017	0.550459	0.924835	-0.176902	0.999906
ENSOARG00000000605	PLXNB1	plexin B1	19	51378857	51401708	1	1310.18	0.374921	0.634183	0.395935	0.620289	0.0210141	0.999906
ENSOARG00000000607			24	2326580	2328950	1	226.218	0.0748798	0.975557	0.0481207	0.978368	-0.0267591	0.999906
ENSOARG00000000609			X	35701365	35761802	-1	614.315	-0.0734416	0.95774	-0.0468747	0.960867	0.0265669	0.999906
ENSOARG00000000611	LDB3	LIM domain binding 3	25	40917748	40978158	1	169.48	-0.081346	0.984537	0.625501	0.634973	0.706847	0.557276
ENSOARG00000000612	PERP	PERP, TP53 apoptosis effector	8	62931849	62944375	-1	88.0595	-0.162134	0.97661	0.538862	0.839318	0.700996	0.852314
ENSOARG00000000613			6	62813592	62814071	-1	297.244	-0.00836522	0.996641	0.387737	0.772216	0.396102	0.87412
ENSOARG00000000614			7	81937859	81984430	1	303.89	0.0706602	0.975557	0.0130845	0.993003	-0.0575758	0.999906
ENSOARG00000000615	RBBP9	RB binding protein 9, serine hydrolase	13	37671896	37676691	-1	535.858	-0.112115	0.925807	-0.229338	0.703037	-0.117222	0.999906
ENSOARG00000000617			JH922102.1	6540	9456	-1	89.8566	-0.107596	0.981424	-0.159537	0.960867	-0.0519403	0.999906
ENSOARG00000000618	DCT	L-dopachrome tautomerase precursor	10	69452806	69492878	-1	45.7165	1.28924	0.264562	0.554427	0.856145	-0.734815	0.876111
ENSOARG00000000619	RAB8A	RAB8A, member RAS oncogene family	5	6621954	6641188	-1	463.651	0.164861	0.854684	0.00527117	0.996058	-0.15959	0.961215
ENSOARG00000000620	CCDC85C	coiled-coil domain containing 85C	18	63184146	63263064	-1	562.891	0.216997	0.942757	0.228059	0.911889	0.0110625	0.999906
ENSOARG00000000622	KPNA6	karyopherin subunit alpha 6	2	234453671	234469006	-1	1212.69	0.312282	0.716626	0.0862517	0.957344	-0.22603	0.951561
ENSOARG00000000623	S100A5	S100 calcium binding protein A5	1	102569162	102571215	-1	40.8611	-0.0582851	0.988288	-0.672603	0.824217	-0.614318	0.969964
ENSOARG00000000624	IPO13	importin 13	1	18364840	18383718	1	2352.36	0.132405	0.880794	0.119199	0.869525	-0.0132061	0.999906
ENSOARG00000000627	CIT	citron rho-interacting serine/threonine kinase	17	55134009	55303200	1	7976.52	0.246401	0.540713	0.00180628	0.997691	-0.244595	0.617456
ENSOARG00000000630			JH924682.1	7272	17833	1	1187.66	0.292302	0.828389	0.279107	0.824848	-0.0131948	0.999906
ENSOARG00000000632	HTR3A	5-hydroxytryptamine receptor 3A	15	23972881	23985964	1	78.6074	-0.0632686	0.987918	-0.073165	0.983259	-0.00989639	0.999906
ENSOARG00000000633	IQUB	IQ motif and ubiquitin domain containing	4	87781699	87853837	-1	606.138	0.0175657	0.987918	-0.0313964	0.975719	-0.0489621	0.999906
ENSOARG00000000634	DNAL1	dynein axonemal light chain 1	7	82004199	82037687	1	888.779	-0.197738	0.634183	-0.189632	0.674399	0.00810567	0.999906
ENSOARG00000000636	DIAPH1	diaphanous related formin 1	5	49977433	50091785	-1	1376.23	0.0094585	0.990389	-0.116257	0.860311	-0.125715	0.964564
ENSOARG00000000637	EHMT1	euchromatic histone lysine methyltransferase 1	3	264533	336445	-1	1527.54	0.166443	0.918833	0.151805	0.909489	-0.0146378	0.999906
ENSOARG00000000638	CTDSPL	CTD small phosphatase like	19	11339690	11369805	1	1882.85	0.0913426	0.951337	-0.0350729	0.975134	-0.126415	0.999906
ENSOARG00000000639			4	111984879	111991620	-1	89.6064	0.304379	0.936181	0.06035	0.986749	-0.244029	0.999906
ENSOARG00000000642	TMEM39B	transmembrane protein 39B	2	234507735	234526798	-1	531.402	0.1297	0.949841	0.171511	0.881078	0.0418113	0.999906
ENSOARG00000000644	FAM83D	family with sequence similarity 83 member D	13	67321806	67342479	1	539.845	0.211423	0.906906	0.403036	0.660946	0.191613	0.999906
ENSOARG00000000645	SMTNL2	smoothelin like 2	11	24702544	24715194	-1	117.342	0.132925	0.973222	0.30093	0.861888	0.168005	0.999906
ENSOARG00000000648	DPH2	DPH2 homolog	1	18386211	18388836	1	197.199	-0.00716872	0.996641	0.115642	0.951607	0.122811	0.999906
ENSOARG00000000651	BMPR1A	Ovis aries bone morphogenetic protein receptor type 1A (BMPR1A), mRNA.	25	40997429	41138024	1	7253.45	0.0348423	0.978872	0.145778	0.791741	0.110935	0.987659
ENSOARG00000000653	PSD	pleckstrin and Sec7 domain containing	22	22199099	22213744	-1	7004.57	-0.0135831	0.987918	-0.115275	0.818726	-0.101692	0.969964
ENSOARG00000000654	MAD2L2	mitotic arrest deficient 2 like 2	12	40133324	40137738	1	195.835	0.0331899	0.987918	0.062989	0.968961	0.0297992	0.999906
ENSOARG00000000656			X	123836607	123892446	1	211.331	0.297449	0.85692	0.104821	0.960867	-0.192628	0.999906
ENSOARG00000000663	FUOM	fucose mutarotase	22	50750152	50751656	1	70.568	0.865867	0.778686	-1.58727	0.369114	-2.45314	0.00880581
ENSOARG00000000664	ACSBG1	acyl-CoA synthetase bubblegum family member 1	18	29603455	29673026	-1	4574.35	-0.0681899	0.975557	0.165566	0.866489	0.233756	0.885368
ENSOARG00000000665	ATP6V0B	ATPase H+ transporting V0 subunit b	1	18391693	18395747	1	2670.68	-0.225622	0.817932	-0.2247	0.79305	0.000921231	0.999906
ENSOARG00000000666	KHDRBS1	KH RNA binding domain containing, signal transduction associated 1	2	234546467	234570184	-1	2168.78	-0.00913511	0.990389	0.0162894	0.986749	0.0254246	0.999906
ENSOARG00000000667	TMEM183A	transmembrane protein 183A	12	116218	131222	1	1261.86	-0.0807608	0.952851	-0.0850285	0.920699	-0.00426775	0.999906
ENSOARG00000000668	ARRDC1	arrestin domain containing 1	3	384378	390689	-1	393.507	0.105893	0.959704	0.00516323	0.996444	-0.10073	0.999906
ENSOARG00000000670			AMGL01120222.1	12766	21094	-1	245.718	-0.19064	0.896794	0.214431	0.841165	0.405071	0.539981
ENSOARG00000000675	ARFGEF3	ARFGEF family member 3	8	63033521	63163512	1	7936.6	0.0392443	0.97661	-0.0871591	0.906585	-0.126403	0.965471
ENSOARG00000000676	PAQR4	progestin and adipoQ receptor family member 4	24	2360706	2362516	1	155.762	0.0709668	0.984537	0.115186	0.96142	0.0442193	0.999906
ENSOARG00000000680	ELMSAN1	ELM2 and Myb/SANT domain containing 1	7	82050877	82069144	-1	676.596	0.225748	0.887728	0.258642	0.82676	0.0328933	0.999906
ENSOARG00000000681	SCN3B	sodium voltage-gated channel beta subunit 3	15	33797432	33823095	-1	5264.62	0.263199	0.411766	-0.214837	0.635622	-0.478037	0.00504825
ENSOARG00000000683	PTP4A2	protein tyrosine phosphatase type IVA, member 2	2	234659227	234670102	1	5354.49	-0.0421502	0.970638	-0.0469353	0.946003	-0.00478515	0.999906
ENSOARG00000000684	MMRN2	multimerin 2	25	41147344	41163775	-1	503.238	-0.0246026	0.98852	0.165675	0.918559	0.190278	0.999906
ENSOARG00000000685	B4GALT2	beta-1,4-galactosyltransferase 2	1	18396379	18408993	1	1426.52	-0.116156	0.910017	-0.189711	0.752473	-0.0735555	0.999906
ENSOARG00000000686			JH922287.1	21	1422	1	42.313	0.809954	0.619041	0.617216	0.761746	-0.192738	0.999906
ENSOARG00000000690	LRRC34	leucine rich repeat containing 34	1	215590460	215608486	1	420.589	0.0105607	0.993141	-0.325927	0.726227	-0.336488	0.813583
ENSOARG00000000691	S100A16	S100 calcium binding protein A16	1	102622513	102623113	-1	306.964	-0.178387	0.893665	0.12025	0.922347	0.298637	0.756961
ENSOARG00000000692	VILL	villin like	19	11380840	11398961	1	157.087	1.16965	0.143425	-0.714058	0.682314	-1.88371	0.000682253
ENSOARG00000000694	SART1	SART1, U4/U6.U5 tri-snRNP-associated protein 1	21	43369141	43380914	1	884.348	0.118723	0.957716	0.272783	0.748751	0.15406	0.999906
ENSOARG00000000695	ALKBH5	alkB homolog 5, RNA demethylase	11	33963381	33979428	-1	1128.54	0.0677966	0.961884	0.171333	0.752473	0.103536	0.999906
ENSOARG00000000698			13	21878329	22040516	1	9281.24	-0.0662487	0.952755	-0.0449964	0.956409	0.0212523	0.999906
ENSOARG00000000699	DRC7	dynein regulatory complex subunit 7	14	25110648	25128704	1	112.949	-1.68932	0.880794	-4.37369	0.3418	-2.68437	0.803476
ENSOARG00000000701	ERLIN2	ER lipid raft associated 2	26	31657407	31673403	1	1518.11	-0.0294414	0.977339	0.122644	0.779636	0.152086	0.752749
ENSOARG00000000703			JH921838.1	2134	2615	-1	126.887	0.471525	0.799266	0.287212	0.894713	-0.184312	0.999906
ENSOARG00000000706			JH922959.1	52933	58651	1	336.1	-0.228371	0.840819	-0.297855	0.709183	-0.0694845	0.999906
ENSOARG00000000707	S100A1	S100 calcium binding protein A1	1	102635347	102639148	1	575.744	0.199839	0.928096	-0.102594	0.960867	-0.302434	0.9541
ENSOARG00000000708	CALCR	calcitonin receptor	4	10665217	10708323	-1	246.774	-0.398064	0.85357	0.247826	0.913328	0.64589	0.636158
ENSOARG00000000712	BRWD3	bromodomain and WD repeat domain containing 3	X	67890700	68044841	-1	4098.25	-0.00639765	0.992066	-0.0643326	0.927823	-0.0579349	0.999906
ENSOARG00000000714	SNCG	synuclein gamma	25	41170873	41175200	1	131.152	-0.0624245	0.984537	-0.0913833	0.964258	-0.0289588	0.999906
ENSOARG00000000716			JH922374.1	7445	12128	-1	392.193	0.0383802	0.987918	-0.187618	0.938796	-0.225999	0.999906
ENSOARG00000000717			4	87868028	87883164	-1	679.488	0.0173198	0.987918	0.000306242	0.999691	-0.0170136	0.999906
ENSOARG00000000718	TGDS	TDP-glucose 4,6-dehydratase	10	69480374	69590150	-1	314.577	-0.0380957	0.984939	-0.0245874	0.986822	0.0135084	0.999906
ENSOARG00000000722	HSD17B4	hydroxysteroid 17-beta dehydrogenase 4	5	31819802	31921872	-1	3937.51	0.00912358	0.989687	0.000941347	0.998681	-0.00818223	0.999906
ENSOARG00000000724			JH922374.1	15826	21866	-1	223.738	0.449061	0.817342	0.0606601	0.983721	-0.388401	0.961215
ENSOARG00000000725	MAP3K20	mitogen-activated protein kinase kinase kinase 20	2	135534773	135689748	-1	1928.77	-0.0685218	0.975557	0.279171	0.682314	0.347692	0.543647
ENSOARG00000000726			7	82177260	82193686	1	684.983	-0.213306	0.825031	-0.106685	0.92903	0.10662	0.999906
ENSOARG00000000728	RAB12	RAB12, member RAS oncogene family	23	41418183	41440310	1	3814.38	-0.0954896	0.915506	-0.0479632	0.958377	0.0475265	0.999906
ENSOARG00000000729	ITIH4	inter-alpha-trypsin inhibitor heavy chain family member 4	19	48037537	48056296	1	217.144	0.248945	0.899824	-0.00846717	0.996058	-0.257412	0.989746
ENSOARG00000000732	XPC	XPC complex subunit, DNA damage recognition and repair factor	19	57878969	57901553	1	1827.92	0.0321966	0.98622	0.121397	0.905187	0.0892001	0.999906
ENSOARG00000000733			X	124361781	124413386	1	259.568	0.0912688	0.978802	-0.321655	0.842223	-0.412923	0.871512
ENSOARG00000000735	CHTOP	chromatin target of PRMT1	1	102641833	102649045	1	1796.26	0.036771	0.975557	0.0839447	0.898158	0.0471737	0.999906
ENSOARG00000000737	CCDC138	coiled-coil domain containing 138	3	61965535	61996320	1	2287.7	-0.0076033	0.992066	-0.0709126	0.937275	-0.0633093	0.999906
ENSOARG00000000739			1	18411284	18416316	-1	564.419	-0.0226633	0.987918	0.243274	0.818997	0.265937	0.903823
ENSOARG00000000741	ADIRF	adipogenesis regulatory factor	25	41183169	41183539	1	170.8	-0.144343	0.969982	-0.171126	0.936289	-0.0267831	0.999906
ENSOARG00000000742	DNAJA4	DnaJ heat shock protein family (Hsp40) member A4	18	29713067	29728006	1	1312.68	0.0742163	0.942757	-0.0616349	0.937466	-0.135851	0.907987
ENSOARG00000000745	CSPP1	centrosome and spindle pole associated protein 1	9	44033090	44131069	1	8892.9	-0.0673509	0.953485	-0.0640675	0.93083	0.00328345	0.999906
ENSOARG00000000749			20	30684701	30816579	-1	2500.42	-0.263645	0.600374	-0.240573	0.679698	0.0230728	0.999906
ENSOARG00000000750	PANK2	pantothenate kinase 2, mitochondrial	13	50616964	50645766	-1	3714.08	-0.0391903	0.97354	-0.0398447	0.957344	-0.000654444	0.999906
ENSOARG00000000751			AMGL01122290.1	3337	13324	1	1582.63	-0.133272	0.953485	0.232161	0.838045	0.365433	0.712161
ENSOARG00000000753			18	29731599	29749668	-1	1113.83	-0.0813266	0.930108	-0.012838	0.988437	0.0684886	0.999906
ENSOARG00000000754	PLPBP	pyridoxal phosphate binding protein	26	31686986	31694055	1	580.071	-0.030976	0.98622	0.0416884	0.973381	0.0726645	0.999906
ENSOARG00000000756	ZNF770	zinc finger protein 770	7	27439464	27441539	-1	423.215	0.0880222	0.963978	-0.0274247	0.984663	-0.115447	0.999906
ENSOARG00000000757	MYNN	myoneurin	1	215619020	215633124	-1	1167.25	-0.195685	0.799266	-0.150126	0.856396	0.045559	0.999906
ENSOARG00000000758	SNAPIN	SNAP associated protein	1	102671377	102672596	1	314.318	-0.11641	0.954669	-0.174414	0.866489	-0.0580038	0.999906
ENSOARG00000000761	ZNF410	zinc finger protein 410	7	82213252	82240149	1	1862.56	-0.114589	0.898612	-0.0924754	0.905883	0.0221132	0.999906
ENSOARG00000000762			JH924201.1	5989	9938	-1	275.8	0.0618639	0.977339	0.145051	0.905883	0.0831873	0.999906
ENSOARG00000000763	ASPHD2	aspartate beta-hydroxylase domain containing 2	17	65805012	65811692	1	408.314	0.0492099	0.977339	-0.000870268	0.998901	-0.0500802	0.999906
ENSOARG00000000766	ENDOV	endonuclease V	11	51243368	51257814	-1	242.631	0.0301982	0.987918	0.133648	0.908032	0.10345	0.999906
ENSOARG00000000768	PLRG1	pleiotropic regulator 1	17	2724305	2740179	1	1194.63	-0.0912869	0.940982	-0.0589586	0.955798	0.0323283	0.999906
ENSOARG00000000769	GLUD1	Ovis aries glutamate dehydrogenase 1 (GLUD1), mRNA.	25	41211513	41249952	-1	6712.22	0.13206	0.763384	0.0403466	0.956128	-0.0917132	0.976725
ENSOARG00000000770	ZNF202	zinc finger protein 202	15	33877224	33882399	-1	250.109	-0.312446	0.908912	-0.371888	0.853027	-0.0594417	0.999906
ENSOARG00000000772	PLCD1	phospholipase C delta 1	19	11399763	11417782	-1	236.563	0.0902369	0.972077	0.359161	0.628928	0.268924	0.877949
ENSOARG00000000774	EIF3A	eukaryotic translation initiation factor 3 subunit A	22	38198862	38229329	-1	4624.11	-0.024629	0.97661	-0.0289965	0.960867	-0.0043675	0.999906
ENSOARG00000000775			3	409627	411217	1	97.3406	-0.0788559	0.979156	-0.088581	0.968961	-0.00972512	0.999906
ENSOARG00000000776	NRK	Nik related kinase	X	124486109	124609087	1	392.68	-0.40644	0.791541	-0.426059	0.745203	-0.0196197	0.999906
ENSOARG00000000778	MET	hepatocyte growth factor receptor precursor	4	51540365	51625496	-1	368.441	0.150727	0.95774	-0.0970485	0.960867	-0.247775	0.983441
ENSOARG00000000779			20	26356044	26498663	-1	489.583	-0.0189712	0.987918	0.0171579	0.988437	0.0361291	0.999906
ENSOARG00000000780	SLC2A4RG	SLC2A4 regulator	JH922713.1	3522	7104	-1	114.19	0.0501849	0.987918	-0.0815365	0.970709	-0.131721	0.999906
ENSOARG00000000783	REM1	GTP-binding protein REM 1	13	60377529	60386368	1	62.1898	0.0398156	0.988569	0.591114	0.736084	0.551298	0.868296
ENSOARG00000000785			JH922713.1	7141	9746	-1	59.7149	0.0447936	0.987918	0.104729	0.971688	0.059935	0.999906
ENSOARG00000000787	ILF2	interleukin enhancer binding factor 2	1	102673647	102679914	-1	1395.14	-0.17125	0.800499	-0.196651	0.717975	-0.0254011	0.999906
ENSOARG00000000788	BAIAP2L1	BAI1 associated protein 2 like 1	24	37532154	37607164	1	99.3419	-0.179756	0.963978	0.53585	0.689881	0.715606	0.467737
ENSOARG00000000789	SPOCD1	SPOC domain containing 1	2	234744813	234777184	1	35.2594	-0.311258	0.972351	0.195531	0.972943	0.506789	0.999906
ENSOARG00000000791	HEBP2	heme binding protein 2	8	63221036	63231257	1	126.726	-0.155925	0.95774	0.186473	0.908856	0.342398	0.884531
ENSOARG00000000792	GABRD	gamma-aminobutyric acid type A receptor delta subunit	12	48776862	48781374	-1	805.208	0.0778907	0.971367	-0.101752	0.93083	-0.179643	0.965471
ENSOARG00000000793	DPH7	diphthamide biosynthesis 7	3	421582	441513	1	1460.26	-0.0820318	0.917136	-0.0108502	0.988437	0.0711816	0.999906
ENSOARG00000000794	CRABP1	cellular retinoic acid binding protein 1	18	29798106	29805167	1	83.1292	-0.207508	0.979156	0.900405	0.814876	1.10791	0.822104
ENSOARG00000000795			JH923235.1	21	2680	-1	103.602	0.0621522	0.987081	0.493913	0.687818	0.431761	0.868296
ENSOARG00000000796	FAM161B	family with sequence similarity 161 member B	7	82240191	82255524	-1	649.208	-0.105858	0.95774	-0.030698	0.981952	0.0751599	0.999906
ENSOARG00000000797	BRI3	brain protein I3	24	37608927	37614656	-1	243.236	-0.158758	0.918833	-0.00525252	0.996444	0.153505	0.999906
ENSOARG00000000800	PEX11G	peroxisomal biogenesis factor 11 gamma	5	14024671	14034901	-1	111.682	0.293926	0.872658	0.472002	0.649077	0.178076	0.999906
ENSOARG00000000801	DMAP1	DNA methyltransferase 1 associated protein 1	1	18635016	18644206	1	707.031	0.0789066	0.959704	-0.0919019	0.920768	-0.170808	0.909915
ENSOARG00000000803	MTCL1	microtubule crosslinking factor 1	23	41476618	41586342	1	5247.22	-0.0526673	0.975557	-0.00519735	0.996058	0.04747	0.999906
ENSOARG00000000804	KATNB1	katanin regulatory subunit B1	14	25131590	25148234	1	908.566	0.0451167	0.978872	0.0664862	0.955798	0.0213695	0.999906
ENSOARG00000000807	PXDC1	PX domain containing 1	20	49151656	49156289	1	125.001	-0.0523628	0.987918	0.342321	0.879792	0.394683	0.976178
ENSOARG00000000808	ZC3H3	zinc finger CCCH-type containing 3	9	14098352	14162256	1	561.94	0.345914	0.850515	0.189238	0.928904	-0.156676	0.999906
ENSOARG00000000809	STAT5A	signal transducer and activator of transcription 5A	11	41880530	41900273	1	239.315	0.0221642	0.989687	0.290103	0.829387	0.267939	0.967301
ENSOARG00000000810	NHSL1	NHS like 1	8	63237954	63382353	-1	1985.63	-0.116343	0.930108	0.067346	0.957903	0.183689	0.941243
ENSOARG00000000811	PARP1	poly(ADP-ribose) polymerase 1	12	27543462	27584110	-1	2635.64	0.15339	0.824111	-0.0925975	0.905883	-0.245988	0.57036
ENSOARG00000000812			AMGL01124310.1	1571	35298	1	54.9367	1.32951	0.764304	0.587499	0.927823	-0.742007	0.999906
ENSOARG00000000813			24	37641864	37672097	1	921.325	0.26062	0.652362	0.155066	0.860292	-0.105554	0.999906
ENSOARG00000000817	CALY	calcyon neuron specific vesicular protein	22	50770144	50780823	1	4445.38	0.218359	0.756744	-0.00365071	0.996451	-0.22201	0.822104
ENSOARG00000000818	TRIM68	tripartite motif containing 68	15	48828042	48836776	1	433.175	0.163135	0.85357	0.217062	0.712242	0.0539262	0.999906
ENSOARG00000000821	GPR180	G protein-coupled receptor 180	10	69593546	69619581	1	702.707	-0.174344	0.798808	-0.0805984	0.92903	0.0937459	0.999906
ENSOARG00000000822			7	39748861	39749181	-1	1688.51	-0.173858	0.812506	-0.145844	0.841165	0.0280143	0.999906
ENSOARG00000000823	ERI3	ERI1 exoribonuclease family member 3	1	18645093	18777287	-1	5623.55	0.00272708	0.996466	0.0413817	0.954262	0.0386546	0.999906
ENSOARG00000000824			6	96828292	96833647	-1	1530.29	0.0780176	0.958979	-0.102227	0.905363	-0.180244	0.885137
ENSOARG00000000826	COQ6	coenzyme Q6, monooxygenase	7	82255656	82269182	1	636.214	-0.0453431	0.975557	0.0208688	0.983569	0.0662118	0.999906
ENSOARG00000000827	FAM35A	family with sequence similarity 35 member A	25	41250449	41354115	1	1006.6	0.00332907	0.997197	0.225616	0.619706	0.222287	0.660073
ENSOARG00000000829	ACACA	acetyl-CoA carboxylase 1	11	13029441	13257871	-1	12993	-0.0406448	0.974199	-0.0874763	0.876492	-0.0468315	0.999906
ENSOARG00000000832	MGAT2	mannosyl (alpha-1,6-)-glycoprotein beta-1,2-N-acetylglucosaminyltransferase	7	39750589	39751929	1	256.428	-0.180701	0.879765	-0.12297	0.916867	0.0577309	0.999906
ENSOARG00000000834	EDAR	ectodysplasin A receptor	3	62004930	62056439	-1	153.864	0.27482	0.950405	0.350209	0.891703	0.0753891	0.999906
ENSOARG00000000835			AMGL01124041.1	603	915	-1	118.633	-0.247331	0.907695	-0.173082	0.92903	0.0742486	0.999906
ENSOARG00000000836	HDAC3	histone deacetylase 3	5	50092066	50107820	-1	1373.42	-0.00511701	0.994947	0.0798327	0.932151	0.0849497	0.999906
ENSOARG00000000837	HHIPL1	HHIP like 1	18	63299203	63320396	1	515.755	0.306793	0.78186	0.130206	0.932151	-0.176586	0.999906
ENSOARG00000000838	ARF6	ADP ribosylation factor 6	7	39947130	39947657	1	387.259	0.0401132	0.984537	0.0393963	0.97715	-0.000716866	0.999906
ENSOARG00000000839			21	46860749	46883416	-1	1096.59	0.425532	0.60359	0.0562322	0.97543	-0.3693	0.802922
ENSOARG00000000840	HPS4	HPS4, biogenesis of lysosomal organelles complex 3 subunit 2	17	65819871	65842502	-1	923.991	0.0504646	0.979033	0.210136	0.802786	0.159672	0.999366
ENSOARG00000000842	MYO15A	myosin XVA	11	33984299	34029602	-1	245.151	0.363471	0.872551	0.136118	0.960867	-0.227354	0.999906
ENSOARG00000000845			24	25333567	25379060	-1	397.952	0.173016	0.908912	0.366197	0.618659	0.193181	0.982114
ENSOARG00000000846	CCDC28A	coiled-coil domain containing 28A	8	63577564	63588210	1	878.592	-0.113103	0.95774	0.0453877	0.975217	0.158491	0.999906
ENSOARG00000000847	PRRT1	proline rich transmembrane protein 1	20	26365068	26367187	1	186.788	0.372323	0.773485	0.0590306	0.978816	-0.313293	0.93154
ENSOARG00000000848	ARHGEF15	Rho guanine nucleotide exchange factor 15	11	27489458	27497702	1	36.3609	-0.0932451	0.987457	0.289849	0.932151	0.383094	0.999906
ENSOARG00000000850	RAPGEF4	Rap guanine nucleotide exchange factor 4	2	135745186	136041337	-1	11730.6	0.0425327	0.975557	0.0463864	0.956409	0.00385372	0.999906
ENSOARG00000000851	ADGRA2	adhesion G protein-coupled receptor A2	26	31712570	31747885	1	505.246	0.00251457	0.998685	0.595012	0.413275	0.592497	0.360746
ENSOARG00000000852	OARD1	O-acyl-ADP-ribose deacylase 1	20	15079876	15084243	-1	881.415	-0.0973693	0.959704	0.0400923	0.97543	0.137462	0.999906
ENSOARG00000000853	DLEC1	deleted in lung and esophageal cancer 1	19	11431733	11518468	1	979.34	-0.117084	0.970638	-0.309942	0.792542	-0.192858	0.999906
ENSOARG00000000854			JH923134.1	2860	5282	1	147.332	-0.11192	0.975557	0.25016	0.897986	0.36208	0.945391
ENSOARG00000000855			3	62200617	62280227	1	2165.33	0.0559671	0.975557	0.0941703	0.932151	0.0382032	0.999906
ENSOARG00000000858	NPR1	natriuretic peptide receptor 1	1	102690912	102703164	1	65.4045	-0.17266	0.971515	0.351393	0.861888	0.524054	0.852619
ENSOARG00000000859	SLC22A23	solute carrier family 22 member 23	20	49289193	49383202	1	2787.62	0.229568	0.964486	0.250411	0.940565	0.0208427	0.999906
ENSOARG00000000860	ENTPD5	ectonucleoside triphosphate diphosphohydrolase 5	7	82273118	82284251	-1	165.87	0.119074	0.969982	0.0323456	0.988387	-0.0867283	0.999906
ENSOARG00000000862			14	58834145	58835192	1	105.095	0.195003	0.96373	0.141233	0.960867	-0.0537698	0.999906
ENSOARG00000000865	HCFC1R1	host cell factor C1 regulator 1	24	2417720	2418730	-1	329.96	-0.189499	0.917136	-0.055445	0.97543	0.134054	0.999906
ENSOARG00000000868			21	40737097	40753331	1	136.704	-0.260136	0.952755	-0.481735	0.817534	-0.221599	0.999906
ENSOARG00000000869	LMTK2	lemur tyrosine kinase 2	24	37682387	37727996	-1	4698.71	0.151954	0.851473	0.150417	0.829387	-0.00153687	0.999906
ENSOARG00000000873	PRKCG	protein kinase C gamma	14	58842282	58863330	1	3063.73	0.449134	0.577167	0.00582249	0.996451	-0.443312	0.648525
ENSOARG00000000874	FBXO6	F-box protein 6	12	40138218	40142857	-1	194.724	0.134153	0.95774	0.030838	0.986822	-0.103315	0.999906
ENSOARG00000000875	TPM4	tropomyosin 4	5	6646331	6669722	-1	970.845	-0.0102883	0.992066	0.121475	0.905363	0.131764	0.999906
ENSOARG00000000876	PPFIA4	PTPRF interacting protein alpha 4	12	149168	186687	1	5129.18	0.0298726	0.98371	0.0989868	0.896175	0.0691142	0.999906
ENSOARG00000000877			25	41365678	41372698	-1	324.865	1.15648	0.113448	-0.866293	0.544143	-2.02277	4.7e-05
ENSOARG00000000878	KIFC3	kinesin family member C3	14	25150173	25179758	-1	1354.78	0.189856	0.820676	0.173337	0.829387	-0.0165186	0.999906
ENSOARG00000000881	IREB2	iron responsive element binding protein 2	18	29884577	29931296	1	2689.35	0.00288203	0.995866	-0.0678813	0.901238	-0.0707633	0.999906
ENSOARG00000000883	CACNG7	calcium voltage-gated channel auxiliary subunit gamma 7	14	58865825	58879878	1	780.514	0.425081	0.218425	0.140017	0.894713	-0.285064	0.737189
ENSOARG00000000884	SAAL1	serum amyloid A like 1	15	33965672	33986443	1	695.2	-0.0531036	0.972077	0.162284	0.76225	0.215388	0.656312
ENSOARG00000000885			20	30691485	30692802	1	130.888	-0.194433	0.942311	-0.345423	0.802786	-0.15099	0.999906
ENSOARG00000000888	XAF1	XIAP associated factor 1	11	24759325	24772292	-1	88.6149	0.269319	0.908677	0.060191	0.979885	-0.209128	0.999906
ENSOARG00000000890			X	36005526	36134669	1	12184.1	-0.0390446	0.964591	-0.105228	0.759816	-0.0661833	0.999906
ENSOARG00000000891			23	41731159	41785983	1	3550.51	-0.152489	0.706362	-0.0186021	0.979963	0.133887	0.870871
ENSOARG00000000894	NFYA	nuclear transcription factor Y subunit alpha	20	15092902	15108802	1	358.193	-0.0792814	0.974771	-0.0933181	0.951607	-0.0140367	0.999906
ENSOARG00000000896			JH922300.1	21	2228	-1	85.4481	-0.117227	0.979156	0.125803	0.969377	0.243031	0.999906
ENSOARG00000000897	CUEDC2	CUE domain containing 2	22	22218745	22229618	-1	1366.48	0.00233986	0.998088	-0.0824675	0.890074	-0.0848073	0.999906
ENSOARG00000000898	BBOF1	basal body orientation factor 1	7	82304134	82338445	1	277.173	-0.153445	0.963048	-0.0684585	0.975134	0.0849869	0.999906
ENSOARG00000000899	MECOM	MDS1 and EVI1 complex locus	1	216222550	216357376	1	574.154	-0.199137	0.860457	-0.0335572	0.980697	0.165579	0.999541
ENSOARG00000000901			AMGL01126078.1	5	369	1	98.9656	-0.446716	0.791541	-0.225094	0.916867	0.221622	0.999906
ENSOARG00000000903	ANKRD46	ankyrin repeat domain 46	9	76438194	76449633	1	1396.62	-0.084976	0.959704	-0.19873	0.769193	-0.113754	0.999906
ENSOARG00000000904			JH922300.1	2670	6598	-1	115.017	-0.163298	0.977339	0.0721664	0.986749	0.235465	0.999906
ENSOARG00000000907	MUM1L1	MUM1 like 1	X	124784320	124844789	1	931.412	-0.0898199	0.95774	-0.388824	0.274593	-0.299004	0.548041
ENSOARG00000000909	THOC6	THO complex 6	24	2419135	2421780	1	92.2075	-0.163736	0.963978	-0.0883635	0.972303	0.0753723	0.999906
ENSOARG00000000910	HM13	histocompatibility minor 13	13	60411547	60450182	1	1407.39	0.210561	0.812905	0.158131	0.862946	-0.0524303	0.999906
ENSOARG00000000914			9	14170906	14305514	1	50.7719	0.168236	0.975557	0.123755	0.970145	-0.0444808	0.999906
ENSOARG00000000915	ADGRB2	adhesion G protein-coupled receptor B2	2	234812335	234842088	1	4786.52	0.223918	0.796365	0.120291	0.909489	-0.103627	0.999906
ENSOARG00000000916	TNFAIP8L3	TNF alpha induced protein 8 like 3	7	56364017	56364613	1	83.0494	0.133633	0.975557	-0.156617	0.958649	-0.29025	0.999906
ENSOARG00000000917			JH924392.1	860	4908	-1	186.209	0.265005	0.85357	0.0839832	0.962453	-0.181022	0.999906
ENSOARG00000000918	TFPI2	tissue factor pathway inhibitor 2	4	11085935	11089573	-1	50.3689	0.0390332	0.989372	0.703921	0.64212	0.664888	0.740198
ENSOARG00000000920	PNPLA7	patatin like phospholipase domain containing 7	3	446617	523620	1	660.427	0.303853	0.812355	0.222105	0.865769	-0.0817482	0.999906
ENSOARG00000000921			1	18866302	18867779	1	39.5942	0.409598	0.926108	0.466738	0.879777	0.0571399	0.999906
ENSOARG00000000924			15	24400003	24406450	1	310.074	-0.362559	0.634183	-0.413491	0.586487	-0.0509317	0.999906
ENSOARG00000000925			7	58332266	58332832	-1	2111.91	-0.126946	0.871286	-0.201813	0.665759	-0.0748677	0.999906
ENSOARG00000000926	ENOPH1	enolase-phosphatase 1	6	96832779	96906385	1	3682.69	-0.0129548	0.987918	-0.0800025	0.852484	-0.0670477	0.999906
ENSOARG00000000927	ATF6B	activating transcription factor 6 beta	20	26383287	26395801	1	871.216	0.197456	0.799266	0.200665	0.765981	0.00320882	0.999906
ENSOARG00000000928	ECT2L	epithelial cell transforming 2 like	8	63609664	63674228	1	1314.07	0.0914511	0.977339	0.23642	0.894343	0.144969	0.999906
ENSOARG00000000929			JH922240.1	1057	10597	1	204.743	0.217432	0.875095	-0.0498609	0.975502	-0.267293	0.905774
ENSOARG00000000933	CYP46A1	cytochrome P450 family 46 subfamily A member 1	18	63332582	63353180	1	1711.45	0.39015	0.734897	-0.00550435	0.996919	-0.395655	0.813583
ENSOARG00000000934	SYTL4	synaptotagmin like 4	X	125002371	125031435	-1	1093.51	0.111682	0.85357	0.0404591	0.959841	-0.0712229	0.999906
ENSOARG00000000935			10	69973127	70126187	-1	1897.75	0.187632	0.796795	0.0493117	0.962453	-0.13832	0.977524
ENSOARG00000000938	SOCS4	suppressor of cytokine signaling 4	7	64439516	64440838	1	658.218	-0.108485	0.94554	-0.0661606	0.959839	0.0423245	0.999906
ENSOARG00000000939	MAVS	mitochondrial antiviral signaling protein	13	50674517	50681206	-1	780.936	0.0519204	0.975557	0.213873	0.729814	0.161952	0.9541
ENSOARG00000000940	ALDH6A1	aldehyde dehydrogenase 6 family member A1	7	82334615	82346419	-1	2016.68	0.138489	0.796795	0.0358199	0.962713	-0.10267	0.976178
ENSOARG00000000941	RNF220	ring finger protein 220	1	19057880	19094156	1	3694.44	0.107309	0.906906	0.138034	0.829387	0.0307256	0.999906
ENSOARG00000000942	RNF213	ring finger protein 213	11	51264706	51387904	-1	1591.13	-0.0835525	0.970983	0.0436266	0.975134	0.127179	0.999906
ENSOARG00000000944	TRIM21	tripartite motif containing 21	15	49090555	49100148	1	151.466	-0.37679	0.927409	0.00867964	0.997382	0.38547	0.999906
ENSOARG00000000945			3	525717	534234	1	2366.72	0.0323805	0.984537	0.0269801	0.980413	-0.00540033	0.999906
ENSOARG00000000946	GTPBP6	GTP binding protein 6 (putative)	JH922240.1	17694	25974	1	897.207	-0.0311326	0.987918	-0.0816185	0.954227	-0.0504859	0.999906
ENSOARG00000000948	HSD17B12	hydroxysteroid 17-beta dehydrogenase 12	15	71980443	72147444	1	5406.97	-0.0432708	0.975557	0.0399241	0.968961	0.0831949	0.999906
ENSOARG00000000950	A2M	alpha-2-macroglobulin	3	205464543	205535076	1	151.581	0.0765478	0.987918	0.412479	0.864353	0.335931	0.999906
ENSOARG00000000951			1	216645393	216662850	-1	889.92	0.109743	0.963978	-0.164322	0.898158	-0.274065	0.885137
ENSOARG00000000952	SEC23B	Sec23 homolog B, coat complex II component	13	37682285	37717619	1	2097.55	-0.135575	0.695625	-0.116112	0.765981	0.0194623	0.999906
ENSOARG00000000953			21	47016031	47019713	-1	242.037	0.0792635	0.979943	0.0246832	0.990845	-0.0545803	0.999906
ENSOARG00000000956			JH922771.1	2680	35444	1	111.845	-0.372933	0.904106	0.339892	0.893783	0.712826	0.712161
ENSOARG00000000957	HYKK	hydroxylysine kinase	18	29943894	29962986	1	76.4922	-0.013028	0.994281	0.60835	0.567459	0.621378	0.522095
ENSOARG00000000959			JH924895.1	4344	8162	1	425.002	-0.020687	0.987918	0.0527095	0.960867	0.0733965	0.999906
ENSOARG00000000960	XPO6	exportin 6	24	25623247	25693132	-1	5423.31	0.0756971	0.910017	0.12506	0.750135	0.0493631	0.999906
ENSOARG00000000961			3	544747	546904	-1	332.433	0.32607	0.770194	0.529962	0.415457	0.203892	0.999906
ENSOARG00000000962	RHPN1	rhophilin Rho GTPase binding protein 1	9	14206090	14216179	-1	711.748	-0.130615	0.918424	0.225038	0.752473	0.355653	0.429819
ENSOARG00000000963	TMEM53	transmembrane protein 53	1	19097384	19114830	-1	266.878	-0.0146377	0.990389	-0.110244	0.933496	-0.0956059	0.999906
ENSOARG00000000964	ZNF358	zinc finger protein 358	5	14059607	14063810	1	380.949	0.0522716	0.983903	-0.0658791	0.969117	-0.118151	0.999906
ENSOARG00000000965			22	50810196	50813015	-1	583.15	-0.302403	0.694842	-0.174811	0.868738	0.127593	0.999906
ENSOARG00000000966	LIN52	lin-52 DREAM MuvB core complex component	7	82354750	82470057	1	2687.42	-0.116484	0.901108	-0.0235129	0.98119	0.0929715	0.999906
ENSOARG00000000967			7	72144614	72145480	1	72.956	-0.362503	0.887498	-0.311069	0.882593	0.0514348	0.999906
ENSOARG00000000968	NMNAT2	nicotinamide nucleotide adenylyltransferase 2	12	62399210	62610955	-1	11135.8	0.0255727	0.978872	-0.071956	0.886674	-0.0975287	0.942952
ENSOARG00000000970	CNGB1	cyclic nucleotide gated channel beta 1	14	25240492	25307264	-1	340.214	0.00674701	0.998283	-0.235641	0.903138	-0.242388	0.999906
ENSOARG00000000971	ANKRD12	ankyrin repeat domain 12	23	41790781	41886203	1	12899.2	-0.0158435	0.987918	-0.0448466	0.954204	-0.0290031	0.999906
ENSOARG00000000977	2010-09-01	septin 10	3	62300219	62333565	-1	543.151	0.0695596	0.975557	0.443155	0.420907	0.373595	0.606769
ENSOARG00000000978	ACAA1	acetyl-CoA acyltransferase 1	19	11519034	11543751	-1	1131.46	0.0225384	0.987918	0.0138632	0.989316	-0.00867519	0.999906
ENSOARG00000000982	MFSD13A	major facilitator superfamily domain containing 13A	22	22258628	22264099	1	387.529	-0.0219723	0.987918	0.0499055	0.970145	0.0718778	0.999906
ENSOARG00000000983	WDR89	WD repeat domain 89	7	72762013	72763173	-1	165.818	-0.236046	0.918424	-0.129184	0.955921	0.106862	0.999906
ENSOARG00000000986	BRF2	BRF2, RNA polymerase III transcription initiation factor subunit	26	31749499	31754088	-1	282.18	-0.066591	0.979033	-0.158413	0.914721	-0.0918222	0.999906
ENSOARG00000000989	C1orf228	chromosome 1 open reading frame 228	1	19130328	19173986	1	280.984	0.112878	0.959704	0.0605815	0.968961	-0.0522965	0.999906
ENSOARG00000000991	AKAP5	A-kinase anchoring protein 5	7	73534501	73535772	1	1663.46	-0.146425	0.880794	-0.318511	0.461612	-0.172087	0.93154
ENSOARG00000000993	EVA1A	eva-1 homolog A, regulator of programmed cell death	3	62438090	62462469	-1	90.2061	0.416789	0.770194	0.387306	0.777695	-0.0294828	0.999906
ENSOARG00000000995	WASL	Wiskott-Aldrich syndrome like	4	87993675	88031409	-1	3592.88	0.164581	0.716626	0.0720081	0.919171	-0.0925727	0.999906
ENSOARG00000000996	PSMA4	proteasome subunit alpha 4	18	29970995	29980231	1	1569.22	0.0135662	0.987918	-0.0584866	0.954596	-0.0720528	0.999906
ENSOARG00000000998	DHX35	DEAH-box helicase 35	13	67351278	67419084	1	1322.3	-0.00657451	0.992801	0.0110912	0.989316	0.0176657	0.999906
ENSOARG00000001001	SPAG5	sperm associated antigen 5	11	19659073	19677569	-1	503.059	-0.0990316	0.967734	-0.0531586	0.974032	0.045873	0.999906
ENSOARG00000001003	CNOT6	CCR4-NOT transcription complex subunit 6	5	343430	408630	-1	2764.74	-0.0254766	0.984537	0.0604224	0.950229	0.0858989	0.999906
ENSOARG00000001004			26	31763034	31777595	-1	69.0432	-0.140048	0.975557	0.218442	0.929155	0.35849	0.976178
ENSOARG00000001006	ZBTB1	zinc finger and BTB domain containing 1	7	73582395	73584536	1	1378.14	-0.148321	0.875095	-0.149798	0.850465	-0.00147704	0.999906
ENSOARG00000001009			1	216801830	216803486	-1	39.7094	0.148952	0.97661	-0.443241	0.865219	-0.592194	0.895595
ENSOARG00000001010	EXOC6	exocyst complex component 6	22	13935019	14112861	1	6107.72	-0.0159382	0.987918	-0.11255	0.841165	-0.0966118	0.999366
ENSOARG00000001011	MRPL19	mitochondrial ribosomal protein L19	3	62591918	62603224	1	829.385	-0.0516987	0.975557	-0.0281679	0.979601	0.0235309	0.999906
ENSOARG00000001013	RNF19A	ring finger protein 19A, RBR E3 ubiquitin protein ligase	9	76691761	76718817	1	3332.56	-0.088935	0.911245	-0.134247	0.782798	-0.0453122	0.999906
ENSOARG00000001014	PDK1	pyruvate dehydrogenase kinase 1	2	136169785	136213559	-1	658.174	0.115393	0.917136	0.212339	0.716409	0.0969464	0.999906
ENSOARG00000001015	HSPA2	heat shock protein family A (Hsp70) member 2	7	73598296	73600206	1	137.887	0.0966927	0.987081	0.326372	0.920688	0.229679	0.999906
ENSOARG00000001016	EPN1	epsin 1	14	59131690	59139037	-1	1654.7	0.0738794	0.963978	-0.00279622	0.997042	-0.0766756	0.999906
ENSOARG00000001018	STUM	stum, mechanosensory transduction mediator homolog	12	27773646	27779088	1	602.236	0.0545894	0.984537	-0.123906	0.946393	-0.178495	0.999906
ENSOARG00000001020	BCOR	BCL6 corepressor	X	37279071	37301972	-1	580.275	0.221012	0.908677	0.235187	0.866726	0.0141753	0.999906
ENSOARG00000001021			10	70273359	70383829	1	44.8197	0.516754	0.817932	0.693762	0.641942	0.177008	0.999906
ENSOARG00000001022	CSTF2	cleavage stimulation factor subunit 2	X	125093141	125120103	1	922.767	-0.0966155	0.920742	-0.0392968	0.967124	0.0573187	0.999906
ENSOARG00000001025			JH924885.1	2036	4457	1	357.673	0.257353	0.824111	0.0721394	0.964258	-0.185213	0.999906
ENSOARG00000001026	SLC13A5	solute carrier family 13 member 5	11	24800461	24825331	1	712.323	0.0646027	0.97906	0.00611966	0.996444	-0.058483	0.999906
ENSOARG00000001030	ABCD4	ATP binding cassette subfamily D member 4	7	82539860	82554033	-1	461.182	-0.0748481	0.984537	0.184414	0.940247	0.259262	0.999906
ENSOARG00000001031	MYD88	myeloid differentiation primary response protein MyD88	19	11552444	11553764	1	44.3875	-0.138937	0.975557	-0.439109	0.844731	-0.300172	0.999906
ENSOARG00000001032	TMEM229B	transmembrane protein 229B	7	76234651	76235157	-1	256.951	0.0941169	0.96472	0.210648	0.828882	0.116531	0.999906
ENSOARG00000001033	FCHSD1	FCH and double SH3 domains 1	5	50108032	50121752	-1	216.837	0.02871	0.987918	0.106455	0.955408	0.0777449	0.999906
ENSOARG00000001034	GCFC2	GC-rich sequence DNA-binding factor 2	3	62629303	62705069	-1	1904.75	-0.0214718	0.984537	-0.0433183	0.954262	-0.0218465	0.999906
ENSOARG00000001037	TWSG1	twisted gastrulation BMP signaling modulator 1	23	41898884	41914904	1	415.789	0.0527263	0.978802	0.132722	0.904965	0.0799958	0.999906
ENSOARG00000001038	DRG2	developmentally regulated GTP binding protein 2	11	34035778	34043762	-1	657.128	-0.0262444	0.987918	-0.130242	0.895076	-0.103997	0.999906
ENSOARG00000001039	RAP1B	RAP1B, member of RAS oncogene family	3	151070755	151077096	-1	878.579	-0.230147	0.540713	-0.0766933	0.927308	0.153454	0.905839
ENSOARG00000001040	REXO2	RNA exonuclease 2	15	24447669	24458249	1	838.991	-0.134045	0.912946	-0.130867	0.894343	0.00317796	0.999906
ENSOARG00000001045	DNAJC1	DnaJ heat shock protein family (Hsp40) member C1	13	22055134	22244166	-1	6247.73	-0.177689	0.752941	-0.124184	0.852484	0.0535049	0.999906
ENSOARG00000001046	CHRNA5	cholinergic receptor nicotinic alpha 5 subunit	18	29994614	30020726	1	81.1012	-0.217966	0.952851	-0.231417	0.920699	-0.0134517	0.999906
ENSOARG00000001051	REPS1	RALBP1 associated Eps domain containing 1	8	63676667	63765556	-1	4524.62	-0.0795013	0.912283	0.102632	0.839627	0.182134	0.592632
ENSOARG00000001052			21	47146103	47308294	-1	186.685	0.37751	0.756744	-0.108904	0.958931	-0.486414	0.630579
ENSOARG00000001053	SYNDIG1L	synapse differentiation inducing 1 like	7	82622260	82627746	-1	283.926	0.162998	0.963978	0.00575812	0.997165	-0.15724	0.999906
ENSOARG00000001055	RARRES2	retinoic acid receptor responder 2	4	112122338	112124900	-1	261.935	-0.881231	0.000144843	-0.280408	0.761919	0.600823	0.114393
ENSOARG00000001057	TMEM43	transmembrane protein 43	19	57905459	57913499	-1	504.921	-0.122526	0.975557	0.408266	0.822458	0.530792	0.817925
ENSOARG00000001059			JH921539.1	1162	2163	1	1998.58	-0.0807602	0.975557	0.139358	0.917278	0.220118	0.963237
ENSOARG00000001060	KDR	vascular endothelial growth factor receptor 2 precursor	6	70562488	70607422	-1	1005.97	-0.23948	0.83344	0.478769	0.384422	0.718249	0.0160119
ENSOARG00000001061			5	6906985	6928292	-1	81.783	-0.156854	0.975557	-0.25872	0.92903	-0.101865	0.999906
ENSOARG00000001062			JH923855.1	21	8343	1	53.8384	-0.474329	0.952851	0.179581	0.975217	0.65391	0.999906
ENSOARG00000001066			24	37842059	37857236	1	1087.5	-0.082625	0.950405	-0.0470249	0.960867	0.0356001	0.999906
ENSOARG00000001067			10	70402864	70519034	1	42.4931	0.341847	0.926281	0.592069	0.777327	0.250222	0.999906
ENSOARG00000001069	GOLIM4	golgi integral membrane protein 4	1	217358248	217440402	1	2522.21	0.0113466	0.990276	0.30207	0.442141	0.290723	0.464295
ENSOARG00000001072	TRPC3	transient receptor potential cation channel subfamily C member 3	17	35449323	35500955	1	1682.66	-0.121623	0.908912	0.0670921	0.951607	0.188715	0.884531
ENSOARG00000001074			4	112153704	112197087	1	644.095	-0.0607423	0.971612	0.203764	0.706106	0.264506	0.55561
ENSOARG00000001075	AP5S1	adaptor related protein complex 5 sigma 1 subunit	13	50713213	50715136	-1	158.137	-0.131785	0.962298	-0.0997322	0.958931	0.0320532	0.999906
ENSOARG00000001076	NPC2	NPC intracellular cholesterol transporter 2	7	82687433	82696115	-1	357.849	-0.267251	0.791541	0.00448319	0.996451	0.271734	0.866
ENSOARG00000001077	RALBP1	ralA binding protein 1	23	41973772	41997876	1	1683.86	0.0408111	0.973564	0.00453111	0.995533	-0.03628	0.999906
ENSOARG00000001078			3	601860	604726	-1	196.404	0.0905582	0.975011	-0.0672346	0.969417	-0.157793	0.999906
ENSOARG00000001081	MCOLN1	mucolipin 1	5	14066280	14074594	1	1055.33	-0.0359512	0.984212	-0.0243982	0.984663	0.0115531	0.999906
ENSOARG00000001082	KRBA2	KRAB-A domain containing 2	11	27535473	27539333	-1	278.903	0.324384	0.720233	0.406416	0.596999	0.0820313	0.999906
ENSOARG00000001085			AMGL01130016.1	180	1265	-1	62.0068	0.737251	0.422417	0.177535	0.949869	-0.559716	0.751849
ENSOARG00000001087	SRRD	SRR1 domain containing	17	65844067	65863994	1	602.414	0.23708	0.720233	-0.00487439	0.996058	-0.241955	0.797719
ENSOARG00000001089	OXSR1	oxidative stress responsive 1	19	11578992	11660800	1	2567.17	0.0120622	0.987918	-0.0423956	0.958377	-0.0544578	0.999906
ENSOARG00000001090	FBXO44	F-box protein 44	12	40162356	40166795	-1	2117.56	-0.0350417	0.977794	-0.0561258	0.950775	-0.0210842	0.999906
ENSOARG00000001091	U2AF2	U2 small nuclear RNA auxiliary factor 2	14	59143094	59156376	-1	1263.74	0.12714	0.899571	0.120997	0.87851	-0.00614358	0.999906
ENSOARG00000001093	NME6	NME/NM23 nucleoside diphosphate kinase 6	19	51498015	51501665	1	66.1568	-0.345578	0.899925	-0.240771	0.925761	0.104807	0.999906
ENSOARG00000001095	INTS3	integrator complex subunit 3	1	102725245	102765940	1	2570.71	0.0662765	0.963978	0.0423158	0.964523	-0.0239607	0.999906
ENSOARG00000001099	NELFB	negative elongation factor complex member B	3	637929	646197	-1	837.108	0.0585607	0.975557	0.106855	0.92903	0.0482947	0.999906
ENSOARG00000001101	GNG11	guanine nucleotide-binding protein G(I)/G(S)/G(O) subunit gamma-11	4	11124376	11128973	1	109.486	-0.226588	0.95774	0.442999	0.810181	0.669587	0.656312
ENSOARG00000001107	USB1	U6 snRNA biogenesis phosphodiesterase 1	14	25336001	25350065	1	191.308	0.105184	0.963978	-0.0375581	0.979963	-0.142742	0.999906
ENSOARG00000001108	CCDC106	coiled-coil domain containing 106	14	59158311	59177366	-1	1051.14	0.00970696	0.992066	0.0491271	0.964602	0.0394202	0.999906
ENSOARG00000001109			X	68253239	68266238	-1	37.6161	0.10395	0.984537	0.0694411	0.985822	-0.0345093	0.999906
ENSOARG00000001110	SBK1	SH3 domain binding kinase 1	24	25823256	25828370	1	172.519	0.133348	0.964591	0.146873	0.940247	0.0135244	0.999906
ENSOARG00000001111	ID1	inhibitor of DNA binding 1, HLH protein	13	60486050	60486672	1	96.9247	-0.290217	0.899925	-0.223989	0.914596	0.0662286	0.999906
ENSOARG00000001112	SMIM26	small integral membrane protein 26	13	37717523	37718896	1	178.448	-0.319857	0.887728	-0.387823	0.806411	-0.0679658	0.999906
ENSOARG00000001113	COL16A1	collagen type XVI alpha 1 chain	2	234867042	234919719	1	783.362	0.344165	0.674316	0.313959	0.723033	-0.0302056	0.999906
ENSOARG00000001115	ACTR1A	ARP1 actin related protein 1 homolog A	22	22268574	22283225	-1	2855.64	0.0199159	0.987918	-0.212848	0.669986	-0.232763	0.656312
ENSOARG00000001118	RNF133	ring finger protein 133	4	87135683	87136816	-1	32.4321	0.215858	0.975557	0.532211	0.856492	0.316353	0.999906
ENSOARG00000001119			13	37722535	37788425	1	1103.2	0.0509396	0.975557	0.0625669	0.958342	0.0116272	0.999906
ENSOARG00000001121			JH922574.1	14720	27796	1	1878.7	0.186557	0.871286	0.103983	0.931613	-0.0825735	0.999906
ENSOARG00000001123	ALKBH3	alkB homolog 3, alpha-ketoglutaratedependent dioxygenase	15	72164703	72205335	1	1649.44	-0.0223221	0.984107	-0.00587034	0.993176	0.0164517	0.999906
ENSOARG00000001124	EIF4EBP1	eukaryotic translation initiation factor 4E binding protein 1	26	31887463	31911144	1	159.054	0.00344264	0.998685	0.201576	0.905363	0.198134	0.999906
ENSOARG00000001127			14	59194503	59204546	-1	223.926	0.002141	0.998685	-0.115828	0.943137	-0.117969	0.999906
ENSOARG00000001128	EIF1AD	eukaryotic translation initiation factor 1A domain containing	21	43396062	43397508	-1	208.522	-0.126296	0.963048	-0.0687084	0.969669	0.0575876	0.999906
ENSOARG00000001130	CHRNA3	cholinergic receptor nicotinic alpha 3 subunit	18	30023865	30041736	-1	214.367	-0.0850005	0.984537	0.0272652	0.992397	0.112266	0.999906
ENSOARG00000001132	RELL2	RELT like 2	5	50108032	50110745	1	833.427	-0.0692538	0.973564	0.12165	0.908856	0.190904	0.94375
ENSOARG00000001133	XKRX	XK related, X-linked	X	125199097	125212665	-1	84.5814	0.0872675	0.983981	-0.336806	0.869525	-0.424073	0.941243
ENSOARG00000001134			4	88452341	88452838	-1	111.1	-0.105685	0.97661	0.0362427	0.988437	0.141927	0.999906
ENSOARG00000001136	RPS8	ribosomal protein S8	1	19227521	19230058	1	6091.62	-0.131153	0.81812	-0.0891164	0.885803	0.0420366	0.999906
ENSOARG00000001138	HERC6	HECT and RLD domain containing E3 ubiquitin protein ligase family member 6	6	36252541	36306670	-1	97.8559	-0.0971058	0.98371	-0.00318709	0.998681	0.0939187	0.999906
ENSOARG00000001139	GID4	GID complex subunit 4 homolog	11	34049911	34061344	-1	264.843	0.0574646	0.977339	0.0733448	0.959841	0.0158802	0.999906
ENSOARG00000001140			4	112262485	112438114	-1	50.8429	0.595158	0.861896	-0.0897361	0.984663	-0.684894	0.907799
ENSOARG00000001142	ITPKB	inositol-trisphosphate 3-kinase B	12	27809785	27912334	-1	2887.77	-0.031035	0.987918	0.0511539	0.97543	0.0821889	0.999906
ENSOARG00000001146	ABRACL	ABRA C-terminal like	8	63801650	63810872	1	126.504	-0.107675	0.975557	0.0688067	0.975625	0.176481	0.999906
ENSOARG00000001147			JH921621.1	279	668	-1	165.544	-0.121555	0.971612	-0.123392	0.954204	-0.00183755	0.999906
ENSOARG00000001150			JH922574.1	46851	48420	-1	74.7559	-0.0361651	0.98852	0.161662	0.955798	0.197827	0.999906
ENSOARG00000001151	TMEM150C	transmembrane protein 150C	6	96891022	96910450	-1	639.885	-0.121426	0.929865	-0.233639	0.752473	-0.112213	0.999906
ENSOARG00000001152			5	421140	422063	-1	73.0801	0.0121894	0.995054	-0.0502563	0.98652	-0.0624456	0.999906
ENSOARG00000001153			4	90825922	90826869	-1	168.421	0.140205	0.970638	-0.142781	0.951607	-0.282986	0.989746
ENSOARG00000001154	EML1	echinoderm microtubule associated protein like 1	18	63472701	63557889	1	1352.63	-0.0211177	0.987918	0.147224	0.852815	0.168342	0.931609
ENSOARG00000001155	HECA	hdc homolog, cell cycle regulator	8	63897955	63909189	1	633.926	0.00273696	0.998685	0.137116	0.860292	0.134379	0.982114
ENSOARG00000001159	MMP15	matrix metallopeptidase 15	14	25364923	25383603	1	549.555	0.327374	0.617994	0.264043	0.746719	-0.063331	0.999906
ENSOARG00000001160	ARAP3	ArfGAP with RhoGAP domain, ankyrin repeat and PH domain 3	5	50124895	50151637	-1	267.274	0.0912734	0.975557	0.268058	0.83548	0.176784	0.999906
ENSOARG00000001162			4	91570787	91571308	-1	199.354	0.119243	0.971612	0.0508605	0.97963	-0.0683821	0.999906
ENSOARG00000001165			JH923009.1	14579	17408	1	120.402	-0.34357	0.95774	-0.153595	0.974518	0.189975	0.999906
ENSOARG00000001166	NRIP1	nuclear receptor interacting protein 1	1	140597192	140600662	1	1184.93	-0.0624563	0.97661	-0.21452	0.835619	-0.152064	0.999906
ENSOARG00000001168	PPP4R1	protein phosphatase 4 regulatory subunit 1	23	42015205	42044225	-1	821.497	0.0235054	0.987457	0.0623678	0.950922	0.0388623	0.999906
ENSOARG00000001170	LTBP2	latent transforming growth factor beta binding protein 2	7	82705072	82812634	-1	38.0371	-0.257513	0.975557	0.721564	0.846686	0.979076	0.837059
ENSOARG00000001174			20	49403714	49442202	1	8014.05	0.152079	0.863221	-0.0091105	0.993003	-0.161189	0.933235
ENSOARG00000001178			11	24848460	24848996	-1	108.841	0.0315224	0.987918	-0.0409901	0.986749	-0.0725125	0.999906
ENSOARG00000001181			JH923009.1	20523	21472	1	69.4539	-0.088632	0.987918	-0.456908	0.891703	-0.368276	0.999906
ENSOARG00000001182	SMKR1	small lysine rich protein 1	4	93452242	93452439	1	64.481	-0.140216	0.977339	-0.0659558	0.986525	0.0742599	0.999906
ENSOARG00000001184	CHRNB4	cholinergic receptor nicotinic beta 4 subunit	18	30045723	30061504	-1	51.1569	0.284091	0.959704	0.264056	0.946452	-0.0200349	0.999906
ENSOARG00000001185	ARFGEF1	ADP ribosylation factor guanine nucleotide exchange factor 1	9	44127765	44250146	-1	10646.6	0.00295667	0.994947	-0.0104915	0.986822	-0.0134481	0.999906
ENSOARG00000001187	ITGA6	integrin subunit alpha 6	2	136225512	136275286	-1	2036.53	-0.0891056	0.95774	-0.0640351	0.958649	0.0250704	0.999906
ENSOARG00000001194	FBXO2	F-box protein 2	12	40167280	40172744	1	243.75	-0.00944844	0.993775	0.250757	0.816645	0.260205	0.918106
ENSOARG00000001195			20	15113736	15150602	1	390.981	-0.0233613	0.987918	-0.00895923	0.994588	0.014402	0.999906
ENSOARG00000001196			24	37858333	37880887	-1	361.542	0.163922	0.957195	0.0975955	0.960867	-0.0663268	0.999906
ENSOARG00000001198			11	27540713	27544548	-1	887.368	0.0955627	0.963978	-0.0489408	0.973381	-0.144503	0.999906
ENSOARG00000001199	KIAA1841	KIAA1841	3	62751193	62799741	-1	3750.12	-0.0622984	0.970701	0.0528664	0.960549	0.115165	0.999906
ENSOARG00000001201			JH923582.1	21	1910	1	34.7337	-0.731825	0.735352	-0.5983	0.804344	0.133526	0.999906
ENSOARG00000001202	PLK3	polo like kinase 3	1	19251263	19255855	1	290.367	0.0122025	0.993058	0.0322463	0.988387	0.0200438	0.999906
ENSOARG00000001203			1	142706201	142706566	-1	148.69	0.0402771	0.987918	-0.226064	0.924255	-0.266342	0.999906
ENSOARG00000001206			4	11217495	11225774	-1	206.074	-0.0443495	0.984726	-0.23473	0.837537	-0.19038	0.999906
ENSOARG00000001208	ASH2L	ASH2 like histone lysine methyltransferase complex subunit	26	31929134	31956961	1	1152.93	-0.0457817	0.973564	-0.077236	0.914721	-0.0314543	0.999906
ENSOARG00000001210	CHRM2	cholinergic receptor muscarinic 2	4	100515799	100517196	1	276.636	0.0495279	0.983924	0.248976	0.802786	0.199448	0.982114
ENSOARG00000001211	CFAP20	cilia and flagella associated protein 20	14	25420085	25432664	-1	769.596	-0.145052	0.88291	-0.0807982	0.940082	0.064254	0.999906
ENSOARG00000001212	ATPAF2	ATP synthase mitochondrial F1 complex assembly factor 2	11	34061785	34074109	1	506.934	-0.153078	0.851473	-0.0136803	0.988544	0.139398	0.967301
ENSOARG00000001213	MED31	mediator complex subunit 31	11	24849381	24855473	1	855.551	-0.0443332	0.97906	-0.0263108	0.984328	0.0180224	0.999906
ENSOARG00000001215	PRKAR1B	protein kinase cAMP-dependent type I regulatory subunit beta	JH921663.1	11764	82788	-1	2440.94	0.0447839	0.975557	0.0314265	0.974518	-0.0133574	0.999906
ENSOARG00000001219	TXLNB	taxilin beta	8	63935536	63987693	-1	129.114	-1.01236	0.577167	-0.798959	0.736412	0.213398	0.999906
ENSOARG00000001225	ADORA1	adenosine A1 receptor	12	303149	342637	1	5631.78	0.10695	0.948347	0.30255	0.617049	0.1956	0.926053
ENSOARG00000001226	GDF10	growth differentiation factor 10	25	41849466	41861362	-1	293.907	0.439543	0.540713	0.856472	0.0120936	0.416929	0.639142
ENSOARG00000001227	CHCHD4	coiled-coil-helix-coiled-coil-helix domain containing 4	19	57923045	57928161	1	205.671	-0.100545	0.975557	0.197597	0.90842	0.298142	0.958306
ENSOARG00000001228	SH3BGRL	SH3 domain binding glutamate rich protein like	X	68428051	68438078	1	289.568	-0.253326	0.756292	-0.189694	0.838045	0.063632	0.999906
ENSOARG00000001230			1	142917013	142917402	1	270.986	-0.100858	0.969982	-0.0867455	0.958931	0.0141128	0.999906
ENSOARG00000001231			JH923006.1	21	284	-1	46.3214	0.487154	0.818574	-0.154469	0.960867	-0.641623	0.756961
ENSOARG00000001232			10	71193732	71223980	1	35.3922	0.294017	0.975557	1.11691	0.77892	0.822896	0.982114
ENSOARG00000001235	TRMT2B	tRNA methyltransferase 2 homolog B	X	125293807	125332540	-1	152.939	0.298019	0.847036	0.397774	0.703037	0.0997544	0.999906
ENSOARG00000001236	TFIP11	tuftelin interacting protein 11	17	65864105	65877487	-1	1189.17	0.208935	0.817932	0.213859	0.782476	0.00492401	0.999906
ENSOARG00000001238	DMXL1	Dmx like 1	5	32129680	32259657	-1	10390.4	-0.0721294	0.915506	-0.0941516	0.839627	-0.0220223	0.999906
ENSOARG00000001239			12	48797486	48877904	1	635.022	0.318398	0.689296	0.0474524	0.97543	-0.270946	0.876111
ENSOARG00000001240	PEF1	penta-EF-hand domain containing 1	2	234938366	234945592	1	720.444	-0.12566	0.930108	-0.0786251	0.954596	0.0470353	0.999906
ENSOARG00000001243	RAB31	RAB31, member RAS oncogene family	23	42170178	42217503	1	1143.66	0.0448028	0.975557	0.0447391	0.960867	-6.37e-05	0.999906
ENSOARG00000001244	SERPINI1	serpin family I member 1	1	217661235	217691116	-1	3631.06	0.0110402	0.990389	-0.397908	0.237184	-0.408949	0.146287
ENSOARG00000001246	AREL1	apoptosis resistant E3 ubiquitin protein ligase 1	7	82858378	82899044	-1	2776.31	0.0901807	0.923862	0.0259215	0.978368	-0.0642592	0.999906
ENSOARG00000001248			JH924730.1	21	1924	1	36.7823	-0.586449	0.820828	-0.0404994	0.990142	0.545949	0.936927
ENSOARG00000001249	SCD5	stearoyl-CoA desaturase 5	6	97078068	97147726	-1	3950.99	0.16589	0.896794	0.292677	0.669986	0.126787	0.999906
ENSOARG00000001250	FAM166A	family with sequence similarity 166 member A	3	650330	655281	1	99.1114	0.0758266	0.98371	-0.270494	0.885934	-0.34632	0.956627
ENSOARG00000001252			AMGL01122210.1	12013	14088	-1	136.777	-0.493269	0.657086	0.0384438	0.988031	0.531712	0.672921
ENSOARG00000001254			20	26408690	26458052	1	251.428	0.015562	0.993058	-0.0156501	0.994588	-0.0312121	0.999906
ENSOARG00000001258			X	68675712	68733539	1	36.4723	-0.002252	0.999341	-0.151117	0.963398	-0.148865	0.999906
ENSOARG00000001259	UBE2Q2	ubiquitin conjugating enzyme E2 Q2	18	30167493	30226762	1	2737.27	-0.0556644	0.966651	0.00924341	0.990845	0.0649078	0.999906
ENSOARG00000001260	CSNK2A2	casein kinase 2 alpha 2	14	25445082	25473829	-1	1575.7	0.0175854	0.987457	-0.107744	0.82676	-0.125329	0.885137
ENSOARG00000001261	SPAG1	sperm associated antigen 1	9	76741376	76818820	-1	711.764	0.0604003	0.977339	-0.0478696	0.974998	-0.10827	0.999906
ENSOARG00000001262	BCL2L1		13	60531757	60581987	-1	3878.47	0.128448	0.95774	0.41849	0.59026	0.290042	0.876111
ENSOARG00000001263			JH922463.1	6959	16001	1	254.574	0.167602	0.920742	0.0569584	0.974032	-0.110643	0.999906
ENSOARG00000001264			1	19270475	19284541	-1	331.49	0.313869	0.756744	-0.0214833	0.989316	-0.335352	0.805726
ENSOARG00000001265	SLC27A3	solute carrier family 27 member 3	1	102766208	102770583	1	132.93	0.448379	0.78202	0.205513	0.927823	-0.242866	0.999906
ENSOARG00000001268	SSC5D	scavenger receptor cysteine rich family member with 5 domains	14	59267340	59289535	-1	82.4855	0.185602	0.979033	0.272732	0.956409	0.0871293	0.999906
ENSOARG00000001269	STAR	steroidogenic acute regulatory protein, mitochondrial precursor	26	31957713	31966284	-1	101.789	0.685625	0.801123	0.595278	0.82801	-0.0903474	0.999906
ENSOARG00000001273	TXNDC17	thioredoxin domain containing 17	11	24857061	24859366	-1	131.293	-0.184265	0.95774	-0.0451496	0.986525	0.139115	0.999906
ENSOARG00000001274	CDC25B	cell division cycle 25B	13	50726486	50734786	-1	188.515	0.463131	0.602746	0.449603	0.634973	-0.0135279	0.999906
ENSOARG00000001275			JH922463.1	28272	30805	1	393.096	-0.170688	0.926281	-0.264141	0.823715	-0.0934534	0.999906
ENSOARG00000001277	MYBPH	myosin binding protein H	12	345250	352909	-1	43.3124	-0.53261	0.847315	0.140481	0.968961	0.673091	0.822104
ENSOARG00000001278			21	43400156	43400896	1	521.996	-0.155658	0.871286	-0.217368	0.722639	-0.0617106	0.999906
ENSOARG00000001283			JH922420.1	4799	20074	1	89.3719	-0.217221	0.948347	-0.055007	0.984328	0.162214	0.999906
ENSOARG00000001284	FCF1	FCF1, rRNA-processing protein	7	82902356	82911346	1	526.03	-0.107052	0.92555	-0.0432304	0.968961	0.0638221	0.999906
ENSOARG00000001286			AMGL01127481.1	359	1864	1	50.2394	1.06676	0.796365	-0.536467	0.920164	-1.60323	0.55561
ENSOARG00000001287	PTPN20	protein tyrosine phosphatase, non-receptor type 20	25	42064189	42133661	-1	158.635	-0.662521	0.851473	-0.859356	0.721392	-0.196835	0.999906
ENSOARG00000001290	PEX13	peroxisomal biogenesis factor 13	3	62839195	62871654	-1	1616.87	-0.0934154	0.917136	-0.0113808	0.989316	0.0820346	0.999906
ENSOARG00000001291	TMEM35A	transmembrane protein 35A	X	125359523	125372716	1	941.298	-0.0524063	0.975557	-0.198882	0.750328	-0.146476	0.969964
ENSOARG00000001292			19	57941567	57942773	-1	47.8938	0.343465	0.923172	-0.825429	0.634973	-1.16889	0.237767
ENSOARG00000001295	DRC3	dynein regulatory complex subunit 3	11	34074939	34093741	-1	76.7364	-0.50923	0.828234	0.00732984	0.997171	0.516559	0.915587
ENSOARG00000001296	ZNF696	zinc finger protein 696	9	14254605	14258286	-1	219.333	-0.061625	0.979033	-0.0834321	0.960414	-0.0218071	0.999906
ENSOARG00000001297	NOXA1	NADPH oxidase activator 1	3	697152	705716	-1	454.335	-0.251295	0.79895	-0.170299	0.869666	0.0809958	0.999906
ENSOARG00000001299	PDCD10	programmed cell death 10	1	217764335	217793993	1	1301.49	-0.127666	0.917916	-0.10451	0.920816	0.0231557	0.999906
ENSOARG00000001300	XYLB	xylulokinase	19	11714695	11755409	1	901.771	0.12769	0.880794	0.182022	0.743112	0.0543315	0.999906
ENSOARG00000001301	RRM1	ribonucleotide reductase catalytic subunit M1	15	49271309	49310125	-1	1501.13	-0.150002	0.85357	-0.0662892	0.95024	0.0837129	0.999906
ENSOARG00000001302	TUBGCP2	tubulin gamma complex associated protein 2	22	50815910	50829827	1	1841.2	0.0498401	0.975018	0.0114053	0.989316	-0.0384348	0.999906
ENSOARG00000001305	HTR1F	5-hydroxytryptamine receptor 1F	1	154583704	154584804	1	50.4838	0.160963	0.975557	-0.733017	0.649077	-0.89398	0.535483
ENSOARG00000001306			9	14292401	14294685	-1	41.7418	-0.261312	0.95774	-0.672547	0.717209	-0.411235	0.999906
ENSOARG00000001307	VAPA	VAMP associated protein A	23	42246608	42281610	1	3448.01	0.0110101	0.987918	-0.0264073	0.962453	-0.0374173	0.999906
ENSOARG00000001308	PCDH1	protocadherin 1	5	50316409	50330876	-1	2737.62	0.273624	0.735535	0.0199444	0.988437	-0.25368	0.866149
ENSOARG00000001309	LY6H	lymphocyte antigen 6 family member H	9	14305291	14311183	1	684.532	0.239278	0.735218	-0.159074	0.857988	-0.398352	0.254729
ENSOARG00000001311	NDEL1	nudE neurodevelopment protein 1 like 1	11	27586115	27616932	1	2421.43	-0.0545632	0.960141	-0.0453348	0.952675	0.0092284	0.999906
ENSOARG00000001314			14	59293921	59297484	-1	63.5958	0.4479	0.87397	0.194128	0.955798	-0.253773	0.999906
ENSOARG00000001316	PUS10	pseudouridylate synthase 10	3	62876756	62949086	1	2139.81	-0.0429713	0.975557	0.0165933	0.986519	0.0595647	0.999906
ENSOARG00000001317	LSM1	LSM1 homolog, mRNA degradation associated	26	31987068	31996040	-1	509.14	-0.146123	0.899925	-0.100254	0.928684	0.045869	0.999906
ENSOARG00000001319	ZNF205	zinc finger protein 205	24	2556052	2563721	1	887.965	0.168235	0.792374	0.0860234	0.916867	-0.082212	0.999906
ENSOARG00000001320	NXPE2	neurexophilin and PC-esterase domain family member 2	15	24642929	24678323	1	75.8159	1.03714	0.367629	0.627093	0.769193	-0.410052	0.999906
ENSOARG00000001322	FBXO22	F-box protein 22	18	30230357	30254237	1	765.886	0.0133056	0.990389	0.056671	0.964523	0.0433654	0.999906
ENSOARG00000001325	BAG4	BCL2 associated athanogene 4	26	31996570	32020758	1	1737.33	-0.0114804	0.987918	-0.130377	0.780789	-0.118897	0.93029
ENSOARG00000001326	ATP6AP2	ATPase H+ transporting accessory protein 2	X	37757140	37789188	1	4664.87	-0.0457039	0.975557	-0.128007	0.856178	-0.0823026	0.999906
ENSOARG00000001330	NRG4	neuregulin 4	18	30269005	30330172	-1	158.663	0.212058	0.902225	-0.0418173	0.981721	-0.253875	0.961215
ENSOARG00000001332	VTA1	vesicle trafficking 1	8	66565201	66637042	1	2944.37	-0.0461396	0.963978	-0.0144122	0.984663	0.0317274	0.999906
ENSOARG00000001333	MDM1	Mdm1 nuclear protein	3	151358151	151390211	1	437.266	-0.106936	0.968196	-0.161365	0.905883	-0.0544285	0.999906
ENSOARG00000001335	HIST1H1C	histone cluster 1 H1 family member c	20	30809409	30845963	1	1266.52	-0.228775	0.799266	-0.647995	0.0153113	-0.41922	0.315865
ENSOARG00000001337	CAV1	caveolin-1	4	51786039	51820791	-1	763.004	-0.110073	0.962301	0.509435	0.303701	0.619508	0.0642012
ENSOARG00000001338	CGGBP1	CGG triplet repeat binding protein 1	1	154633839	154634342	-1	837.428	0.0451075	0.975557	-0.0423644	0.965716	-0.0874719	0.999906
ENSOARG00000001339			JH923283.1	21	7405	-1	94.0363	0.627345	0.918424	-0.406055	0.949698	-1.0334	0.888662
ENSOARG00000001340	APCDD1	APC down-regulated 1	23	42479408	42510105	1	879.823	0.155244	0.947585	0.388726	0.6724	0.233482	0.97716
ENSOARG00000001344			JH923049.1	21	3328	1	45.1838	0.348598	0.924516	0.243546	0.943295	-0.105052	0.999906
ENSOARG00000001346	CST6	cystatin E/M	21	43406693	43408007	1	36.102	-0.34807	0.950405	-0.856878	0.703821	-0.508807	0.999366
ENSOARG00000001349	ISOC2	isochorismatase domain containing 2	14	59324528	59329457	1	158.127	-0.204086	0.924516	0.00585792	0.996587	0.209944	0.999906
ENSOARG00000001351			4	109504071	109504262	1	356.687	0.144568	0.912467	-0.113494	0.923517	-0.258063	0.821461
ENSOARG00000001352	SMG7	SMG7, nonsense mediated mRNA decay factor	12	62647759	62696834	1	3070.95	0.181029	0.746743	0.0980608	0.896175	-0.0829687	0.999906
ENSOARG00000001354	COMMD3	COMM domain containing 3	13	22519518	22523037	1	541.228	-0.197274	0.848052	-0.186078	0.840908	0.0111961	0.999906
ENSOARG00000001355			13	68972583	68976410	-1	206.21	0.141461	0.961884	0.372191	0.733614	0.23073	0.999906
ENSOARG00000001356			4	112353169	112358920	1	54.5861	0.756622	0.906906	1.05983	0.793799	0.303208	0.999906
ENSOARG00000001358			4	110068627	110068794	1	277.174	0.092199	0.970983	-0.00234304	0.997798	-0.0945421	0.999906
ENSOARG00000001359	DDHD2	DDHD domain containing 2	26	32034418	32057108	1	3704.37	-0.0859729	0.917222	-0.0836624	0.898757	0.00231046	0.999906
ENSOARG00000001360	SHISA7	shisa family member 7	14	59339017	59346228	1	604.28	0.22532	0.891411	-0.0250147	0.988437	-0.250335	0.961215
ENSOARG00000001363			24	2571945	2574247	1	97.1656	-0.136817	0.972153	0.156182	0.95014	0.292999	0.989746
ENSOARG00000001364			4	110321399	110321596	1	240.562	0.174567	0.930108	0.0761158	0.968961	-0.0984511	0.999906
ENSOARG00000001366	CENPI	centromere protein I	X	125376115	125486850	1	749.102	0.0516293	0.973851	0.0772666	0.92903	0.0256373	0.999906
ENSOARG00000001367	WDR49	WD repeat domain 49	1	217823759	217987985	1	670.004	0.0690223	0.990561	0.0370233	0.996015	-0.0319989	0.999906
ENSOARG00000001368			JH921943.1	1165	4547	-1	37.6343	-0.181382	0.977339	-0.0655491	0.988437	0.115833	0.999906
ENSOARG00000001369	UBE2S	ubiquitin conjugating enzyme E2 S	14	59362798	59365691	1	438.549	-0.0825988	0.968303	-0.0293495	0.982659	0.0532493	0.999906
ENSOARG00000001370	CHI3L1	chitinase 3 like 1	12	352663	366834	-1	349.933	-0.342583	0.781164	-0.0174935	0.992397	0.325089	0.885368
ENSOARG00000001371	DHCR7	7-dehydrocholesterol reductase	21	47576076	47584581	-1	344.955	-0.00515478	0.99736	-0.00625394	0.996058	-0.00109916	0.999906
ENSOARG00000001372			10	71443540	71566793	-1	110.261	-0.0932073	0.984537	-0.723465	0.639941	-0.630258	0.815711
ENSOARG00000001373			4	110587592	110587744	1	110.817	0.0787227	0.978361	0.0280979	0.988437	-0.0506248	0.999906
ENSOARG00000001374	HCRTR1	hypocretin receptor 1	2	234949611	234959661	-1	77.2231	0.489908	0.833597	-0.116629	0.970145	-0.606537	0.822104
ENSOARG00000001375			JH923111.1	12035	16070	1	296.382	-0.250796	0.791541	-0.174214	0.86473	0.0765817	0.999906
ENSOARG00000001378	NAPG	NSF attachment protein gamma	23	42525801	42536308	1	1501.84	-0.030857	0.985356	0.0268473	0.981721	0.0577043	0.999906
ENSOARG00000001379	CAV2	Caveolin-2	4	51842941	51848168	-1	459.299	-0.0851197	0.973035	0.208082	0.846775	0.293202	0.822104
ENSOARG00000001381	PSEN2	presenilin 2	12	28026460	28041286	1	847.53	-0.0153292	0.987918	-0.130675	0.872633	-0.115346	0.999906
ENSOARG00000001383	M6PR	mannose-6-phosphate receptor, cation dependent	3	205744779	205756416	1	1079.05	-0.0526278	0.972351	0.0992576	0.894343	0.151885	0.908421
ENSOARG00000001384	PMS2	PMS1 homolog 2, mismatch repair system component	24	37884399	37907388	-1	1285.18	0.033926	0.980621	0.0985106	0.905739	0.0645846	0.999906
ENSOARG00000001386	SPNS1	sphingolipid transporter 1 (putative)	24	25871851	25880117	-1	513.843	0.0338773	0.983924	0.0815285	0.933571	0.0476512	0.999906
ENSOARG00000001387			JH922886.1	23166	39023	-1	119.312	-1.03489	0.487434	-1.24509	0.38561	-0.210199	0.999906
ENSOARG00000001388			4	110664368	110664493	1	56.2528	0.380704	0.880794	0.117499	0.968961	-0.263205	0.999906
ENSOARG00000001390	SRD5A3	steroid 5 alpha-reductase 3	6	70798757	70813655	1	318.956	0.382088	0.617994	0.0563357	0.974518	-0.325753	0.817925
ENSOARG00000001391			11	19681858	19684602	-1	506.151	0.0294434	0.987918	0.0931042	0.937826	0.0636607	0.999906
ENSOARG00000001395	TINAGL1	tubulointerstitial nephritis antigen like 1	2	234989907	235002810	-1	244.103	-0.142384	0.95774	0.288624	0.802786	0.431008	0.648525
ENSOARG00000001396	EIF2B3	eukaryotic translation initiation factor 2B subunit gamma	1	19291159	19423029	-1	1984.81	0.0315469	0.979943	0.190924	0.679698	0.159377	0.870871
ENSOARG00000001397	ADGRG6	adhesion G protein-coupled receptor G6	8	66712507	66862248	1	946.962	-0.0933314	0.967388	0.335174	0.625873	0.428505	0.375712
ENSOARG00000001399	SLC24A3	solute carrier family 24 member 3	13	38009845	38436495	1	6584.53	0.0955671	0.896794	0.0879578	0.881721	-0.00760927	0.999906
ENSOARG00000001400	GPR37	G protein-coupled receptor 37	4	89048694	89065779	-1	1469.84	0.376335	0.600374	0.378969	0.622582	0.00263344	0.999906
ENSOARG00000001401	EXD3	exonuclease 3'-5' domain containing 3	3	725962	781557	1	1141.58	0.0397625	0.98371	0.0131186	0.991382	-0.0266439	0.999906
ENSOARG00000001405	FRMPD2	FERM and PDZ domain containing 2	25	42164062	42258866	-1	165.31	0.0942471	0.986684	0.20402	0.956409	0.109773	0.999906
ENSOARG00000001406	TOP1	DNA topoisomerase I	13	69318225	69374150	1	3448.35	-0.0643885	0.958227	-0.00789298	0.992397	0.0564955	0.999906
ENSOARG00000001408	ACVR2B	activin A receptor type 2B	19	11769555	11793283	1	1134.22	0.118544	0.926281	0.265601	0.665759	0.147057	0.998248
ENSOARG00000001411	PRKAB1	protein kinase AMP-activated non-catalytic subunit beta 1	17	55313642	55322592	-1	567.603	-0.0455935	0.979943	0.00185463	0.998003	0.0474481	0.999906
ENSOARG00000001414	SUFU	SUFU negative regulator of hedgehog signaling	22	22291390	22392803	1	2120.67	0.0107958	0.987918	0.0730806	0.894713	0.0622848	0.999906
ENSOARG00000001415			17	2992009	3183347	1	659.415	-0.0896079	0.975557	-0.729924	0.165111	-0.640316	0.252916
ENSOARG00000001419	TPX2	TPX2, microtubule nucleation factor	13	60597536	60651659	1	485.746	-0.049548	0.979156	-0.0425078	0.97543	0.00704015	0.999906
ENSOARG00000001422	SERPINI2	serpin family I member 2	1	217995548	218028814	1	175.99	0.0520781	0.990389	0.192951	0.969417	0.140873	0.999906
ENSOARG00000001426	YLPM1	YLP motif containing 1	7	82931664	82993759	1	5247.33	0.199153	0.822685	0.000368871	0.999691	-0.198784	0.915587
ENSOARG00000001428			14	59371966	59374232	-1	951.436	-0.146076	0.83735	-0.114103	0.866489	0.0319726	0.999906
ENSOARG00000001429			JH921741.1	6448	6582	1	67.5237	0.073375	0.987918	-0.260514	0.92903	-0.333889	0.999906
ENSOARG00000001430	PLPP5	phospholipid phosphatase 5	26	32061353	32064831	-1	151.033	-0.0189744	0.990389	-0.0298695	0.988437	-0.0108951	0.999906
ENSOARG00000001432	NDRG4	NDRG family member 4	14	25701810	25717354	1	11216.9	-0.0681614	0.967591	-0.0764782	0.941783	-0.00831684	0.999906
ENSOARG00000001434	KCNH2	potassium voltage-gated channel subfamily H member 2	JH923883.1	21	6271	-1	143.648	0.23215	0.950405	0.321814	0.869735	0.089664	0.999906
ENSOARG00000001438	SPEF1	sperm flagellar 1	13	50751307	50754040	1	137.89	-0.100496	0.975557	-0.0305293	0.988437	0.069967	0.999906
ENSOARG00000001439	TMEM266	transmembrane protein 266	18	30432518	30499740	1	808.977	0.19331	0.896794	0.0248922	0.988437	-0.168418	0.999906
ENSOARG00000001440	WNT7A	Wnt family member 7A	19	57988969	58046629	1	287.332	0.726488	0.540713	0.0904159	0.97543	-0.636072	0.734371
ENSOARG00000001442	EVL	Enah/Vasp-like	18	63638617	63750504	1	5574.33	0.133038	0.896794	0.145285	0.852484	0.0122468	0.999906
ENSOARG00000001443			17	35976685	36901504	1	5365	0.215247	0.92664	-0.132042	0.954262	-0.347289	0.926053
ENSOARG00000001444			JH923322.1	20018	21478	-1	1285.34	0.131547	0.925807	-0.0723663	0.958931	-0.203913	0.93154
ENSOARG00000001446	HECTD3	HECT domain E3 ubiquitin protein ligase 3	1	19425022	19433738	-1	1046.01	0.119754	0.912724	0.165832	0.819461	0.0460777	0.999906
ENSOARG00000001447	NSD3	nuclear receptor binding SET domain protein 3	26	32071476	32284341	-1	8159.18	0.0170074	0.987918	0.0649206	0.92903	0.0479132	0.999906
ENSOARG00000001448	PNPLA6	patatin like phospholipase domain containing 6	5	14076136	14098455	1	1544.58	0.149146	0.843121	0.133453	0.850414	-0.0156934	0.999906
ENSOARG00000001454			JH923032.1	12930	15376	1	211.536	-0.0704433	0.979156	-0.198485	0.903138	-0.128041	0.999906
ENSOARG00000001455	EXOG	exo/endonuclease G	19	11804098	11824083	1	667.822	-0.20655	0.871286	-0.160883	0.891703	0.0456672	0.999906
ENSOARG00000001456	GFPT2	glutamine-fructose-6-phosphate transaminase 2	5	585027	629216	1	904.437	0.104006	0.973222	0.181362	0.905883	0.0773556	0.999906
ENSOARG00000001457	REL	REL proto-oncogene, NF-kB subunit	3	62964054	63001655	-1	277.845	-0.0289804	0.988817	0.126379	0.958377	0.15536	0.999906
ENSOARG00000001458	DLX1	distal-less homeobox 1	2	136599373	136602848	-1	128.672	-0.0859518	0.97906	-0.132979	0.956409	-0.0470273	0.999906
ENSOARG00000001460	FAM45A	family with sequence similarity 45 member A	22	38257489	38272054	1	821.539	-0.0508956	0.975557	-0.0879335	0.918395	-0.0370379	0.999906
ENSOARG00000001461	KIAA0141	KIAA0141	5	50369485	50384593	1	1563.17	-0.0383243	0.975557	-0.0568943	0.940174	-0.0185701	0.999906
ENSOARG00000001462			15	34048942	34106341	1	1475	-0.0249584	0.987918	-0.240761	0.746719	-0.215803	0.90193
ENSOARG00000001463			13	22525094	22532652	1	730.498	-0.0713694	0.963978	-0.13109	0.864353	-0.0597202	0.999906
ENSOARG00000001464	CXorf38	chromosome X open reading frame 38	X	37848692	37873799	-1	422.837	0.167403	0.871286	-0.10847	0.918395	-0.275873	0.711651
ENSOARG00000001466	ZFP2	ZFP2 zinc finger protein	5	2164570	2165961	-1	222.237	0.158366	0.943821	0.0885957	0.960867	-0.06977	0.999906
ENSOARG00000001468	MAPK8	mitogen-activated protein kinase 8	25	42344697	42375081	1	2267.89	-0.035077	0.975557	-0.107257	0.80305	-0.0721797	0.999906
ENSOARG00000001469	KMT5C	lysine methyltransferase 5C	14	59402587	59406801	-1	109.064	0.0213656	0.990389	0.3212	0.800491	0.299834	0.944958
ENSOARG00000001470	LY6E	lymphocyte antigen 6 family member E	9	14370035	14370797	-1	433.904	-0.000463123	0.999539	-0.171549	0.905883	-0.171086	0.999906
ENSOARG00000001472	UROD	Uroporphyrinogen decarboxylase	1	19436350	19439595	1	723.387	-0.0692134	0.975557	-0.118266	0.92237	-0.0490524	0.999906
ENSOARG00000001474	HIST3H2BB	histone cluster 3 H2B family member b	5	2274016	2274396	-1	153.429	-0.391172	0.776139	-0.455681	0.683241	-0.0645086	0.999906
ENSOARG00000001476			18	30560174	30577521	-1	481.755	0.0143339	0.987918	0.0911453	0.920164	0.0768114	0.999906
ENSOARG00000001478	DRP2	dystrophin related protein 2	X	125486901	125516282	1	2478.92	-0.0444904	0.975557	-0.0532258	0.951607	-0.00873534	0.999906
ENSOARG00000001479			AMGL01121659.1	21	3400	-1	718.198	-0.0236915	0.987918	-0.19692	0.817534	-0.173228	0.969964
ENSOARG00000001480	POLR2K	RNA polymerase II subunit K	9	76826125	76827336	-1	372.757	-0.120016	0.949893	-0.095277	0.947819	0.0247391	0.999906
ENSOARG00000001482	ZNF200	zinc finger protein 200	24	2672450	2681351	-1	245.569	-0.0924017	0.975557	-0.266366	0.841165	-0.173964	0.999906
ENSOARG00000001485	METAP1D	methionyl aminopeptidase type 1D, mitochondrial	2	136603071	136680841	-1	1710.04	0.022934	0.987918	0.0227268	0.988437	-0.00020728	0.999906
ENSOARG00000001486	GATAD2B	GATA zinc finger domain containing 2B	1	102804423	102817308	-1	1768.46	0.360538	0.638753	0.112775	0.945578	-0.247762	0.93154
ENSOARG00000001489	TPST2	tyrosylprotein sulfotransferase 2	17	65890278	65906516	-1	497.332	-0.0576139	0.975557	-0.0268212	0.983359	0.0307927	0.999906
ENSOARG00000001491	ZBBX	zinc finger B-box domain containing	1	218090049	218209693	1	245.639	-0.179283	0.929865	-0.575056	0.415457	-0.395773	0.780892
ENSOARG00000001496	ZSWIM5	zinc finger SWIM-type containing 5	1	19442382	19608681	-1	6605.6	0.0418981	0.97661	0.147572	0.824848	0.105674	0.999906
ENSOARG00000001497	TES	Testin	4	52096960	52160943	-1	161.808	0.0414496	0.987918	0.107038	0.957625	0.0655882	0.999906
ENSOARG00000001499	COQ8A	coenzyme Q8A	12	28101055	28126559	1	752.854	-0.0690376	0.977339	0.0641667	0.969417	0.133204	0.999906
ENSOARG00000001500	DLST	dihydrolipoamide S-succinyltransferase	7	83045443	83062618	1	1775.32	-0.0812474	0.928928	-0.159899	0.741389	-0.0786516	0.999906
ENSOARG00000001505	HIVEP2	human immunodeficiency virus type I enhancer binding protein 2	8	67132812	67172996	-1	6316.81	0.305051	0.853287	0.104331	0.960867	-0.20072	0.999906
ENSOARG00000001507	SETD6	SET domain containing 6	14	25720528	25723873	1	628.365	0.0185766	0.987918	0.0125563	0.990234	-0.00602024	0.999906
ENSOARG00000001508	COL1A2	collagen type I alpha 2 chain	4	11656770	11692712	1	1395.89	-0.376921	0.95774	0.372029	0.932151	0.748951	0.93154
ENSOARG00000001509	ARHGAP4	Rho GTPase activating protein 4	JH921656.1	18529	34251	-1	99.5969	-0.129945	0.975557	0.247116	0.913739	0.377061	0.961215
ENSOARG00000001510	KIAA0753	KIAA0753	11	24865097	24921842	1	2564.81	0.0856883	0.918414	-0.0512094	0.951607	-0.136898	0.893825
ENSOARG00000001511	STAT3	signal transducer and activator of transcription 3	11	41903051	41934839	-1	3392.28	-0.0788556	0.899925	-0.0256066	0.969417	0.053249	0.999906
ENSOARG00000001512	SCN5A	sodium voltage-gated channel alpha subunit 5	19	11901834	11986516	-1	72.4565	0.130014	0.97906	0.245806	0.946393	0.115792	0.999906
ENSOARG00000001513	SLC26A11	solute carrier family 26 member 11	11	51403870	51420152	-1	5450.03	0.0446098	0.979033	0.0142626	0.989316	-0.0303472	0.999906
ENSOARG00000001518	ACCS	1-aminocyclopropane-1-carboxylate synthase homolog (inactive)	15	72365360	72389751	1	324.566	-0.13394	0.959704	0.102603	0.956128	0.236543	0.976178
ENSOARG00000001519	TRIM38	tripartite motif containing 38	20	30859856	30873824	-1	119.269	-0.4256	0.85357	0.179638	0.951607	0.605238	0.770742
ENSOARG00000001520			JH922749.1	757	5576	1	32.5037	-0.126062	0.984537	0.409051	0.905187	0.535113	0.980698
ENSOARG00000001521			3	814166	832188	-1	1028.99	-0.0666657	0.972153	-0.0293052	0.979963	0.0373605	0.999906
ENSOARG00000001523	PHC1	polyhomeotic homolog 1	3	205758728	205778649	-1	345.651	0.414068	0.766893	0.0925903	0.968799	-0.321477	0.9541
ENSOARG00000001525	RPS6KL1	ribosomal protein S6 kinase like 1	7	83066587	83079600	-1	1252.75	0.162743	0.824111	-0.0815672	0.92903	-0.24431	0.641994
ENSOARG00000001527	POT1	protection of telomeres 1	4	89122082	89215616	-1	1281.65	-0.0215218	0.987918	0.015435	0.988437	0.0369568	0.999906
ENSOARG00000001528	MUTYH	mutY DNA glycosylase	1	19740780	19750097	-1	357.494	0.266978	0.909876	0.285875	0.869048	0.0188963	0.999906
ENSOARG00000001529	TRIM8	tripartite motif containing 8	22	22407872	22423339	1	2327.94	0.0967252	0.945667	0.130604	0.872942	0.0338791	0.999906
ENSOARG00000001530	AIG1	androgen induced 1	8	67448966	67706755	1	7069.97	0.0431554	0.975557	0.0812232	0.922865	0.0380677	0.999906
ENSOARG00000001531	SCAPER	S-phase cyclin A associated protein in the ER	18	30639573	31017325	-1	7418.11	0.0146176	0.987918	0.0256915	0.975134	0.0110739	0.999906
ENSOARG00000001532	TMEM165	transmembrane protein 165	6	70847518	70868383	1	1381.11	-0.070297	0.95774	0.0498065	0.958931	0.120103	0.976484
ENSOARG00000001534	PIEZO2	piezo type mechanosensitive ion channel component 2	23	42545078	42809294	-1	522.788	-0.075349	0.984537	0.111625	0.962453	0.186974	0.999906
ENSOARG00000001536	ADAT2	adenosine deaminase, tRNA specific 2	8	67804521	67830607	-1	1033.91	0.146468	0.891411	0.203673	0.765981	0.0572052	0.999906
ENSOARG00000001538	EDF1	endothelial differentiation related factor 1	3	838913	842943	1	935.77	-0.144456	0.880254	-0.191263	0.765981	-0.0468076	0.999906
ENSOARG00000001539	CADM1	cell adhesion molecule 1	15	25196640	25337564	-1	10016.9	0.0582892	0.959704	-0.0473134	0.953676	-0.105603	0.969964
ENSOARG00000001541	PEX3	peroxisomal biogenesis factor 3	8	67830983	67864361	1	1779.14	-0.105721	0.906906	-0.150746	0.791815	-0.0450246	0.999906
ENSOARG00000001544	RIPK1	receptor interacting serine/threonine kinase 1	20	49443292	49485391	-1	1888.87	0.223652	0.720233	0.148297	0.855439	-0.0753544	0.999906
ENSOARG00000001545	PGF	placental growth factor	7	83107384	83119573	-1	68.405	-0.143048	0.975557	-0.123763	0.966777	0.0192848	0.999906
ENSOARG00000001546	NAA10	N(alpha)-acetyltransferase 10, NatA catalytic subunit	JH921656.1	34185	42723	-1	539.324	-0.125096	0.918424	-0.192661	0.794055	-0.0675648	0.999906
ENSOARG00000001548	CRYBB1	crystallin beta B1	17	65956703	65967094	-1	82.8239	0.0175731	0.993058	-0.0848552	0.975625	-0.102428	0.999906
ENSOARG00000001551	BCHE	butyrylcholinesterase	1	219547782	219622646	1	265.34	0.0175215	0.989363	0.115254	0.92903	0.0977325	0.999906
ENSOARG00000001552			3	863763	880511	-1	1723.09	0.157996	0.880794	0.184588	0.814651	0.0265921	0.999906
ENSOARG00000001553			10	71707539	71808131	-1	62.3076	0.0883025	0.987457	1.1322	0.384422	1.0439	0.412696
ENSOARG00000001554			19	58162480	58180790	-1	95.0148	-0.0525101	0.987918	0.52519	0.775141	0.5777	0.822104
ENSOARG00000001555	NFATC2IP	nuclear factor of activated T cells 2 interacting protein	24	25890362	25899904	-1	407.831	0.0721951	0.972818	0.241945	0.737157	0.16975	0.97397
ENSOARG00000001556	CYP26A1	cytochrome P450 family 26 subfamily A member 1	22	14125228	14129084	1	119.335	0.181244	0.975557	-0.387494	0.905883	-0.568738	0.961215
ENSOARG00000001558	RENBP	renin binding protein	JH921656.1	42671	50706	-1	207.292	0.14482	0.968879	0.689034	0.38561	0.544214	0.63133
ENSOARG00000001560	ARHGAP22	Rho GTPase activating protein 22	25	42386508	42542939	-1	1380.12	0.230406	0.896794	0.107239	0.956128	-0.123168	0.999906
ENSOARG00000001561	TOE1	target of EGR1, exonuclease	1	19750096	19753334	1	355.817	0.00837057	0.993058	0.0679711	0.96077	0.0596005	0.999906
ENSOARG00000001563	PAPOLG	poly(A) polymerase gamma	3	63093125	63121409	-1	1524.43	-0.0633549	0.969223	-0.116201	0.875197	-0.0528465	0.999906
ENSOARG00000001565	SEC31A	SEC31 homolog A, COPII coat complex component	6	97265119	97315082	-1	2787.1	0.0083725	0.989687	-0.0274434	0.969178	-0.0358159	0.999906
ENSOARG00000001566	EIF2B2	eukaryotic translation initiation factor 2B subunit beta	7	83164646	83170703	1	694.313	-0.0876776	0.944908	-0.0374331	0.970145	0.0502445	0.999906
ENSOARG00000001567	CNOT1	CCR4-NOT transcription complex subunit 1	14	25725504	25781912	-1	5245.3	-0.0486171	0.95774	-0.0175601	0.979601	0.031057	0.999906
ENSOARG00000001570	RCN2	reticulocalbin 2	18	31059610	31077349	1	1632.72	-0.138149	0.80162	-0.0879819	0.891479	0.0501673	0.999906
ENSOARG00000001571	NADSYN1	NAD synthetase 1	21	47597876	47626025	1	489.972	0.0521272	0.979943	0.153824	0.897525	0.101697	0.999906
ENSOARG00000001572	AIMP2	aminoacyl tRNA synthase complex-interacting multifunctional protein 2	24	37907715	37915133	1	277.772	-0.124971	0.963978	0.0827143	0.964338	0.207685	0.999906
ENSOARG00000001574	BTG2	protein BTG2	12	485439	487221	1	107.38	-0.241853	0.94494	0.004518	0.997716	0.246371	0.999906
ENSOARG00000001578			JH922049.1	14183	17512	1	82.6724	-0.25801	0.94494	0.397134	0.84535	0.655144	0.707015
ENSOARG00000001581			JH921656.1	58220	59492	-1	75.8058	0.531363	0.831887	0.659219	0.71872	0.127856	0.999906
ENSOARG00000001583			26	32502395	32503525	1	103.67	-0.28596	0.915506	-0.188142	0.942715	0.0978176	0.999906
ENSOARG00000001584	DENND4B	DENN domain containing 4B	1	102885581	102896976	-1	1075.41	0.309416	0.63204	0.265052	0.7199	-0.0443641	0.999906
ENSOARG00000001585	DEGS2	delta 4-desaturase, sphingolipid 2	18	63752824	63755427	-1	38.0046	-0.314771	0.95774	0.16036	0.968961	0.475131	0.999906
ENSOARG00000001588			JH921863.1	986	10405	1	156.951	-0.150754	0.97661	-0.479355	0.854548	-0.328601	0.999906
ENSOARG00000001590	RAI1	retinoic acid induced 1	11	34194577	34205303	-1	967.631	0.423305	0.44534	0.137194	0.917394	-0.286111	0.853193
ENSOARG00000001591	FUCA2	alpha-L-fucosidase 2	8	67869377	67891658	-1	406.277	0.0537268	0.97906	0.0771581	0.959414	0.0234313	0.999906
ENSOARG00000001592			AMGL01121099.1	21	16581	-1	202.398	0.0176659	0.990389	-0.290031	0.791039	-0.307697	0.87638
ENSOARG00000001594			10	71818635	71942709	1	215.687	1.20323	0.540713	1.61834	0.295916	0.415116	0.999906
ENSOARG00000001595	TACC1	transforming acidic coiled-coil containing protein 1	26	32545194	32601000	1	5297.12	0.0444137	0.97906	0.122984	0.901282	0.0785702	0.999906
ENSOARG00000001599	SFXN4	sideroflexin 4	22	38276026	38291689	-1	507.037	0.0777851	0.963978	0.0700894	0.952866	-0.0076957	0.999906
ENSOARG00000001602	CLOCK	circadian locomoter output cycles protein kaput	6	70873036	70987644	-1	4152.02	0.019441	0.98486	-0.0382048	0.958931	-0.0576459	0.999906
ENSOARG00000001603	FABP3	fatty acid-binding protein, heart	2	235135457	235145925	1	888.449	-0.13744	0.948347	-0.36162	0.641942	-0.22418	0.965471
ENSOARG00000001606	PCDH12	protocadherin 12	5	50386012	50401204	-1	29.8412	0.600391	0.880794	-0.134874	0.977906	-0.735265	0.909915
ENSOARG00000001607	HSPBP1	HSPA (Hsp70) binding protein 1	14	59459652	59478883	1	321.427	0.05377	0.979033	0.0442722	0.975217	-0.0094978	0.999906
ENSOARG00000001608	TIMM8A	translocase of inner mitochondrial membrane 8A	X	125570288	125572131	-1	112.201	-0.294986	0.887728	-0.41613	0.755622	-0.121144	0.999906
ENSOARG00000001610			1	102902117	102911249	-1	204.545	0.127511	0.963978	0.0488267	0.97963	-0.0786843	0.999906
ENSOARG00000001611	SLC25A12	solute carrier family 25 member 12	2	136680840	136867566	1	7189.37	-0.0554864	0.970701	-0.0891996	0.905187	-0.0337132	0.999906
ENSOARG00000001613	GNAL	G protein subunit alpha L	23	43042712	43087998	1	2177.86	-0.140429	0.799266	-0.401619	0.0121895	-0.261189	0.279136
ENSOARG00000001615	TMEM185A	transmembrane protein 185A	JH922019.1	47724	65106	1	818.99	-0.0267328	0.984537	-0.111152	0.870557	-0.0844195	0.999906
ENSOARG00000001617	MYH10	myosin heavy chain 10	11	27625138	27747562	-1	19091.7	-0.00909616	0.989687	-0.0805375	0.905159	-0.0714413	0.999906
ENSOARG00000001618			2	235147613	235189418	-1	1569.48	-0.0560641	0.972153	-0.0960843	0.905363	-0.0400202	0.999906
ENSOARG00000001619	MLH3	mutL homolog 3	7	83180621	83223682	-1	1685.52	-0.0315323	0.97906	-0.094263	0.885803	-0.0627307	0.999906
ENSOARG00000001620	BTK	Bruton tyrosine kinase	X	125570541	125600872	-1	115.002	-0.239528	0.912724	0.354494	0.787133	0.594022	0.478833
ENSOARG00000001621	MED14	mediator complex subunit 14	X	37877268	37937143	-1	2605.29	0.058232	0.971612	0.107291	0.888873	0.049059	0.999906
ENSOARG00000001622			24	2731128	2736655	1	409.934	-0.0295805	0.987918	0.055291	0.966145	0.0848715	0.999906
ENSOARG00000001626	PPM1K	protein phosphatase, Mg2+/Mn2+ dependent 1K	6	36404281	36418026	1	6219.77	-0.148913	0.650303	-0.00288101	0.996058	0.146032	0.751849
ENSOARG00000001627	HDAC11	histone deacetylase 11	19	58261216	58277745	-1	946.516	0.0335923	0.984537	0.183324	0.79305	0.149732	0.972909
ENSOARG00000001628			12	485515	515293	-1	66.5018	0.463113	0.791541	0.181201	0.948488	-0.281912	0.999906
ENSOARG00000001629			JH921926.1	7785	15726	-1	1011.11	-0.0249353	0.985356	-0.0146571	0.988437	0.0102782	0.999906
ENSOARG00000001630	SLC39A1	solute carrier family 39 member 1	1	102912811	102915113	-1	333.769	-0.0243519	0.987918	0.153872	0.879751	0.178224	0.975356
ENSOARG00000001631	TIGD7	tigger transposable element derived 7	24	2742762	2744408	-1	150.649	-0.359158	0.771169	-0.249394	0.861888	0.109763	0.999906
ENSOARG00000001632			15	49313828	49506183	-1	2776.12	0.116672	0.858753	0.165013	0.698385	0.0483413	0.999906
ENSOARG00000001634	PHACTR2	phosphatase and actin regulator 2	8	68001748	68215271	1	2731.78	-0.00248786	0.998685	0.258797	0.481472	0.261285	0.448372
ENSOARG00000001636	SI	sucrase-isomaltase	1	220311409	220425966	1	165.554	-0.0238757	0.992967	-0.453563	0.847385	-0.429687	0.976484
ENSOARG00000001637	FMOD	fibromodulin	12	522962	529101	-1	143.243	0.0897798	0.97906	0.733512	0.415932	0.643732	0.526398
ENSOARG00000001638			X	125613554	125616789	1	1176.06	-0.202711	0.799266	-0.244666	0.69051	-0.041955	0.999906
ENSOARG00000001641	C20orf27	chromosome 20 open reading frame 27	13	50767087	50772384	1	668.119	-0.00454896	0.995696	-0.0485629	0.960867	-0.0440139	0.999906
ENSOARG00000001642	TESK2	testis-specific kinase 2	1	19754473	19823670	-1	1010.11	0.38172	0.349796	0.675039	0.00585182	0.293319	0.712161
ENSOARG00000001644	EXT2	exostosin glycosyltransferase 2	15	72393969	72536302	1	5447.41	0.111859	0.871286	0.0259793	0.975134	-0.0858798	0.999906
ENSOARG00000001646	CPA6	carboxypeptidase A6	9	44324268	44641739	-1	68.6676	0.175055	0.963978	0.157921	0.953676	-0.0171342	0.999906
ENSOARG00000001647	GLA	galactosidase alpha	X	125622070	125631716	-1	577.912	0.0444434	0.977339	-0.0182038	0.987843	-0.0626472	0.999906
ENSOARG00000001649	LYNX1	Ly6/neurotoxin 1	9	14515827	14516593	1	975.592	-0.0870325	0.94494	-0.131254	0.856829	-0.0442214	0.999906
ENSOARG00000001650	PSTPIP1	proline-serine-threonine phosphatase interacting protein 1	18	31150141	31175077	1	82.7996	-0.554371	0.88291	0.112538	0.97963	0.666909	0.923395
ENSOARG00000001651	ZC2HC1C	zinc finger C2HC-type containing 1C	7	83224831	83233045	1	121.888	0.00751276	0.997539	0.0461017	0.985385	0.0385889	0.999906
ENSOARG00000001652			5	50421573	50434300	1	792.715	-0.0842592	0.95774	-0.190013	0.767804	-0.105754	0.999906
ENSOARG00000001653	MAPK9	mitogen-activated protein kinase 9	5	654702	706157	1	2960.86	-0.0765633	0.92552	-0.0637679	0.926363	0.0127954	0.999906
ENSOARG00000001654	PPP6R1	protein phosphatase 6 regulatory subunit 1	14	59488421	59501412	1	1039.25	0.318907	0.487135	0.270403	0.646088	-0.0485044	0.999906
ENSOARG00000001656	TMEM52	transmembrane protein 52	12	48886365	48887927	1	90.7387	0.173276	0.960293	0.152739	0.950445	-0.0205367	0.999906
ENSOARG00000001658	RFLNA	refilin A	17	51055545	51069048	-1	109.594	0.0423928	0.987918	0.0479216	0.987614	0.00552882	0.999906
ENSOARG00000001659	WDFY4	WDFY family member 4	25	42606155	42860215	1	637.756	-0.0234021	0.987918	0.331632	0.726227	0.355034	0.788398
ENSOARG00000001661			1	19902188	19905070	-1	187.992	-0.02363	0.987918	0.053053	0.974929	0.076683	0.999906
ENSOARG00000001662	DTWD2	DTW domain containing 2	5	32350137	32423035	1	1573.63	0.114975	0.900668	0.139352	0.837096	0.0243766	0.999906
ENSOARG00000001663	BCL11A	B cell CLL/lymphoma 11A	3	63331226	63430532	1	6508.13	-0.147354	0.888639	-0.156562	0.849802	-0.00920816	0.999906
ENSOARG00000001664			X	125698499	125703736	1	718.539	-0.0558544	0.973912	-0.249647	0.621788	-0.193792	0.853058
ENSOARG00000001665	CCDC183	coiled-coil domain containing 183	3	881255	889394	-1	70.1874	1.06349	0.188874	0.265448	0.924955	-0.798046	0.571989
ENSOARG00000001666	SPAG6	sperm associated antigen 6	13	22548664	22607686	1	196.594	-0.32192	0.843121	-0.531213	0.608318	-0.209294	0.999906
ENSOARG00000001667	EIF2AK1	eukaryotic translation initiation factor 2 alpha kinase 1	24	37916080	37941042	-1	1737.94	0.0591145	0.95774	-0.124976	0.797446	-0.18409	0.654433
ENSOARG00000001668	TFEC	transcription factor EC	4	52298499	52441976	1	209.251	0.0851894	0.975557	0.105874	0.958649	0.0206845	0.999906
ENSOARG00000001669			JH921978.1	2989	6997	-1	235.661	-0.199532	0.896794	-0.127954	0.92903	0.071578	0.999906
ENSOARG00000001671			24	2750354	2778178	1	1329.45	0.00625572	0.994947	0.104636	0.922682	0.0983806	0.999906
ENSOARG00000001673			15	34305231	34305711	1	36.8952	0.10542	0.984537	-0.149354	0.968961	-0.254774	0.999906
ENSOARG00000001675			8	68228042	68244497	1	2323.51	-0.0431037	0.972153	-0.0786723	0.898158	-0.0355686	0.999906
ENSOARG00000001677	TRMT10C	tRNA methyltransferase 10C, mitochondrial RNase P subunit	1	164406013	164407287	1	630.563	-0.365239	0.708077	-0.491894	0.5157	-0.126655	0.999906
ENSOARG00000001680	SFRP2	secreted frizzled related protein 2	17	3719522	3727430	1	184.012	1.05813	0.602746	0.459777	0.900787	-0.598354	0.97397
ENSOARG00000001682	A2ML1	alpha-2-macroglobulin like 1	3	205801838	205853818	-1	47.4041	-0.0646404	0.987918	-0.0314966	0.993003	0.0331438	0.999906
ENSOARG00000001683	KCNC1	potassium voltage-gated channel subfamily C member 1	15	34311892	34354633	-1	2702.17	0.494961	0.411766	0.17941	0.901934	-0.315552	0.870871
ENSOARG00000001684	PEMT	phosphatidylethanolamine N-methyltransferase	11	34332999	34359071	1	365.709	0.0642745	0.975557	0.0159327	0.989316	-0.0483418	0.999906
ENSOARG00000001685	MMACHC	methylmalonic aciduria (cobalamin deficiency) cblC type, with homocystinuria	1	19905713	19910563	1	161.632	0.00103764	0.999341	-0.245062	0.841165	-0.246099	0.961215
ENSOARG00000001687	ARMCX3	armadillo repeat containing, X-linked 3	X	125795062	125796201	1	2615.32	-0.0611405	0.959898	-0.153528	0.746719	-0.0923874	0.999906
ENSOARG00000001689	ARL3	ADP-ribosylation factor-like protein 3	22	22438505	22468540	-1	1555.49	0.0128259	0.988379	-0.063894	0.95024	-0.0767199	0.999906
ENSOARG00000001691	TMEM176B	transmembrane protein 176B	4	112797026	112810549	-1	77.0897	0.385921	0.869741	0.145982	0.959353	-0.239939	0.999906
ENSOARG00000001692	RGS22	regulator of G protein signaling 22	9	76870092	77006581	1	772.729	0.24696	0.689296	0.0770245	0.950445	-0.169935	0.958306
ENSOARG00000001693	TSPAN3	tetraspanin 3	18	31191409	31219680	-1	6827.48	-0.130652	0.896794	-0.143931	0.852484	-0.0132784	0.999906
ENSOARG00000001695	NCF2	neutrophil cytosolic factor 2	12	62698786	62737356	-1	217.907	-0.350846	0.642444	-0.384399	0.62075	-0.033553	0.999906
ENSOARG00000001696	YY1	YY1 transcription factor	18	63833504	63857542	1	2600.34	-0.00483228	0.993041	0.0273567	0.968961	0.032189	0.999906
ENSOARG00000001697	TMEM86B	transmembrane protein 86B	14	59502775	59504293	1	37.412	0.158833	0.975676	0.220592	0.953558	0.0617592	0.999906
ENSOARG00000001698			1	220913483	220915544	1	58.7773	0.0320184	0.992066	-0.266609	0.946393	-0.298627	0.999906
ENSOARG00000001699	RPS6KA6	ribosomal protein S6 kinase A6	X	71248374	71423655	-1	3068.42	-0.036441	0.975557	-0.0501286	0.953676	-0.0136876	0.999906
ENSOARG00000001700	PLCG1	phospholipase C gamma 1	13	69403562	69417129	1	2072.76	0.21397	0.871286	0.192714	0.865219	-0.021256	0.999906
ENSOARG00000001701			JH923099.1	609	3527	1	124.322	-0.00940822	0.997948	-0.0713529	0.98119	-0.0619447	0.999906
ENSOARG00000001702	PRDX1	peroxiredoxin 1	1	19912292	19922232	-1	1920.36	-0.330272	0.398782	-0.0906526	0.93083	0.239619	0.788398
ENSOARG00000001703	SLC38A7	solute carrier family 38 member 7	14	25851222	25860809	-1	374.574	0.0895125	0.969223	0.0226873	0.988437	-0.0668251	0.999906
ENSOARG00000001704	PLEKHA2	pleckstrin homology domain containing A2	26	32676473	32725335	1	951.744	0.20284	0.600374	0.338856	0.119911	0.136016	0.917042
ENSOARG00000001707	CCDC60	coiled-coil domain containing 60	17	55438825	55601902	-1	35.4522	-0.0381964	0.989687	-0.69091	0.703368	-0.652713	0.833263
ENSOARG00000001710	CD19	CD19 molecule	24	25905178	25915071	-1	46.3317	-0.120878	0.984537	0.610665	0.806411	0.731543	0.841695
ENSOARG00000001711	ZNF800	zinc finger protein 800	4	91691545	91713342	-1	1100.67	-0.00222176	0.998685	0.0495517	0.953676	0.0517734	0.999906
ENSOARG00000001712	SNRNP40	small nuclear ribonucleoprotein U5 subunit 40	2	235198619	235223256	1	1097.4	0.03788	0.979033	0.129949	0.853027	0.0920685	0.999906
ENSOARG00000001713			14	59507054	59520843	1	79.1632	-0.0413293	0.98814	-0.0391898	0.989316	0.00213953	0.999906
ENSOARG00000001715			JH924342.1	1790	11824	-1	432.64	0.0259911	0.987918	-0.0345804	0.984649	-0.0605715	0.999906
ENSOARG00000001717	GOT2	glutamic-oxaloacetic transaminase 2	14	25868550	25890497	-1	4584.76	-0.0479962	0.97661	-0.0634326	0.957344	-0.0154365	0.999906
ENSOARG00000001718	MPPE1	metallophosphoesterase 1	23	43090283	43103534	-1	596.67	-0.134738	0.941869	-0.163188	0.890195	-0.02845	0.999906
ENSOARG00000001719	SCN11A	sodium voltage-gated channel alpha subunit 11	19	12160793	12238836	-1	42.2579	0.240859	0.972153	1.05203	0.59026	0.811166	0.817948
ENSOARG00000001721			15	49527693	49528436	1	43.2639	0.224794	0.975557	0.116885	0.979885	-0.107909	0.999906
ENSOARG00000001722			5	50450276	50459134	-1	648.467	-0.0738426	0.970638	0.0528023	0.964258	0.126645	0.999906
ENSOARG00000001724	ZNF174	zinc finger protein 174	24	2843572	2853006	1	541.3	-0.013201	0.990389	0.00312945	0.997042	0.0163305	0.999906
ENSOARG00000001726	ALX4	ALX homeobox 4	15	72556058	72606253	-1	96.6893	-0.654301	0.828525	0.233968	0.958931	0.888269	0.773475
ENSOARG00000001727	DISP3	dispatched RND transporter family member 3	12	40284458	40320838	-1	2194.63	0.196026	0.896794	0.271917	0.780852	0.0758912	0.999906
ENSOARG00000001731	CIDEA	cell death-inducing DFFA-like effector a	23	43145365	43155613	1	66.6731	0.324891	0.925822	0.6213	0.727269	0.296408	0.999906
ENSOARG00000001734	ZC2HC1B	zinc finger C2HC-type containing 1B	8	68255845	68289589	1	1010.02	-0.0462192	0.979156	-0.0491371	0.969987	-0.00291788	0.999906
ENSOARG00000001735	HSPA12B	heat shock protein family A (Hsp70) member 12B	13	50774130	50790398	-1	273.194	-0.202204	0.925822	0.183857	0.917186	0.386061	0.842236
ENSOARG00000001738	NEK9	NIMA related kinase 9	7	83238674	83315879	-1	8095.85	-0.0457177	0.963978	0.0264811	0.969417	0.0721988	0.999906
ENSOARG00000001739	TUBB6	tubulin beta 6 class V	23	43167420	43174414	1	1643.68	0.4092	0.629549	0.141919	0.92903	-0.267282	0.942625
ENSOARG00000001741			5	759897	760668	1	92.2716	-0.233331	0.953902	0.112656	0.969117	0.345987	0.996294
ENSOARG00000001744	TREM2	triggering receptor expressed on myeloid cells 2	20	15167236	15171615	-1	123.93	-0.431638	0.799266	-0.216406	0.920243	0.215232	0.999906
ENSOARG00000001745	CDH8	cadherin 8	14	28747069	29125550	-1	10184.8	-0.250966	0.302799	-0.310405	0.166264	-0.059439	0.999906
ENSOARG00000001747	SGSH	N-sulfoglucosamine sulfohydrolase	11	51420658	51427633	1	237.923	0.35308	0.791541	0.562055	0.459551	0.208974	0.999906
ENSOARG00000001748	RASD1	ras related dexamethasone induced 1	11	34362624	34363966	1	54.6299	-0.139879	0.977339	-0.167329	0.960867	-0.0274506	0.999906
ENSOARG00000001749	PLAGL1	PLAG1 like zinc finger 1	8	68288655	68318022	-1	974.165	0.177468	0.887728	0.0241455	0.986822	-0.153322	0.999906
ENSOARG00000001750	PEAK1	pseudopodium enriched atypical kinase 1	18	31260746	31425609	-1	3770.35	0.0827384	0.95774	0.0488788	0.963615	-0.0338596	0.999906
ENSOARG00000001753	NQO2	N-ribosyldihydronicotinamide:quinone reductase 2	20	49533886	49539944	-1	449.19	-0.237842	0.78186	-0.0725592	0.957344	0.165283	0.982958
ENSOARG00000001754	MDFIC	MyoD family inhibitor domain containing	4	53431345	53525051	-1	498.12	-0.250107	0.896794	0.235714	0.872942	0.48582	0.639254
ENSOARG00000001755			20	26488703	26495689	1	164.369	0.171621	0.975557	0.203075	0.956409	0.0314541	0.999906
ENSOARG00000001757	FOXS1	forkhead box S1	13	60691453	60692696	-1	84.7099	-0.228364	0.960141	0.361431	0.870825	0.589795	0.826442
ENSOARG00000001758	AATK	apoptosis associated tyrosine kinase	JH922317.1	7964	22462	-1	2923.28	0.32421	0.638753	0.354146	0.616656	0.0299361	0.999906
ENSOARG00000001759	FANCL	Fanconi anemia complementation group L	3	65770635	65858634	1	1078.24	0.155005	0.880794	0.00296165	0.997042	-0.152043	0.976178
ENSOARG00000001762	JTB	jumping translocation breakpoint	1	102924782	102926406	-1	374.533	-0.141426	0.918833	-0.125613	0.913938	0.0158129	0.999906
ENSOARG00000001763	HAT1	histone acetyltransferase 1	2	136697010	136736832	-1	682.288	-0.104078	0.917136	-0.0152641	0.988437	0.0888141	0.999906
ENSOARG00000001765	HMG20A	high mobility group 20A	18	31583569	31657153	1	3864.86	0.024738	0.977413	0.0141452	0.981721	-0.0105928	0.999906
ENSOARG00000001767	SYT5	synaptotagmin 5	14	59523283	59528268	1	1054.87	0.221328	0.652654	-0.257322	0.608318	-0.47865	0.0182632
ENSOARG00000001770	AFG3L2	AFG3 like matrix AAA peptidase subunit 2	23	43176401	43194125	-1	3129.48	-0.0876526	0.928096	-0.0857012	0.911056	0.00195146	0.999906
ENSOARG00000001771	CAMSAP3	calmodulin regulated spectrin associated protein family member 3	5	14128089	14137026	1	630.821	0.281162	0.700026	0.0892363	0.950445	-0.191926	0.961215
ENSOARG00000001772	FOXP2	forkhead box P2	4	53751884	53829578	-1	383.71	0.334082	0.766893	0.0541694	0.975625	-0.279912	0.93154
ENSOARG00000001774			12	870544	880251	-1	451.853	0.302395	0.756744	0.0434539	0.979601	-0.258941	0.908421
ENSOARG00000001775			17	66892378	66937043	-1	986.138	0.258314	0.896794	0.107215	0.960867	-0.151099	0.999906
ENSOARG00000001777	RAB13	RAB13, member RAS oncogene family	1	102931286	102934885	-1	84.8056	0.388351	0.828022	0.469591	0.720372	0.0812397	0.999906
ENSOARG00000001778			21	47746255	47802320	1	832.783	0.119794	0.95774	0.138362	0.919728	0.0185679	0.999906
ENSOARG00000001779	NDFIP1	Nedd4 family interacting protein 1	5	50550206	50570222	1	9962.27	-0.116523	0.903265	-0.188617	0.729814	-0.0720939	0.999906
ENSOARG00000001782			JH922700.1	21	3084	1	42.3626	0.0443594	0.987918	-0.252006	0.93083	-0.296365	0.999906
ENSOARG00000001783	FOS	proto-oncogene c-Fos	7	83397872	83400138	1	747.55	-0.440424	0.95774	-0.682021	0.866489	-0.241597	0.999906
ENSOARG00000001784	PRDX3	peroxiredoxin 3	22	38294979	38303235	-1	1050.71	0.0593489	0.975557	-0.0728047	0.954089	-0.132154	0.999906
ENSOARG00000001785	TM2D2	TM2 domain containing 2	26	32743826	32749885	-1	500.743	-0.0649202	0.972153	-0.108832	0.909489	-0.0439122	0.999906
ENSOARG00000001791	NAA60	N(alpha)-acetyltransferase 60, NatF catalytic subunit	24	2885008	2889965	1	772.132	-0.0116101	0.989687	-0.0301078	0.97543	-0.0184977	0.999906
ENSOARG00000001792	CD82	CD82 molecule	15	72837788	72893403	1	629.432	0.309116	0.85357	0.128839	0.951607	-0.180276	0.999906
ENSOARG00000001793	AKR1A1	aldo-keto reductase family 1 member A1	1	19965267	19971556	1	443.584	-0.409216	0.223431	-0.0447385	0.973381	0.364477	0.436436
ENSOARG00000001794	PGAP2	post-GPI attachment to proteins 2	15	49530351	49543249	-1	655.974	0.0445928	0.983924	0.179966	0.861888	0.135374	0.999906
ENSOARG00000001796	JDP2	Jun dimerization protein 2	7	83532012	83569327	1	2813.57	0.132706	0.896794	0.266402	0.608572	0.133696	0.992063
ENSOARG00000001798	PRELID3A	PRELI domain containing 3A	23	43229143	43232905	1	335.066	0.0958246	0.967734	0.128816	0.920699	0.0329911	0.999906
ENSOARG00000001800	NKAIN1	sodium/potassium transporting ATPase interacting 1	2	235279346	235286795	1	47.7167	0.539966	0.85357	0.571836	0.81346	0.0318704	0.999906
ENSOARG00000001803	USP42	ubiquitin specific peptidase 42	24	37966909	38002133	1	880.707	0.0299281	0.97906	0.030878	0.970145	0.000949932	0.999906
ENSOARG00000001804			14	59531028	59537762	1	44.5562	-0.740472	0.63204	-1.5184	0.0675142	-0.777925	0.734371
ENSOARG00000001806	THEM6	thioesterase superfamily member 6	9	14540439	14544803	-1	229.644	-0.199429	0.917136	-0.141875	0.933496	0.0575535	0.999906
ENSOARG00000001807			4	112932798	112937179	-1	74.2571	0.460592	0.891411	0.190309	0.960497	-0.270282	0.999906
ENSOARG00000001808			10	71976441	72144169	1	67.0742	0.0285625	0.989687	0.675997	0.485272	0.647435	0.522095
ENSOARG00000001809	LARP7	La ribonucleoprotein domain family member 7	6	13113907	13129500	-1	1690.37	-0.0938174	0.94494	-0.00527232	0.996015	0.0885451	0.999906
ENSOARG00000001813	NUP210L	nucleoporin 210 like	1	102940119	103038543	-1	152.789	-0.25163	0.91091	0.00105214	0.999318	0.252682	0.999906
ENSOARG00000001814	GCC1	GRIP and coiled-coil domain containing 1	4	91884684	91888092	-1	319.371	-0.0882871	0.966374	0.0167854	0.989316	0.105073	0.999906
ENSOARG00000001815			13	60693072	60704821	-1	290.385	-0.128027	0.972044	-0.0826667	0.970145	0.0453598	0.999906
ENSOARG00000001816	ADAM9	ADAM metallopeptidase domain 9	26	32750491	32845505	1	2514.56	-0.0983491	0.94494	-0.0385672	0.974518	0.0597819	0.999906
ENSOARG00000001818			JH922429.1	9732	11691	-1	55.0296	0.00818835	0.998685	0.35405	0.869525	0.345862	0.999906
ENSOARG00000001819	KIAA0100	KIAA0100	11	19685646	19712677	-1	3240.82	-0.0230574	0.98486	0.067699	0.92903	0.0907564	0.999906
ENSOARG00000001820			1	19985366	20011946	1	1443.79	-0.0827826	0.925663	-0.0730693	0.918559	0.0097133	0.999906
ENSOARG00000001821	THAP9	THAP domain containing 9	6	97334785	97356066	1	408.735	0.076645	0.972077	0.0652633	0.960867	-0.0113817	0.999906
ENSOARG00000001822	SFXN2	sideroflexin 2	22	22476849	22485542	1	165.623	-0.168114	0.945643	-0.0603437	0.97543	0.107771	0.999906
ENSOARG00000001823	TNNT1	troponin T1, slow skeletal type	14	59548305	59556856	1	411.482	-0.0753177	0.972818	-0.127296	0.909489	-0.0519779	0.999906
ENSOARG00000001824			JH924877.1	4081	6339	1	50.206	0.131935	0.978872	-0.0492895	0.988437	-0.181224	0.999906
ENSOARG00000001825	RABEP2	rabaptin, RAB GTPase binding effector protein 2	24	25921006	25932126	1	353.416	-0.0220262	0.987918	0.162335	0.868582	0.184361	0.967996
ENSOARG00000001827	SLC25A29	solute carrier family 25 member 29	18	63869774	63881958	-1	490.034	0.0159049	0.990561	0.170652	0.898757	0.154748	0.999906
ENSOARG00000001828	MED9	mediator complex subunit 9	11	34366946	34371361	-1	443.067	-0.0389178	0.984537	-0.210207	0.791741	-0.171289	0.969964
ENSOARG00000001829	CDH11	cadherin 11	14	32064794	32216270	-1	7910.11	-0.210858	0.83344	0.0246787	0.986749	0.235537	0.885137
ENSOARG00000001832	HDX	highly divergent homeobox	X	71650880	71890348	-1	2952.47	-0.0583966	0.959704	-0.177978	0.641106	-0.119582	0.932706
ENSOARG00000001833	PANX1	pannexin 1	21	99889	150657	-1	3602.63	0.0804611	0.908912	0.102547	0.836379	0.022086	0.999906
ENSOARG00000001834			7	83681822	83738511	1	552.745	-0.109935	0.968196	0.384241	0.64212	0.494176	0.419688
ENSOARG00000001835	TSPAN18	tetraspanin 18	15	73162665	73191704	1	184.092	0.498847	0.791541	0.527631	0.73869	0.0287836	0.999906
ENSOARG00000001836	CAVIN1	caveolae associated protein 1	11	41994203	42005842	-1	276.397	-0.00631046	0.996263	0.214782	0.841165	0.221092	0.951229
ENSOARG00000001837	SPIRE1	spire type actin nucleation factor 1	23	43245448	43324893	-1	5387.61	0.022952	0.983625	-0.036676	0.960867	-0.059628	0.999906
ENSOARG00000001839	RASGEF1C	RasGEF domain family member 1C	5	788269	825381	1	2279.32	0.0498742	0.975557	-0.050651	0.960867	-0.100525	0.999906
ENSOARG00000001840			9	14550246	14656183	-1	837.539	0.247346	0.776139	0.12887	0.908816	-0.118476	0.999906
ENSOARG00000001841	PIP4K2A	phosphatidylinositol-5-phosphate 4-kinase type 2 alpha	13	22708358	22894220	-1	9315.75	0.0528425	0.983447	0.323436	0.712242	0.270593	0.905185
ENSOARG00000001843	GAP43	growth associated protein 43	1	178704472	178705047	1	3380.16	-0.0919683	0.95774	-0.352828	0.415932	-0.260859	0.734371
ENSOARG00000001844	VRK2	vaccinia related kinase 2	3	65858703	65955917	-1	2012.36	-0.0776066	0.963048	0.15518	0.841165	0.232787	0.756961
ENSOARG00000001845	TPM3	tropomyosin 3	1	103049267	103067657	-1	1876.38	-0.0261068	0.983924	-0.126481	0.819461	-0.100374	0.999366
ENSOARG00000001846	CCDC92	coiled-coil domain containing 92	17	51371109	51375133	1	593.937	0.135588	0.92552	-0.0277386	0.985813	-0.163327	0.999366
ENSOARG00000001848	LINGO1	leucine rich repeat and Ig domain containing 1	18	31796514	31798530	-1	2594.68	0.274221	0.737199	0.232057	0.787941	-0.0421641	0.999906
ENSOARG00000001849	CDH5	cadherin 5	14	33491872	33521046	1	419.909	-0.0528139	0.987918	0.538823	0.698385	0.591636	0.712161
ENSOARG00000001850	GNB1	G protein subunit beta 1	12	48963220	48984359	1	7855.9	-0.019051	0.987918	-0.143011	0.823715	-0.12396	0.976178
ENSOARG00000001851	FGF1	Fibroblast growth factor 1	5	51004236	51024531	-1	3320.55	0.0163563	0.987918	0.0870286	0.9368	0.0706723	0.999906
ENSOARG00000001854	ARF5	ADP-ribosylation factor 5	4	91893378	91895222	1	1241.59	-0.133305	0.920742	-0.156214	0.867212	-0.0229088	0.999906
ENSOARG00000001858			12	915710	951497	1	6054.56	-0.0181562	0.987457	-0.0273691	0.970145	-0.00921292	0.999906
ENSOARG00000001861	CEP76	centrosomal protein 76	23	43395030	43409914	-1	397.019	-0.104333	0.95774	-0.066898	0.960867	0.0374347	0.999906
ENSOARG00000001862	PITPNM3	PITPNM family member 3	11	24959231	25033463	1	2482.8	0.202138	0.766893	0.0444153	0.968961	-0.157723	0.952862
ENSOARG00000001863	SEMA6A	semaphorin 6A	5	34861808	34924548	1	2374.82	0.21925	0.828389	0.238696	0.780142	0.0194462	0.999906
ENSOARG00000001865	RIN2	Ras and Rab interactor 2	13	38609366	38671551	1	2130.4	0.0632257	0.975557	0.333093	0.608318	0.269867	0.813583
ENSOARG00000001866			11	34412691	34421977	-1	490.799	-0.0675615	0.975557	0.00791888	0.99592	0.0754804	0.999906
ENSOARG00000001870	VSTM4	V-set and transmembrane domain containing 4	25	42880833	42952961	-1	583.997	-0.180634	0.840819	0.144251	0.865769	0.324884	0.475676
ENSOARG00000001871			JH922095.1	7441	14121	-1	678.67	0.268856	0.634183	0.282415	0.622096	0.0135589	0.999906
ENSOARG00000001872	HSPB8	heat shock protein family B (small) member 8	17	55714371	55726502	-1	1936.17	-0.0172065	0.989939	0.0473552	0.975625	0.0645617	0.999906
ENSOARG00000001873	WDR48	WD repeat domain 48	19	12299024	12344974	1	2529.46	-0.0678019	0.95774	-0.11449	0.858879	-0.0466879	0.999906
ENSOARG00000001874	UTRN	utrophin	8	68645618	69133481	1	15407.3	-0.0593459	0.959704	0.0261652	0.974929	0.0855111	0.999906
ENSOARG00000001876			1	180092455	180093378	-1	121.531	0.100345	0.975557	0.114018	0.958242	0.013673	0.999906
ENSOARG00000001878			20	26502171	26515796	-1	265.391	-0.0909793	0.975557	0.281334	0.841165	0.372313	0.851362
ENSOARG00000001880			JH924782.1	3449	8712	1	2866.21	-0.0615612	0.930449	-0.14017	0.676764	-0.0786089	0.999366
ENSOARG00000001881			7	83868909	83877586	-1	444.119	0.0439666	0.979033	-0.0825597	0.94192	-0.126526	0.999906
ENSOARG00000001882	CLUAP1	clusterin associated protein 1	24	2905056	2934571	1	1872.44	-0.0702043	0.968196	-0.0696007	0.950966	0.000603532	0.999906
ENSOARG00000001883	NMD3	NMD3 ribosome export adaptor	1	224205876	224237852	-1	1682.49	0.0201287	0.987457	0.104795	0.857614	0.0846666	0.999906
ENSOARG00000001884	RIMKLB	ribosomal modification protein rimK like family member B	3	205889722	205909753	-1	448.9	-0.178671	0.892303	-0.260341	0.751835	-0.0816699	0.999906
ENSOARG00000001885	DYNC1I2	dynein cytoplasmic 1 intermediate chain 2	2	136894361	136947256	-1	6060.36	-0.080743	0.925807	-0.0855537	0.896175	-0.00481072	0.999906
ENSOARG00000001887	GAL3ST3	galactose-3-O-sulfotransferase 3	21	43430185	43436179	-1	276.342	0.160285	0.914995	0.00309464	0.997509	-0.157191	0.999906
ENSOARG00000001888	ADAM32	ADAM metallopeptidase domain 32	26	32850580	32996569	1	689.913	-0.356619	0.644254	-0.313828	0.721392	0.0427905	0.999906
ENSOARG00000001894	PSMG2	proteasome assembly chaperone 2	23	43413212	43501325	1	420.15	-0.137165	0.940193	0.000625565	0.999546	0.137791	0.999906
ENSOARG00000001896	ATP6V0A1	ATPase H+ transporting V0 subunit a1	11	42039565	42096102	1	9088.95	0.0647961	0.963048	-0.199257	0.667962	-0.264053	0.426026
ENSOARG00000001897	ZMAT1	zinc finger matrin-type 1	X	126026145	126067216	-1	1146.85	0.145452	0.908912	0.191101	0.82676	0.0456496	0.999906
ENSOARG00000001899	PUM1	pumilio RNA binding family member 1	2	235373394	235491349	1	9182.29	-0.0328834	0.975557	-0.00163646	0.997165	0.0312469	0.999906
ENSOARG00000001903	PITPNB	phosphatidylinositol transfer protein beta	17	66984855	67041769	-1	1770.97	-0.0302057	0.984537	-0.0481026	0.960867	-0.0178969	0.999906
ENSOARG00000001906	BUD13	BUD13 homolog	15	26890586	26916767	-1	763.447	0.150706	0.847315	0.0652811	0.950445	-0.0854252	0.999906
ENSOARG00000001908	CSPG4	chondroitin sulfate proteoglycan 4	18	32077781	32112613	1	388.201	0.351965	0.871286	0.224938	0.917224	-0.127026	0.999906
ENSOARG00000001909			1	182745303	182745410	-1	497.837	-0.128221	0.942757	-0.210414	0.832874	-0.082193	0.999906
ENSOARG00000001910			25	42998614	43009627	-1	42.0421	-0.295171	0.963048	0.214353	0.960326	0.509524	0.989746
ENSOARG00000001911	CCDC17	coiled-coil domain containing 17	1	20013741	20017388	-1	334.604	-0.131873	0.925663	-0.0192839	0.988437	0.112589	0.999906
ENSOARG00000001913			14	59569981	59575048	1	586.123	0.0969655	0.95774	0.142862	0.87851	0.0458964	0.999906
ENSOARG00000001914	ABCG2	ATP binding cassette subfamily G member 2 (Junior blood group)	6	36514210	36556824	1	2649.58	-0.200884	0.814935	0.175806	0.835619	0.37669	0.327352
ENSOARG00000001916	LIN54	lin-54 DREAM MuvB core complex component	6	97364149	97412501	-1	1016.08	0.026914	0.984537	0.168413	0.771579	0.141499	0.948535
ENSOARG00000001918	TK2	thymidine kinase 2, mitochondrial	14	33608206	33633406	-1	777.074	0.093485	0.934891	-0.0442577	0.964523	-0.137743	0.966579
ENSOARG00000001922	CYTH3	cytohesin 3	24	38009258	38022992	-1	618.702	-0.0121768	0.990389	-0.155092	0.851724	-0.142915	0.984038
ENSOARG00000001923	COPS3	COP9 signalosome subunit 3	11	34428940	34446427	1	2213.7	0.00389151	0.994281	-0.0828272	0.876546	-0.0867187	0.999174
ENSOARG00000001924			13	60708643	60717327	-1	324.167	0.0393076	0.984952	0.0502347	0.974032	0.0109271	0.999906
ENSOARG00000001925	C1orf189	chromosome 1 open reading frame 189	1	103074410	103077234	-1	137.846	-0.159747	0.960512	-0.279355	0.861888	-0.119609	0.999906
ENSOARG00000001927			1	224452520	224546705	-1	2714.23	0.110742	0.868583	0.173182	0.655334	0.0624405	0.999906
ENSOARG00000001930	PTPN2	protein tyrosine phosphatase, non-receptor type 2	23	43434719	43479972	-1	2592.07	-0.136851	0.765591	-0.0592605	0.92903	0.0775905	0.999906
ENSOARG00000001932	COMMD10	COMM domain containing 10	5	35086709	35265384	-1	5087.06	0.0232571	0.98371	0.0885305	0.866489	0.0652734	0.999906
ENSOARG00000001934			JH921586.1	1336	5463	1	161.602	0.103882	0.973564	0.108334	0.956368	0.0044523	0.999906
ENSOARG00000001935	HEPHL1	hephaestin like 1	21	158928	247768	-1	203.881	-0.00230666	0.998685	-0.38451	0.69332	-0.382204	0.784473
ENSOARG00000001936	RNF175	ring finger protein 175	17	3776824	3832978	1	1625.19	0.136375	0.896794	0.0391416	0.973776	-0.0972333	0.999906
ENSOARG00000001939			15	899207	901742	-1	57.6828	-0.0676521	0.987918	-0.212108	0.941878	-0.144456	0.999906
ENSOARG00000001941			20	49563909	49570918	-1	65.8364	0.0157348	0.994367	0.0337053	0.989907	0.0179705	0.999906
ENSOARG00000001943			JH922196.1	13490	19755	1	1087.27	0.455945	0.0668126	0.248526	0.682314	-0.207419	0.870871
ENSOARG00000001945			3	67614896	67623663	-1	343.134	-0.0224059	0.989372	-0.414928	0.64346	-0.392522	0.751849
ENSOARG00000001946	ORC5	origin recognition complex subunit 5	4	45335674	45410632	-1	811.748	-0.133273	0.908912	-0.0177939	0.988437	0.11548	0.999906
ENSOARG00000001949	ARHGAP26	Rho GTPase activating protein 26	5	51190660	51671936	1	27622.7	0.00140331	0.998685	-0.0868595	0.857756	-0.0882628	0.975614
ENSOARG00000001950			JH922196.1	21339	26117	1	183.123	0.694119	0.380883	0.186874	0.933496	-0.507244	0.770737
ENSOARG00000001953			JH922196.1	26380	30691	1	1049.36	0.381866	0.486101	0.11041	0.933496	-0.271456	0.849594
ENSOARG00000001955	NEK4	NIMA related kinase 4	19	48108387	48131408	1	1630.73	0.0672845	0.975557	-0.0347737	0.97963	-0.102058	0.999906
ENSOARG00000001956	SNX33	sorting nexin 33	18	32128688	32136866	-1	182.787	-0.0886608	0.97491	0.355681	0.6718	0.444342	0.502532
ENSOARG00000001960	EPM2A	EPM2A, laforin glucan phosphatase	8	69869770	69925991	-1	382.457	-0.0320698	0.986282	0.117061	0.906838	0.149131	0.99457
ENSOARG00000001963			AMGL01126237.1	21	2888	1	30.5219	0.534379	0.918424	0.449287	0.918559	-0.0850921	0.999906
ENSOARG00000001964	NUP210	nucleoporin 210	19	58335711	58411302	1	628.057	0.253248	0.887728	0.318389	0.79305	0.0651413	0.999906
ENSOARG00000001965			21	47814507	47833642	1	890.532	-0.0687986	0.96662	0.0324612	0.97543	0.10126	0.999906
ENSOARG00000001966	CCDC85A	coiled-coil domain containing 85A	3	67662701	67833535	-1	5255.96	-0.0410583	0.979943	-0.197646	0.780852	-0.156587	0.969964
ENSOARG00000001967			3	991569	995016	-1	892.715	0.00694554	0.992273	0.0555583	0.953676	0.0486128	0.999906
ENSOARG00000001970	FBXO30	F-box protein 30	8	70024298	70031522	-1	513.493	-0.0315791	0.987918	-0.12446	0.92903	-0.0928807	0.999906
ENSOARG00000001972	GORASP1	golgi reassembly stacking protein 1	19	12348733	12354865	-1	663.839	0.0741984	0.96662	-0.020795	0.986749	-0.0949934	0.999906
ENSOARG00000001973	TP53I11	tumor protein p53 inducible protein 11	15	73196830	73199968	-1	143.343	0.431994	0.800763	0.569669	0.639941	0.137675	0.999906
ENSOARG00000001974	RNF130	ring finger protein 130	5	873738	1002393	1	16269.7	0.0540317	0.975557	0.113728	0.892099	0.0596965	0.999906
ENSOARG00000001975			26	33053238	33156974	1	68.0068	-0.0932369	0.97906	-0.191338	0.936289	-0.0981006	0.999906
ENSOARG00000001978	KPNA4	karyopherin subunit alpha 4	1	224983549	225015096	1	2923.07	-0.113888	0.85357	-0.193059	0.608318	-0.0791706	0.999906
ENSOARG00000001979	NOS3	nitric oxide synthase 3	4	112972430	112991191	1	218.683	-0.175921	0.960293	-0.0137241	0.995609	0.162197	0.999906
ENSOARG00000001983	WDR5B	WD repeat domain 5B	1	185127233	185128225	-1	101.458	-0.0735857	0.983447	0.0812873	0.972303	0.154873	0.999906
ENSOARG00000001985	OLFM1	olfactomedin 1	3	1210453	1247202	-1	11243.3	0.119415	0.896794	-0.11087	0.879792	-0.230285	0.667435
ENSOARG00000001988	RDH13	retinol dehydrogenase 13	14	59603356	59612643	1	265.769	0.213216	0.893665	-0.0235749	0.988437	-0.23679	0.965471
ENSOARG00000001989			JH922545.1	21	19174	1	1971.51	-0.10773	0.973564	0.238602	0.867212	0.346333	0.885137
ENSOARG00000001991	SNUPN	snurportin 1	18	32173543	32187847	1	559.009	-0.0134121	0.989687	-0.0525511	0.962328	-0.0391389	0.999906
ENSOARG00000001992	TTLL5	tubulin tyrosine ligase like 5	7	83879478	84189920	1	5264.45	0.029201	0.975557	0.0784015	0.841165	0.0492005	0.999906
ENSOARG00000001994	GPR83	G protein-coupled receptor 83	15	928171	945834	-1	175.498	0.240308	0.923172	0.155842	0.95024	-0.0844654	0.999906
ENSOARG00000001995			AMGL01124730.1	246	2054	1	3499.86	0.216254	0.792782	-0.109953	0.917186	-0.326206	0.528743
ENSOARG00000001996	TADA2A	transcriptional adaptor 2A	11	13309894	13351485	1	2603.89	-0.00519479	0.992066	-0.00359532	0.995533	0.00159947	0.999906
ENSOARG00000001998			X	72470406	72526765	1	105.731	-0.00887092	0.996466	0.0250975	0.990758	0.0339684	0.999906
ENSOARG00000002000	BMT2	base methyltransferase of 25S rRNA 2 homolog	4	55507741	55584574	1	3298.33	-0.146129	0.840819	-0.10134	0.894343	0.0447893	0.999906
ENSOARG00000002005	CMTM2	CKLF like MARVEL transmembrane domain containing 2	14	33666150	33687633	1	40.2257	-0.2954	0.954458	-0.252385	0.94595	0.0430152	0.999906
ENSOARG00000002007	SIGLEC1	sialic acid binding Ig like lectin 1	13	50815756	50832664	1	123.058	0.162369	0.952851	0.246287	0.865219	0.0839176	0.999906
ENSOARG00000002009	SDC3	syndecan 3	2	235532804	235539972	1	1022.08	0.529211	0.156126	0.165709	0.888755	-0.363502	0.638235
ENSOARG00000002010	ERCC6	ERCC excision repair 6, chromatin remodeling factor	25	43212228	43287197	-1	2026.79	0.0814679	0.918546	0.108086	0.844731	0.0266177	0.999906
ENSOARG00000002011			AMGL01125354.1	4	1855	-1	514.226	0.558001	0.416892	0.206155	0.898757	-0.351846	0.879889
ENSOARG00000002014			1	20020199	20052426	-1	2937.31	-0.0891387	0.848596	-0.0393144	0.950229	0.0498243	0.999906
ENSOARG00000002015	XAB2	XPA binding protein 2	5	14136718	14147087	-1	829.139	0.0430748	0.979033	0.0914415	0.92903	0.0483667	0.999906
ENSOARG00000002017	ARPC5	actin related protein 2/3 complex subunit 5	12	62774782	62783441	-1	881.468	-0.0676773	0.963978	-0.104568	0.898158	-0.0368909	0.999906
ENSOARG00000002018	WBP1L	WW domain binding protein 1 like	22	22515303	22548266	1	1087.89	-0.0203658	0.987457	0.0172002	0.984846	0.037566	0.999906
ENSOARG00000002019			24	38129566	38319986	-1	1143.34	0.103626	0.916919	0.132783	0.847727	0.0291577	0.999906
ENSOARG00000002021	RAC1	ras-related C3 botulinum toxin substrate 1	24	38166137	38175158	1	1761.49	0.00850097	0.990389	-0.0120772	0.988437	-0.0205782	0.999906
ENSOARG00000002023	VSTM5	V-set and transmembrane domain containing 5	21	484659	485376	1	44.2554	0.0839605	0.987457	-0.21747	0.951607	-0.301431	0.999906
ENSOARG00000002024			X	126224798	126226543	-1	85.1244	-0.0521434	0.987918	0.0791591	0.979601	0.131302	0.999906
ENSOARG00000002026	COPS4	COP9 signalosome subunit 4	6	97445855	97483978	1	2048.52	-0.0582007	0.970638	-0.139929	0.828882	-0.0817286	0.999906
ENSOARG00000002028			1	103078518	103086259	-1	848.658	-0.0516928	0.972077	-0.213248	0.619706	-0.161555	0.868296
ENSOARG00000002029			6	13138637	13162581	1	42.0183	0.0985285	0.984537	0.830446	0.571206	0.731917	0.696353
ENSOARG00000002030	TMEM69	transmembrane protein 69	1	20087510	20093540	1	170.533	-0.199753	0.918546	0.112136	0.955408	0.311889	0.907799
ENSOARG00000002032			JH924330.1	21	3766	-1	35.8347	0.495099	0.871286	0.549869	0.815439	0.0547707	0.999906
ENSOARG00000002033	NADK	NAD kinase	12	48999185	49008524	1	1267.02	-0.0595538	0.963048	-0.0137163	0.988437	0.0458375	0.999906
ENSOARG00000002034			11	34462720	34474688	1	768.165	-0.0169373	0.987918	0.00579208	0.994846	0.0227294	0.999906
ENSOARG00000002035	WARS	tryptophanyl-tRNA synthetase	18	63910328	63930861	-1	1850.26	0.166891	0.860457	0.0748758	0.950445	-0.0920148	0.999906
ENSOARG00000002037	CLDN10	claudin 10	10	72329215	72348966	1	556.749	-0.142338	0.963978	-0.0544598	0.97963	0.0878779	0.999906
ENSOARG00000002038			13	69430374	69433102	-1	783.25	0.220311	0.815309	0.175992	0.856555	-0.0443189	0.999906
ENSOARG00000002039	CMTM3	CKLF like MARVEL transmembrane domain containing 3	14	33709046	33712756	1	42.9262	0.220178	0.971612	0.397089	0.888582	0.176911	0.999906
ENSOARG00000002040	STK19	serine/threonine kinase 19	20	26517026	26525317	-1	969.183	0.022584	0.987432	0.122602	0.849802	0.100018	0.999906
ENSOARG00000002042	CYBRD1	cytochrome b reductase 1	2	137043196	137060543	-1	1168.22	-0.248145	0.76632	0.142818	0.89203	0.390963	0.397013
ENSOARG00000002045	NR3C1	glucocorticoid receptor	5	51733916	51850972	-1	7513.83	-0.0320918	0.979033	0.0232984	0.979601	0.0553901	0.999906
ENSOARG00000002046	USP9X	ubiquitin specific peptidase 9, X-linked	X	38277244	38389068	1	18218.7	-0.0221857	0.979943	-0.0734246	0.87892	-0.0512389	0.999906
ENSOARG00000002047	SMC4	structural maintenance of chromosomes 4	1	225079140	225114367	-1	557.464	-0.117639	0.950405	0.0545606	0.969117	0.172199	0.989746
ENSOARG00000002048	NAA20	N(alpha)-acetyltransferase 20, NatB catalytic subunit	13	38683625	38700031	1	1506.46	-0.154486	0.820828	-0.117282	0.866489	0.0372044	0.999906
ENSOARG00000002050	TGFB3	transforming growth factor beta 3	7	84194629	84217832	-1	133.645	-0.0173543	0.993058	0.342697	0.852952	0.360051	0.963124
ENSOARG00000002051			1	187648337	187649686	-1	1288.11	-0.0876852	0.972044	-0.289102	0.721354	-0.201417	0.969964
ENSOARG00000002052	IPP	intracisternal A particle-promoted polypeptide	1	20094534	20126669	-1	675.741	0.0759805	0.952911	0.0267912	0.978362	-0.0491893	0.999906
ENSOARG00000002053	EFEMP1	EGF containing fibulin extracellular matrix protein 1	3	68110961	68179006	1	1207.65	-0.377089	0.812355	0.608503	0.520645	0.985592	0.0325157
ENSOARG00000002055	FOXP4	forkhead box P4	20	15472349	15510472	1	237.009	0.27155	0.942722	0.197428	0.950445	-0.074122	0.999906
ENSOARG00000002056	PTPN9	protein tyrosine phosphatase, non-receptor type 9	18	32205183	32275996	1	2182.33	-0.168782	0.896794	-0.0647005	0.961649	0.104082	0.999906
ENSOARG00000002059			21	41066703	41111093	1	36.168	0.416933	0.908912	0.177579	0.960867	-0.239354	0.999906
ENSOARG00000002060	DCAF17	DDB1 and CUL4 associated factor 17	2	137128086	137152847	-1	975.433	-0.0413734	0.979033	-0.0935339	0.919419	-0.0521605	0.999906
ENSOARG00000002062			23	43535985	43629299	1	4004.33	0.0207593	0.984952	-0.0276045	0.97273	-0.0483639	0.999906
ENSOARG00000002063	SRRM4	serine/arginine repetitive matrix 4	17	55745635	55916400	-1	10056.3	-0.139302	0.871286	-0.125732	0.863757	0.0135699	0.999906
ENSOARG00000002064			JH922460.1	21	2999	-1	64.517	-0.723209	0.444416	-0.834352	0.405339	-0.111143	0.999906
ENSOARG00000002065	IFT43	intraflagellar transport 43	7	84219893	84333927	1	2951.24	0.0966613	0.942757	0.127441	0.870557	0.03078	0.999906
ENSOARG00000002066	PRDM11	PR/SET domain 11	15	73389949	73482518	1	1451.93	0.248242	0.752941	0.320646	0.608318	0.0724039	0.999906
ENSOARG00000002067	ZPR1	ZPR1 zinc finger	15	26919250	26927740	-1	1221.05	-0.143841	0.850525	-0.0457115	0.960867	0.098129	0.999906
ENSOARG00000002069	SLX4	SLX4 structure-specific endonuclease subunit	24	2969253	2984958	-1	655.497	0.299086	0.605779	0.222452	0.77282	-0.0766335	0.999906
ENSOARG00000002070	RGL1	ral guanine nucleotide dissociation stimulator like 1	12	62892208	63060293	1	4028.57	-0.0306571	0.980209	-0.00947798	0.991093	0.0211791	0.999906
ENSOARG00000002073	SHPRH	SNF2 histone linker PHD RING helicase	8	70105818	70179567	-1	4224.35	-0.0573318	0.960141	-0.0064416	0.993003	0.0508902	0.999906
ENSOARG00000002075	APOOL	apolipoprotein O like	X	72837248	72939301	1	2241.89	-0.0658057	0.9253	0.169195	0.57698	0.235	0.150596
ENSOARG00000002077			21	496911	524737	-1	1461.05	0.0401061	0.975557	0.00518983	0.995609	-0.0349163	0.999906
ENSOARG00000002079	SOX13	SRY-box 13	12	1246745	1255861	1	117.796	0.385117	0.893078	0.44301	0.835619	0.0578933	0.999906
ENSOARG00000002081	MAST2	microtubule associated serine/threonine kinase 2	1	20357495	20388272	1	2331.07	0.127864	0.78779	0.0265096	0.970145	-0.101355	0.958727
ENSOARG00000002082	CMTM4	CKLF like MARVEL transmembrane domain containing 4	14	33721892	33731040	-1	341.482	-0.010993	0.992066	-0.0877959	0.951	-0.076803	0.999906
ENSOARG00000002083			JH922936.1	27667	29904	-1	599.733	0.117219	0.962298	0.168309	0.898519	0.0510892	0.999906
ENSOARG00000002087	PET100	PET100 homolog	5	14147396	14149083	1	292.521	-0.1767	0.899925	-0.217916	0.830441	-0.0412158	0.999906
ENSOARG00000002088	GRK5	G protein-coupled receptor kinase 5	22	38323057	38552331	1	3687.44	-0.0065347	0.995866	0.236642	0.79305	0.243177	0.89323
ENSOARG00000002090	SPCS1	signal peptidase complex subunit 1	19	48135180	48137136	-1	744.64	-0.173442	0.872551	-0.151672	0.869239	0.0217701	0.999906
ENSOARG00000002091	ARMC3	armadillo repeat containing 3	13	23043199	23175177	1	271.891	-0.0018876	0.998685	-0.135679	0.898757	-0.133791	0.999906
ENSOARG00000002094	LAPTM5	lysosomal protein transmembrane 5	2	235651611	235678270	1	1094.02	-0.172755	0.912077	0.0959752	0.951607	0.26873	0.885368
ENSOARG00000002096	DZIP1	DAZ interacting zinc finger protein 1	10	72349127	72398758	-1	8997.16	-0.0555369	0.979017	-0.150924	0.894713	-0.0953868	0.999906
ENSOARG00000002097	CASD1	CAS1 domain containing 1	4	11769037	11821181	1	3751.88	-0.118693	0.896794	-0.054745	0.956409	0.0639484	0.999906
ENSOARG00000002098	ARL10	ADP ribosylation factor like GTPase 10	5	35316738	35322706	1	171.426	0.1539	0.96662	-0.185281	0.93083	-0.339181	0.958727
ENSOARG00000002100			5	7265241	7293450	1	269.49	0.0147455	0.990561	-0.0104024	0.994588	-0.0251479	0.999906
ENSOARG00000002101	ADAM2	ADAM metallopeptidase domain 2	26	33174931	33293614	-1	91.4921	-0.101795	0.978854	-0.699531	0.567459	-0.597736	0.712161
ENSOARG00000002105	GPATCH2L	G-patch domain containing 2 like	7	84414589	84467536	1	3025.27	0.0478514	0.96662	0.0505253	0.946393	0.00267391	0.999906
ENSOARG00000002106	TTC28	tetratricopeptide repeat domain 28	17	67105433	67512072	-1	10638.3	-0.0889081	0.92552	0.0503468	0.956409	0.139255	0.927592
ENSOARG00000002108			14	59711324	59721587	-1	37.0351	-0.36522	0.970983	-0.405753	0.947078	-0.0405328	0.999906
ENSOARG00000002110	IFT80	intraflagellar transport 80	1	225127017	225247042	1	2755.52	0.00831406	0.992066	-0.0126538	0.989316	-0.0209679	0.999906
ENSOARG00000002113			JH924894.1	4579	6508	-1	208.304	0.0726646	0.97661	-0.0247075	0.988437	-0.0973721	0.999906
ENSOARG00000002115	MRE11	MRE11 homolog, double strand break repair nuclease	15	980231	1054482	-1	1333.83	0.0464504	0.979156	0.22299	0.768476	0.176539	0.965471
ENSOARG00000002124	ADGRB1	adhesion G protein-coupled receptor B1	9	14648230	14719519	-1	2676.34	0.242253	0.879041	0.113155	0.951607	-0.129097	0.999906
ENSOARG00000002125	SF3B2	splicing factor 3b subunit 2	21	43442985	43457756	1	3048.44	0.130251	0.791541	0.103619	0.838981	-0.0266319	0.999906
ENSOARG00000002126			JH923160.1	466	12776	1	53.9535	0.119932	0.983625	0.154715	0.966827	0.0347835	0.999906
ENSOARG00000002127	TTC21A	tetratricopeptide repeat domain 21A	19	12358427	12391838	1	272.364	0.184294	0.894213	0.17618	0.869525	-0.0081139	0.999906
ENSOARG00000002128	TMEM168	transmembrane protein 168	4	55602198	55647937	1	1020.26	0.0819635	0.945589	0.179027	0.734681	0.0970631	0.999906
ENSOARG00000002129	COL5A1	collagen type V alpha 1 chain	3	1382755	1496634	-1	1802.92	0.44099	0.397419	0.183576	0.869666	-0.257414	0.903823
ENSOARG00000002131	CAND1	cullin associated and neddylation dissociated 1	3	152359061	152396257	-1	9281.99	-0.0991409	0.912283	-0.148387	0.791741	-0.0492465	0.999906
ENSOARG00000002132	ATP2A1	ATPase sarcoplasmic/endoplasmic reticulum Ca2+ transporting 1	24	25931953	25950361	-1	31.3671	0.32456	0.960512	0.354789	0.930866	0.0302292	0.999906
ENSOARG00000002133	ESRRB	estrogen related receptor beta	7	84719344	84773245	1	43.344	0.658667	0.756744	0.66186	0.729814	0.00319299	0.999906
ENSOARG00000002135			JH923341.1	8540	10801	1	44.0398	0.161119	0.979156	0.71257	0.79615	0.551451	0.98346
ENSOARG00000002139	TTLL9	tubulin tyrosine ligase like 9	13	60717466	60772689	1	147.413	0.241605	0.925807	0.88831	0.169797	0.646705	0.514038
ENSOARG00000002141	GRM1	glutamate metabotropic receptor 1	8	70235268	70670365	1	17335.6	0.08563	0.939296	-0.300148	0.369114	-0.385778	0.0597295
ENSOARG00000002142	WDR25	WD repeat domain 25	18	63940565	64082517	1	781.315	0.10946	0.963978	0.287923	0.752473	0.178463	0.999906
ENSOARG00000002144	LDLRAD4	low density lipoprotein receptor class A domain containing 4	23	43646788	43801055	1	5749.31	-0.0622355	0.964591	-0.0769151	0.92903	-0.0146796	0.999906
ENSOARG00000002145	DYNC1LI2	dynein cytoplasmic 1 light intermediate chain 2	14	33812462	33832616	-1	3748.91	0.0371805	0.97661	0.0333472	0.969987	-0.00383329	0.999906
ENSOARG00000002146	C11orf54	chromosome 11 open reading frame 54	21	538256	557547	-1	656.302	0.0382294	0.97906	0.275872	0.527696	0.237643	0.672694
ENSOARG00000002147	PIK3R6	phosphoinositide-3-kinase regulatory subunit 6	11	27862277	27890086	-1	48.033	-0.150479	0.979156	0.22109	0.958931	0.371568	0.999906
ENSOARG00000002148			JH922008.1	5797	13953	-1	42.4126	-0.130709	0.984537	0.117098	0.97963	0.247807	0.999906
ENSOARG00000002149	SND1	staphylococcal nuclease and tudor domain containing 1	4	91948779	92368732	1	7962.46	0.0582681	0.971612	0.0066008	0.994588	-0.0516673	0.999906
ENSOARG00000002150	CRNKL1	crooked neck pre-mRNA splicing factor 1	13	38700000	38723332	-1	1541.25	-0.0279391	0.979033	0.0108261	0.988437	0.0387652	0.999906
ENSOARG00000002153	YIPF5	Yip1 domain family member 5	5	52660252	52676431	-1	1285.62	-0.238844	0.533682	-0.193856	0.702486	0.0449885	0.999906
ENSOARG00000002155	TAF1D	TATA-box binding protein associated factor, RNA polymerase I subunit D	21	570385	575022	1	635.951	-0.0564201	0.973035	-0.149026	0.832874	-0.0926057	0.999906
ENSOARG00000002158	VASH1	vasohibin 1	7	84982279	85000058	1	1115.79	0.117868	0.914119	0.054441	0.960867	-0.0634271	0.999906
ENSOARG00000002161			1	225447664	225467024	1	1499.51	0.0161866	0.987918	-0.22764	0.594816	-0.243826	0.50978
ENSOARG00000002162	ETNK2	ethanolamine kinase 2	12	1262029	1276284	-1	95.1755	0.532465	0.860457	-0.240931	0.950445	-0.773397	0.773475
ENSOARG00000002163	ADAM18	ADAM metallopeptidase domain 18	26	33364369	33475095	1	48.6525	0.430212	0.879071	0.240283	0.9368	-0.189929	0.999906
ENSOARG00000002164	PNPT1	polyribonucleotide nucleotidyltransferase 1	3	68319029	68359041	1	2050.59	-0.115281	0.893078	-0.0196882	0.984649	0.0955929	0.999906
ENSOARG00000002165	NOP16	NOP16 nucleolar protein	5	35327983	35332541	-1	347.633	-0.104663	0.959704	-0.117548	0.924955	-0.0128853	0.999906
ENSOARG00000002168	OTOG	otogelin	15	34444795	34526312	-1	69.571	-0.20664	0.963978	0.1303	0.966263	0.33694	0.999906
ENSOARG00000002169			11	51467520	51479031	1	990.124	-0.11018	0.917136	-0.0823345	0.92903	0.0278453	0.999906
ENSOARG00000002170	UBAP2L	ubiquitin associated protein 2 like	1	103090707	103129874	1	2736.74	0.123937	0.871286	0.0101434	0.990758	-0.113793	0.984038
ENSOARG00000002171			JH922195.1	21	3720	-1	45.4486	0.0276214	0.992066	-0.727932	0.701176	-0.755554	0.737189
ENSOARG00000002172			5	35332836	35333526	1	347.312	-0.0280146	0.987918	-0.309851	0.62274	-0.281837	0.749186
ENSOARG00000002174			JH922591.1	9864	18716	1	300.269	0.174036	0.893665	0.247569	0.761919	0.0735329	0.999906
ENSOARG00000002176	DNAJC3	DnaJ heat shock protein family (Hsp40) member C3	10	72450482	72487508	1	1665.12	-0.0468768	0.970118	0.0612559	0.928904	0.108133	0.9541
ENSOARG00000002177	RAB32	RAB32, member RAS oncogene family	8	70794656	70821946	1	148.387	-0.226194	0.917136	-0.16925	0.92903	0.0569445	0.999906
ENSOARG00000002179	GLT8D1	glycosyltransferase 8 domain containing 1	19	48140383	48146433	1	531.11	-0.183709	0.85357	-0.122601	0.905629	0.0611079	0.999906
ENSOARG00000002180	PIK3R3	phosphoinositide-3-kinase regulatory subunit 3	1	20395749	20495223	-1	2435.76	0.0488341	0.97354	0.00375372	0.996058	-0.0450804	0.999906
ENSOARG00000002182	GPRASP1	G protein-coupled receptor associated sorting protein 1	X	126480122	126484211	1	676.315	-0.167653	0.875664	-0.0198711	0.988437	0.147782	0.999906
ENSOARG00000002183	FAM210A	family with sequence similarity 210 member A	23	43811482	43818147	-1	732.836	-0.0688515	0.963978	-0.124836	0.865769	-0.0559843	0.999906
ENSOARG00000002186			JH922618.1	21	589	-1	38.4479	0.197191	0.971515	0.166228	0.960867	-0.0309633	0.999906
ENSOARG00000002188	METTL8	methyltransferase like 8	2	137192963	137239596	1	410.579	-0.104353	0.963048	0.230977	0.804344	0.33533	0.705899
ENSOARG00000002189			JH922618.1	4902	5495	-1	55.4279	0.45756	0.887728	0.433517	0.864353	-0.024043	0.999906
ENSOARG00000002191	NAGLU	N-acetyl-alpha-glucosaminidase	11	42105752	42112468	1	238.982	0.025729	0.987918	0.153263	0.913364	0.127535	0.999906
ENSOARG00000002192	ANGEL1	angel homolog 1	7	85009409	85030216	-1	246.067	0.216027	0.882033	0.111927	0.947187	-0.1041	0.999906
ENSOARG00000002194	BHLHB9	basic helix-loop-helix family member b9	X	126515714	126517417	1	1679.09	-0.093759	0.929865	-0.289217	0.440772	-0.195458	0.816223
ENSOARG00000002195	RNMT	RNA guanine-7 methyltransferase	23	43829595	43854463	1	3147.16	-0.0914231	0.946106	-0.195008	0.750328	-0.103585	0.999906
ENSOARG00000002197			AMGL01122942.1	21	3672	1	102.6	0.00858363	0.996641	-0.392705	0.780142	-0.401288	0.888662
ENSOARG00000002200	NUP98	nucleoporin 98	15	49563016	49637870	1	3696.14	0.00183817	0.998685	0.00453523	0.995609	0.00269706	0.999906
ENSOARG00000002201			JH922618.1	17450	24924	-1	246.158	-0.00810311	0.994504	0.0928737	0.951884	0.100977	0.999906
ENSOARG00000002202			5	52921027	53026136	1	6601.81	-0.130017	0.888639	-0.126101	0.863757	0.00391584	0.999906
ENSOARG00000002203			AMGL01121378.1	425	7307	1	566.16	-0.410747	0.542435	-0.137642	0.927823	0.273105	0.907799
ENSOARG00000002204	LPIN3	lipin 3	13	69561378	69574008	1	147.952	0.278032	0.950405	0.621935	0.729814	0.343903	0.999906
ENSOARG00000002205			17	51377224	51534694	-1	237.712	-0.287544	0.871286	-0.339801	0.796384	-0.052257	0.999906
ENSOARG00000002206	MPRIP	myosin phosphatase Rho interacting protein	11	34495576	34562699	-1	11341	0.139492	0.81812	0.162906	0.729814	0.0234133	0.999906
ENSOARG00000002207	CLTB	clathrin light chain B	5	35336446	35355119	-1	3280.8	0.0171501	0.987918	0.0745025	0.933496	0.0573524	0.999906
ENSOARG00000002208	PRELID2	PRELI domain containing 2	5	54419010	54503175	-1	493.839	0.125214	0.963978	0.109437	0.955798	-0.0157768	0.999906
ENSOARG00000002211	SERPINB9	serpin family B member 9	20	49612122	49617342	1	55.5862	-0.0464862	0.987918	-0.0308181	0.992906	0.015668	0.999906
ENSOARG00000002212	TLK1	tousled like kinase 1	2	137458859	137572916	1	4371.97	0.117411	0.824111	-0.0133912	0.986751	-0.130803	0.87638
ENSOARG00000002215	CDC42BPA	CDC42 binding protein kinase alpha	12	28131723	28425668	-1	17951.1	-0.0373614	0.95774	-0.0138624	0.979601	0.023499	0.999906
ENSOARG00000002220	POMGNT1	protein O-linked mannose N-acetylglucosaminyltransferase 1 (beta 1,2-)	1	20562222	20569897	-1	1367.97	-0.0570037	0.971515	-0.0749577	0.929429	-0.0179539	0.999906
ENSOARG00000002221	SIN3A	SIN3 transcription regulator family member A	18	32306824	32350121	1	1375.28	0.115458	0.85357	0.0859438	0.888919	-0.0295138	0.999906
ENSOARG00000002223	MYOF	myoferlin	22	14332796	14482165	-1	758.044	-0.250145	0.904061	0.863376	0.0936266	1.11352	0.00300583
ENSOARG00000002224	OGDHL	oxoglutarate dehydrogenase like	25	43419761	43443728	-1	1597.64	0.063866	0.975557	0.0335805	0.981721	-0.0302855	0.999906
ENSOARG00000002226			JH922363.1	9785	11344	1	316.908	-0.193041	0.879041	-0.217706	0.823715	-0.0246655	0.999906
ENSOARG00000002227			1	225594868	225630154	-1	2919.67	-0.0418775	0.975557	-0.21568	0.608318	-0.173803	0.816223
ENSOARG00000002228	SLC35E2B	solute carrier family 35 member E2B	12	49032868	49042034	1	869.623	-0.00327021	0.998171	-0.029484	0.97963	-0.0262138	0.999906
ENSOARG00000002229	PTPRU	protein tyrosine phosphatase, receptor type U	2	237110418	237179460	-1	1535.44	0.263213	0.696016	0.130517	0.899329	-0.132696	0.999906
ENSOARG00000002230			JH922363.1	12372	25724	-1	2140.2	-0.160055	0.922149	0.270643	0.774258	0.430698	0.488961
ENSOARG00000002232	TERB1	telomere repeat binding bouquet formation protein 1	14	33837211	33866501	-1	122.637	-0.187709	0.957417	0.258132	0.883967	0.445841	0.822104
ENSOARG00000002234	SLC2A3	Solute carrier family 2, facilitated glucose transporter member 3	3	206193144	206206504	-1	2758.5	-0.190872	0.913384	-0.198542	0.879777	-0.00766982	0.999906
ENSOARG00000002236	STXBP2	syntaxin binding protein 2	5	14155102	14167200	1	48.6569	0.0245461	0.992159	0.562983	0.755902	0.538437	0.888469
ENSOARG00000002237	GORASP2	golgi reassembly stacking protein 2	2	137630327	137659975	-1	1732.6	-0.0140367	0.987918	0.0630945	0.930903	0.0771313	0.999906
ENSOARG00000002240	FAF2	Fas associated factor family member 2	5	35434186	35465338	1	1467.23	0.0144974	0.987918	-0.00201366	0.996972	-0.0165111	0.999906
ENSOARG00000002241	CSRNP1	cysteine and serine rich nuclear protein 1	19	12396140	12400979	-1	189.243	-0.18693	0.970638	-0.171006	0.956409	0.0159238	0.999906
ENSOARG00000002242	LURAP1	leucine rich adaptor protein 1	1	20573758	20584545	1	363.785	-0.036106	0.984537	0.0623555	0.960867	0.0984615	0.999906
ENSOARG00000002243	SYT13	synaptotagmin 13	15	73499266	73512399	-1	2220.8	-0.0308803	0.978802	-0.0258777	0.974929	0.00500259	0.999906
ENSOARG00000002245	C3orf70	chromosome 3 open reading frame 70	1	200317271	200317807	1	241.367	-0.05962	0.977339	-0.0214627	0.988437	0.0381572	0.999906
ENSOARG00000002246	ZNF711	zinc finger protein 711	X	73075881	73100006	1	2276.65	-0.0938703	0.943821	-0.122379	0.876167	-0.0285082	0.999906
ENSOARG00000002248	TBC1D9B	TBC1 domain family member 9B	5	1065226	1098308	1	2783.12	0.0311583	0.979156	0.0576827	0.949869	0.0265244	0.999906
ENSOARG00000002249	ADAM33	ADAM metallopeptidase domain 33	13	50839347	50852297	1	238.235	-0.521338	0.812355	0.11265	0.972943	0.633988	0.797719
ENSOARG00000002256	TRAP1	TNF receptor associated protein 1	24	3022077	3041538	-1	1212.19	-0.00588497	0.995696	-0.00127534	0.998681	0.00460963	0.999906
ENSOARG00000002257	IQCJ	IQ motif containing J	1	226281373	226306800	-1	388.132	-0.279197	0.824111	-0.338443	0.729814	-0.0592461	0.999906
ENSOARG00000002258			AMGL01121745.1	2087	5498	1	44.8908	0.171267	0.975557	0.248936	0.933003	0.0776684	0.999906
ENSOARG00000002259	COASY	Coenzyme A synthase	11	42127806	42131148	1	145.14	-0.0575828	0.984107	0.0461891	0.979885	0.103772	0.999906
ENSOARG00000002261	COQ2	coenzyme Q2, polyprenyltransferase	6	97648184	97671351	-1	1030.01	-0.016465	0.987918	0.0211174	0.983259	0.0375823	0.999906
ENSOARG00000002262			JH922091.1	21	2720	-1	504.404	0.0376363	0.987918	0.142705	0.924955	0.105068	0.999906
ENSOARG00000002264	RAD54L	RAD54 like	1	20619245	20645164	1	38.1656	-0.156179	0.978929	-0.313032	0.932151	-0.156853	0.999906
ENSOARG00000002269	IRF2BPL	interferon regulatory factor 2 binding protein like	7	85199377	85201614	-1	683.034	0.190808	0.915506	0.150841	0.920883	-0.0399676	0.999906
ENSOARG00000002271	HAX1	HCLS1 associated protein X-1	1	103131710	103134040	1	521.403	-0.123613	0.907251	-0.139158	0.860292	-0.0155451	0.999906
ENSOARG00000002272	ADGB	androglobin	8	70869426	71056181	1	87.4614	0.270838	0.911245	0.0407199	0.988437	-0.230118	0.999906
ENSOARG00000002275			18	64087503	64094914	-1	479.685	0.0512297	0.975557	-0.0173182	0.988437	-0.0685479	0.999906
ENSOARG00000002277			3	1442982	2818577	-1	3174.74	0.0233392	0.984537	0.0911275	0.891703	0.0677883	0.999906
ENSOARG00000002278	MAGEF1	MAGE family member F1	1	200712536	200713459	1	574.703	-0.168777	0.893078	-0.0880928	0.95024	0.0806842	0.999906
ENSOARG00000002279	TSPAN6	tetraspanin 6	X	126714765	126722301	1	485.7	-0.353431	0.783349	-0.0562586	0.978816	0.297172	0.932222
ENSOARG00000002281	RNF44	ring finger protein 44	5	35483019	35486345	-1	296.145	0.239788	0.871286	0.130115	0.935916	-0.109673	0.999906
ENSOARG00000002282	SETBP1	SET binding protein 1	23	44574257	44959623	1	25268.6	-0.0115823	0.987918	0.0543664	0.929317	0.0659487	0.999906
ENSOARG00000002284	LRRC41	leucine rich repeat containing 41	1	20645335	20659452	-1	1902.96	0.0595669	0.95774	0.00848439	0.990845	-0.0510825	0.999906
ENSOARG00000002285	GAA	glucosidase alpha, acid	11	51482992	51494908	-1	341.647	0.175903	0.918424	0.0519768	0.97543	-0.123926	0.999906
ENSOARG00000002286	CIPC	CLOCK-interacting pacemaker	7	85266557	85274710	1	928.113	-0.164412	0.732369	-0.0811038	0.905883	0.0833083	0.999906
ENSOARG00000002287	NAP1L4	nucleosome assembly protein 1 like 4	21	47862666	47898078	1	4152.6	-0.0821279	0.861115	-0.00762779	0.988575	0.0745001	0.976178
ENSOARG00000002292	PPP4R3B	protein phosphatase 4 regulatory subunit 3B	3	68370537	68420746	1	4687.94	-0.0752138	0.893078	-0.0888738	0.82676	-0.01366	0.999906
ENSOARG00000002293	KMT2E	lysine methyltransferase 2E	4	46232671	46306551	1	7661.23	0.0148764	0.987918	0.0426058	0.960216	0.0277294	0.999906
ENSOARG00000002294			AMGL01126448.1	1336	6167	1	64.8883	1.06057	0.880794	1.79112	0.64212	0.730549	0.999906
ENSOARG00000002297	CHST1	carbohydrate sulfotransferase 1	15	73911280	73912654	-1	1024.56	0.204202	0.754937	-0.0711721	0.949869	-0.275374	0.563674
ENSOARG00000002298	NAE1	NEDD8 activating enzyme E1 subunit 1	14	33871381	33893178	-1	1195.75	-0.0756275	0.963978	-0.152585	0.849802	-0.0769575	0.999906
ENSOARG00000002299	SH2B1	SH2B adaptor protein 1	24	25955189	25960495	-1	480.878	0.177383	0.879071	0.28037	0.682314	0.102988	0.999906
ENSOARG00000002300	VPS13B	vacuolar protein sorting 13 homolog B	9	77057424	77839842	-1	27022.4	0.018199	0.984537	0.0156486	0.97963	-0.00255045	0.999906
ENSOARG00000002302	RAPGEF2	Rap guanine nucleotide exchange factor 2	17	39404160	39666694	-1	20100.4	0.0501393	0.958715	0.0692335	0.898158	0.0190942	0.999906
ENSOARG00000002303	ZDHHC22	zinc finger DHHC-type containing 22	7	85295577	85301259	-1	621.996	0.105938	0.953485	-0.299462	0.634973	-0.405399	0.315957
ENSOARG00000002309			3	68424430	68454976	-1	4859.87	-0.0855678	0.942511	-0.17303	0.754793	-0.0874622	0.999906
ENSOARG00000002311	SERPINB1	leukocyte elastase inhibitor	20	49640714	49648102	1	130.884	-0.0881758	0.987918	-0.404938	0.924162	-0.316762	0.999906
ENSOARG00000002317	CEP295	centrosomal protein 295	21	580329	625323	-1	4672.3	-0.0351674	0.975557	-0.0467014	0.953676	-0.011534	0.999906
ENSOARG00000002318	MFSD1	major facilitator superfamily domain containing 1	1	226792411	226819105	-1	657.473	0.181978	0.872658	0.0784092	0.955798	-0.103569	0.999906
ENSOARG00000002319	PARG	poly(ADP-ribose) glycohydrolase	25	43478103	43598203	-1	4684.69	0.0109462	0.987918	-0.00322038	0.996058	-0.0141666	0.999906
ENSOARG00000002320	LSMEM1	leucine rich single-pass membrane protein 1	4	55881269	55887113	-1	208.559	-0.0206043	0.992066	-0.0367775	0.988437	-0.0161733	0.999906
ENSOARG00000002321			JH923608.1	21	4174	1	41.9202	0.225146	0.979033	0.426599	0.937826	0.201453	0.999906
ENSOARG00000002322	TFEB	transcription factor EB	20	15590950	15597247	-1	205.341	0.160562	0.961851	0.322615	0.833651	0.162053	0.999906
ENSOARG00000002326	WSCD1	WSC domain containing 1	11	25275531	25306272	-1	2006.7	0.00603039	0.996487	0.207177	0.855028	0.201147	0.980606
ENSOARG00000002327	ATG9B	autophagy related 9B	4	112988244	112999581	-1	133.088	0.340228	0.866634	0.1326	0.957764	-0.207628	0.999906
ENSOARG00000002329	GAD1	glutamate decarboxylase 1	2	137712233	137748395	-1	3481.49	-0.106945	0.925807	-0.0728648	0.949698	0.0340803	0.999906
ENSOARG00000002330	GPT	glutamic--pyruvic transaminase	JH924073.1	408	4228	-1	400.97	0.00542579	0.997652	-0.0556612	0.974713	-0.061087	0.999906
ENSOARG00000002331	SLC35C1	solute carrier family 35 member C1	15	74066608	74077167	1	196.546	0.333758	0.657512	0.113401	0.941783	-0.220357	0.960372
ENSOARG00000002332	DXO	decapping exoribonuclease	20	26525642	26528149	1	214.245	0.0476926	0.984537	-0.083206	0.958931	-0.130899	0.999906
ENSOARG00000002333	TMEM63C	transmembrane protein 63C	7	85357829	85416748	1	1575.73	0.187359	0.814769	-0.0147105	0.989316	-0.202069	0.870871
ENSOARG00000002334	NSUN4	NOP2/Sun RNA methyltransferase family member 4	1	20688113	20709049	1	520.186	0.101711	0.925807	0.0970645	0.910323	-0.00464642	0.999906
ENSOARG00000002335	PKD2	polycystin 2, transient receptor potential cation channel	6	36566367	36630153	-1	4191.7	0.0376609	0.976269	0.15246	0.766864	0.114799	0.975464
ENSOARG00000002337			1	201126889	201126957	1	37.1513	0.288716	0.95774	0.272478	0.936289	-0.0162376	0.999906
ENSOARG00000002338	TSNARE1	t-SNARE domain containing 1	9	14797335	14832922	1	632.054	-0.00318084	0.998685	0.118321	0.946393	0.121502	0.999906
ENSOARG00000002341	CA7	carbonic anhydrase 7	14	33902963	33910956	1	546.036	0.0989705	0.95774	-0.0378276	0.977906	-0.136798	0.999906
ENSOARG00000002342	SH3RF2	SH3 domain containing ring finger 2	5	54627464	54758880	1	944.676	0.132706	0.906906	0.536126	0.0255243	0.40342	0.165211
ENSOARG00000002343	MLX	MLX, MAX dimerization protein	11	42132299	42138524	1	655.986	-0.0926447	0.934926	-0.0124686	0.989316	0.0801761	0.999906
ENSOARG00000002344	MECR	mitochondrial trans-2-enoyl-CoA reductase	2	237205147	237241280	1	791.384	0.232375	0.634183	0.117243	0.879792	-0.115132	0.999906
ENSOARG00000002345	SLC25A38	solute carrier family 25 member 38	19	12564363	12579674	1	338.981	0.0248422	0.987918	-0.0988493	0.947369	-0.123691	0.999906
ENSOARG00000002346	PPP1R16A	protein phosphatase 1 regulatory subunit 16A	JH924073.1	5937	10278	-1	603.737	0.0656093	0.975557	0.0416992	0.97473	-0.0239101	0.999906
ENSOARG00000002348	STXBP5	syntaxin binding protein 5	8	71462635	71627320	1	9150.63	0.0466938	0.975557	-0.0847759	0.91664	-0.13147	0.961215
ENSOARG00000002350	PLAC8L1	PLAC8 like 1	5	54780312	54802859	-1	1586.3	0.178009	0.799266	0.0228836	0.983259	-0.155125	0.936927
ENSOARG00000002351	NGB	neuroglobin	7	85426613	85430447	-1	143.06	-0.200227	0.959704	-0.421578	0.808832	-0.221351	0.999906
ENSOARG00000002352	SUDS3	SDS3 homolog, SIN3A corepressor complex component	17	56423935	56454946	-1	1397.42	0.05237	0.969595	0.0254545	0.975573	-0.0269155	0.999906
ENSOARG00000002353	LRRC4	leucine rich repeat containing 4	4	92116748	92306781	-1	3096.4	0.0871333	0.963978	0.288245	0.649077	0.201112	0.93154
ENSOARG00000002354	ZMAT4	zinc finger matrin-type 4	26	34117639	34451523	-1	7788.12	0.0408204	0.977794	0.143373	0.840744	0.102553	0.999906
ENSOARG00000002356	RARRES1	retinoic acid receptor responder 1	1	226893623	226934593	1	105.228	-0.0265489	0.993058	-0.111275	0.979601	-0.0847257	0.999906
ENSOARG00000002357	TUFM	Tu translation elongation factor, mitochondrial	24	25971607	25977898	1	1134.45	-0.0320735	0.984537	-0.0683557	0.953676	-0.0362823	0.999906
ENSOARG00000002358			22	22592000	22601336	1	343.891	-0.178602	0.906906	0.0303682	0.986525	0.20897	0.969964
ENSOARG00000002359	SFRP1	secreted frizzled related protein 1	26	34708544	34747853	-1	377.276	0.0832234	0.977339	0.525993	0.554922	0.44277	0.718373
ENSOARG00000002360	HPSE	heparanase	6	97679406	97732075	-1	62.5704	-0.438114	0.85357	0.699631	0.616438	1.13774	0.077119
ENSOARG00000002361	GOLGA7	golgin A7	26	34917240	34929898	1	850.909	0.0461311	0.979033	0.0409996	0.974518	-0.0051315	0.999906
ENSOARG00000002363	EXOC1	exocyst complex component 1	6	71293777	71342193	1	3042.95	-0.0410047	0.975557	-0.00875201	0.991759	0.0322527	0.999906
ENSOARG00000002365			11	34666671	34675214	-1	2225.44	0.128025	0.891859	-0.0813367	0.92903	-0.209362	0.784473
ENSOARG00000002368			25	43598661	43618621	1	1035.07	-0.0281102	0.979943	-0.150091	0.73869	-0.121981	0.93154
ENSOARG00000002370	PCDH19	protocadherin 19	X	126928343	127052215	1	2018.95	0.0500148	0.975557	-0.174965	0.792714	-0.22498	0.756961
ENSOARG00000002372			AMGL01125906.1	21	2713	-1	49.5628	-0.528145	0.908912	-0.419653	0.918395	0.108492	0.999906
ENSOARG00000002373	CDC25A	cell division cycle 25A	19	51612243	51633434	1	211.275	0.115425	0.963978	-0.00980024	0.995533	-0.125225	0.999906
ENSOARG00000002377	UGGT2	UDP-glucose glycoprotein glucosyltransferase 2	10	72496105	72638712	-1	2638.92	-0.0769873	0.968196	0.0943058	0.930101	0.171293	0.95949
ENSOARG00000002378	SGCE	sarcoglycan epsilon	4	11869587	11936904	-1	1826.03	-0.00230523	0.998685	0.16896	0.755902	0.171265	0.866
ENSOARG00000002379	GINS4	GINS complex subunit 4	26	34950983	34963227	1	60.9554	-0.167499	0.972153	0.18282	0.950922	0.350319	0.999906
ENSOARG00000002380	GRIP1	glutamate receptor interacting protein 1	3	153189105	153355268	1	5044.3	0.127773	0.720233	0.0697758	0.891426	-0.0579973	0.999906
ENSOARG00000002381	TMEM131L	transmembrane 131 like	17	3874234	4046549	-1	6399.04	-0.0190216	0.987918	0.0700383	0.92903	0.0890599	0.999906
ENSOARG00000002382	POMT2	protein O-mannosyltransferase 2	7	85438073	85471886	-1	778.045	0.00142972	0.998685	0.0114485	0.990845	0.0100187	0.999906
ENSOARG00000002384			X	129522336	129525384	1	31.9518	-0.275814	0.972044	-0.092289	0.986525	0.183525	0.999906
ENSOARG00000002386	CRY2	cryptochrome-2	15	74106272	74130609	1	2771.99	0.0656942	0.968196	-0.0367904	0.972943	-0.102485	0.999906
ENSOARG00000002387	TRAPPC5	trafficking protein particle complex 5	5	14198473	14201148	1	349.33	-0.19412	0.850444	-0.279883	0.674399	-0.0857633	0.999906
ENSOARG00000002389	FOXJ2	forkhead box J2	3	206303880	206314845	1	382.527	0.0727595	0.975557	0.126018	0.916867	0.0532581	0.999906
ENSOARG00000002391	MSRB2	methionine sulfoxide reductase B2	13	23184943	23206285	1	715.404	-0.00382132	0.996723	-0.00634015	0.995533	-0.00251882	0.999906
ENSOARG00000002393	ZDHHC4	zinc finger DHHC-type containing 4	24	38286121	38295399	1	724.419	-0.164682	0.81812	-0.144288	0.839627	0.0203933	0.999906
ENSOARG00000002395	SLC14A1	urea transporter 1	23	45678576	45696614	1	166.468	1.37791	0.314625	1.03636	0.639941	-0.341547	0.999906
ENSOARG00000002396	ABCB1	multidrug resistance protein 1	JH922658.1	8612	26167	1	300.014	-0.10186	0.975557	-0.0379592	0.986525	0.0639008	0.999906
ENSOARG00000002397	ABCB8	ATP binding cassette subfamily B member 8	4	113001972	113017373	1	574.93	0.123514	0.943821	0.00111328	0.998901	-0.1224	0.999906
ENSOARG00000002398	COLGALT2	collagen beta(1-O)galactosyltransferase 2	12	63073044	63187516	-1	2262.32	-0.345551	0.573016	-0.097136	0.947672	0.248415	0.885137
ENSOARG00000002400	CCDC88A	coiled-coil domain containing 88A	3	68546298	68659018	1	12361.9	-0.0998073	0.871286	-0.0483334	0.949698	0.0514739	0.999906
ENSOARG00000002401	UBIAD1	UbiA prenyltransferase domain containing 1	12	40514876	40524712	-1	300.331	0.0236963	0.987918	0.124215	0.905883	0.100519	0.999906
ENSOARG00000002402			8	71823931	71830789	-1	49.3822	0.0648659	0.987918	-0.0233485	0.993239	-0.0882144	0.999906
ENSOARG00000002404	S100A13	S100 calcium binding protein A13	AMGL01123244.1	2225	7923	1	216.976	0.108447	0.975557	0.0178863	0.994206	-0.0905607	0.999906
ENSOARG00000002405			12	49049574	49067252	1	1045.15	0.0471683	0.975557	-0.0505352	0.960867	-0.0977036	0.999906
ENSOARG00000002406	S100A14	S100 calcium binding protein A14	AMGL01123244.1	11354	12328	1	121.939	-0.115873	0.972153	-0.224973	0.888542	-0.1091	0.999906
ENSOARG00000002409	GFM1	G elongation factor mitochondrial 1	1	226939196	226987296	-1	1789.59	-0.088029	0.958176	-0.112154	0.905883	-0.0241253	0.999906
ENSOARG00000002410	IFRD1	interferon related developmental regulator 1	4	55891561	55921065	-1	1875.01	-0.12632	0.912724	-0.157719	0.849802	-0.0313992	0.999906
ENSOARG00000002411			20	26527650	26537547	-1	1046.14	0.0990887	0.95774	0.0584473	0.964258	-0.0406414	0.999906
ENSOARG00000002415	CCDC40	coiled-coil domain containing 40	11	51499496	51544149	-1	128.386	0.661211	0.411766	0.436247	0.747036	-0.224964	0.999906
ENSOARG00000002416	PDRG1	p53 and DNA damage regulated 1	13	60775487	60781584	-1	395.093	-0.0191542	0.987918	-0.112033	0.917186	-0.0928788	0.999906
ENSOARG00000002417			25	43613826	43627627	-1	3724.93	-0.15454	0.744395	-0.221352	0.485272	-0.0668125	0.999906
ENSOARG00000002420	GSTZ1	glutathione S-transferase zeta 1	7	85479184	85496611	1	220.252	0.145274	0.94494	0.305625	0.746719	0.160351	0.999906
ENSOARG00000002423	DHRS7B	dehydrogenase/reductase 7B	11	34735526	34748735	1	453.063	0.0370206	0.987457	-0.197562	0.861888	-0.234582	0.936927
ENSOARG00000002424	MAN2C1	mannosidase alpha class 2C member 1	18	32353253	32364572	1	1078.12	0.0729636	0.975557	0.184256	0.861888	0.111293	0.999906
ENSOARG00000002427	PPP2R5C	protein phosphatase 2 regulatory subunit B'gamma	18	65422261	65519895	1	8757.36	-0.0165815	0.985519	0.0329274	0.960264	0.049509	0.999906
ENSOARG00000002428			JH923001.1	21	5783	1	117.829	0.29982	0.896794	0.283855	0.875322	-0.0159648	0.999906
ENSOARG00000002429	SDF2	stromal cell derived factor 2	11	19713756	19724240	-1	717.626	-0.126296	0.904061	-0.0701493	0.95024	0.0561463	0.999906
ENSOARG00000002431	ERICH2	glutamate rich 2	2	137770036	137793748	-1	270.596	0.169472	0.904061	-0.287195	0.71863	-0.456667	0.315865
ENSOARG00000002433	DDX3X	DEAD-box helicase 3, X-linked	X	38480153	38494778	1	11487.6	-0.120593	0.816289	-0.107864	0.830784	0.0127291	0.999906
ENSOARG00000002434	TSEN15	tRNA splicing endonuclease subunit 15	12	63196635	63225792	1	663.892	-0.0291101	0.987918	0.16978	0.852484	0.19889	0.926053
ENSOARG00000002436			8	72566718	72568075	1	201.459	0.197916	0.914995	0.354637	0.713955	0.15672	0.999906
ENSOARG00000002439			20	49668958	49675604	-1	721.698	0.0829144	0.94494	0.146948	0.808453	0.0640332	0.999906
ENSOARG00000002441			19	12583186	12604793	1	191.889	-0.125194	0.963048	-0.178896	0.90256	-0.0537019	0.999906
ENSOARG00000002442	DIAPH2	diaphanous related formin 2	X	130024829	130954704	-1	9776.21	0.00239125	0.998088	-0.0382417	0.960867	-0.0406329	0.999906
ENSOARG00000002443	TMED8	transmembrane p24 trafficking protein family member 8	7	85515451	85527892	-1	492.107	0.239838	0.799773	0.255002	0.752473	0.0151643	0.999906
ENSOARG00000002444			5	7311990	7329733	1	102.898	-0.168521	0.972153	-0.147198	0.960867	0.021323	0.999906
ENSOARG00000002447	ABCB1	multidrug resistance protein 1	JH921981.1	21	1738	-1	205.04	-0.00244168	0.998685	0.140197	0.936289	0.142639	0.999906
ENSOARG00000002448	ATP8B2	ATPase phospholipid transporting 8B2	1	103159099	103176896	1	1810.64	-0.00469456	0.994947	0.0235638	0.97963	0.0282584	0.999906
ENSOARG00000002451	SRSF4	serine and arginine rich splicing factor 4	2	237260926	237274077	1	1188.33	0.0237149	0.984679	0.0840599	0.905883	0.060345	0.999906
ENSOARG00000002452	SYNRG	synergin gamma	11	13394181	13472762	-1	4949.06	-0.0130666	0.987918	0.00823602	0.989316	0.0213026	0.999906
ENSOARG00000002454			5	54813266	54868566	-1	2642.35	-0.0460427	0.973035	0.0017274	0.997509	0.0477701	0.999906
ENSOARG00000002455	FAAH	fatty acid amide hydrolase	1	20722662	20742017	1	1094.29	-0.00129306	0.998685	-0.0872561	0.92903	-0.0859631	0.999906
ENSOARG00000002458	RPSA	40S ribosomal protein SA	19	12610248	12622050	1	3415.8	-0.224969	0.218425	-0.0746364	0.891703	0.150333	0.737189
ENSOARG00000002461	CHEK2	checkpoint kinase 2	17	67674039	67707275	-1	337.389	-0.234048	0.825031	0.0786983	0.958931	0.312746	0.751849
ENSOARG00000002462	GPAT4	glycerol-3-phosphate acyltransferase 4	26	35003423	35033631	1	1489.46	-0.0121752	0.987918	0.069918	0.90644	0.0820931	0.999906
ENSOARG00000002463	LXN	latexin	1	226952733	226959880	1	296.384	0.332925	0.97906	0.688614	0.931613	0.355688	0.999906
ENSOARG00000002466			JH923980.1	21	433	-1	40.1071	0.112739	0.987918	0.855326	0.865219	0.742587	0.999906
ENSOARG00000002470	GNL3	G protein nucleolar 3	19	48144472	48153558	-1	692.911	-0.112696	0.943821	-0.0649138	0.960867	0.0477826	0.999906
ENSOARG00000002471			X	132981218	132983341	-1	39.9546	-0.174665	0.975557	-0.30367	0.925286	-0.129006	0.999906
ENSOARG00000002474	SAMD15	sterile alpha motif domain containing 15	7	85544052	85553777	1	131.986	-0.0199061	0.990389	-0.0131054	0.994588	0.00680069	0.999906
ENSOARG00000002475	PEG10	retrotransposon-derived protein PEG10	4	11937474	11945244	1	403.22	0.313661	0.600374	0.102876	0.932151	-0.210784	0.91814
ENSOARG00000002476	RGS10	regulator of G protein signaling 10	22	38596467	38623872	-1	388.174	-0.121505	0.95774	0.148882	0.90752	0.270387	0.885137
ENSOARG00000002477	NEIL1	nei like DNA glycosylase 1	18	32365507	32371937	-1	332.549	0.110091	0.953758	0.00748895	0.995609	-0.102602	0.999906
ENSOARG00000002479	PIK3R5	phosphoinositide-3-kinase regulatory subunit 5	11	27923288	27948643	-1	237.129	-0.0133511	0.993652	0.370073	0.793655	0.383424	0.893887
ENSOARG00000002480	C7orf26	chromosome 7 open reading frame 26	24	38295934	38306270	1	478.991	-0.0227758	0.987918	0.0816945	0.951	0.10447	0.999906
ENSOARG00000002481	XKR7	XK related 7	13	60797386	60822789	1	182.7	0.2939	0.799266	0.126813	0.9368	-0.167087	0.999906
ENSOARG00000002482	SASH1	SAM and SH3 domain containing 1	8	72614955	72716424	1	8362.27	0.185778	0.551674	0.331159	0.04795	0.145381	0.825276
ENSOARG00000002484	CREBBP	CREB binding protein	24	3078245	3172843	-1	5344.65	0.10386	0.923862	0.159937	0.810359	0.0560763	0.999906
ENSOARG00000002485	SSNA1	SS nuclear autoantigen 1	3	1771647	1772311	1	167.785	0.0845021	0.975557	0.167605	0.916867	0.0831028	0.999906
ENSOARG00000002488			3	68668499	68670123	-1	49.4498	0.119073	0.97906	0.281943	0.917186	0.16287	0.999906
ENSOARG00000002489	PREX2	phosphatidylinositol-3,4,5-trisphosphate dependent Rac exchange factor 2	9	44806087	45203186	1	23231.7	-0.137062	0.877362	-0.144698	0.840744	-0.00763649	0.999906
ENSOARG00000002491			19	12676426	12685044	1	6946.02	0.298342	0.963978	0.415383	0.912582	0.117042	0.999906
ENSOARG00000002492			1	20751782	20776025	1	125.651	0.416176	0.880046	0.572335	0.750328	0.156159	0.999906
ENSOARG00000002493			JH922656.1	15039	19249	-1	47.0067	-0.179643	0.975557	0.632556	0.800936	0.812199	0.788398
ENSOARG00000002494			19	58665436	58802435	-1	37.6752	0.332523	0.95774	0.246023	0.955579	-0.0864998	0.999906
ENSOARG00000002495			20	49694600	49757377	1	73.9005	0.100732	0.984537	0.0199808	0.995533	-0.0807514	0.999906
ENSOARG00000002496			24	38315661	38344197	1	1039.78	0.035203	0.978802	0.0361677	0.968961	0.000964665	0.999906
ENSOARG00000002497	NECAP1	NECAP endocytosis associated 1	3	206347969	206358449	1	2119.53	0.0142514	0.987918	-0.0987043	0.913328	-0.112956	0.999906
ENSOARG00000002498			JH921704.1	21	2074	1	528.907	-0.0861717	0.954458	0.00911269	0.993003	0.0952844	0.999906
ENSOARG00000002499	MLF1	myeloid leukemia factor 1	1	226995675	227027148	-1	2031.22	-0.293198	0.540713	-0.201527	0.780789	0.0916714	0.999906
ENSOARG00000002503	ATXN2L	ataxin 2 like	24	25982899	25992849	-1	1211.27	0.41549	0.59677	0.212416	0.866489	-0.203074	0.999906
ENSOARG00000002506			JH921867.1	21	7072	-1	41.5947	0.464347	0.899824	0.777071	0.703037	0.312724	0.999906
ENSOARG00000002507	EMILIN3	elastin microfibril interfacer 3	13	69576187	69580452	-1	91.5889	-0.710852	0.659424	-0.378038	0.879777	0.332815	0.999906
ENSOARG00000002511			AMGL01121266.1	1227	5895	1	115.819	0.0402898	0.987918	0.339915	0.852484	0.299625	0.999906
ENSOARG00000002512	COMMD4	COMM domain containing 4	18	32381605	32386854	-1	278.563	-0.206629	0.851365	-0.218709	0.802786	-0.01208	0.999906
ENSOARG00000002513			14	60075634	60099587	-1	49.4642	0.479946	0.871286	0.816841	0.618659	0.336895	0.999906
ENSOARG00000002516	CLEC4A	C-type lectin domain family 4 member A	3	206376134	206388232	1	45.7584	0.249305	0.959704	0.447723	0.852484	0.198418	0.999906
ENSOARG00000002519			3	1785569	1791423	1	413.914	0.0138669	0.990561	0.157387	0.891999	0.14352	0.999906
ENSOARG00000002523	TMEM11	transmembrane protein 11	11	34750518	34759480	-1	427.461	-0.0666113	0.975557	0.0215053	0.988437	0.0881166	0.999906
ENSOARG00000002524	PPP1R15B	protein phosphatase 1 regulatory subunit 15B	12	1442689	1447589	-1	1174.04	0.118803	0.923862	0.115257	0.905883	-0.00354528	0.999906
ENSOARG00000002525	MAPK8IP1	mitogen-activated protein kinase 8 interacting protein 1	15	74141409	74161801	1	3179.17	0.00501632	0.993915	-0.0256797	0.977906	-0.030696	0.999906
ENSOARG00000002526	TAOK3	TAO kinase 3	17	56544849	56645827	1	3209.84	-0.0173516	0.987918	-0.0298558	0.969399	-0.0125042	0.999906
ENSOARG00000002529			19	58687598	58694608	1	546.446	0.318048	0.799266	0.120798	0.950445	-0.197249	0.999906
ENSOARG00000002530	ANKRD49	ankyrin repeat domain 49	15	1070841	1072253	1	99.3254	0.319824	0.843226	-0.0326359	0.988437	-0.35246	0.893825
ENSOARG00000002533	VIPAS39	VPS33B interacting protein, apical-basolateral polarity regulator, spe-39 homolog	7	85583908	85603752	-1	803.817	-0.0575481	0.973564	-0.0208425	0.986525	0.0367056	0.999906
ENSOARG00000002534			25	43692390	43737008	1	4028.47	0.0199074	0.987457	0.135234	0.780852	0.115327	0.955692
ENSOARG00000002535	SLC34A3	solute carrier family 34 member 3	3	1808994	1814527	1	31.1158	-0.0521749	0.988915	-0.723296	0.791741	-0.671121	0.93029
ENSOARG00000002536	FAM96B	family with sequence similarity 96 member B	14	33983660	33985397	-1	417.944	-0.00151852	0.998685	-0.077153	0.958931	-0.0756344	0.999906
ENSOARG00000002537	RSRC1	arginine and serine rich coiled-coil 1	1	227134339	227490417	-1	5825.37	-0.0306098	0.977748	0.037543	0.960867	0.0681528	0.999906
ENSOARG00000002538	TBC1D16	TBC1 domain family member 16	11	51563454	51626799	1	699.26	0.0179695	0.987918	0.251339	0.681315	0.233369	0.813583
ENSOARG00000002539	MYRIP	myosin VIIA and Rab interacting protein	19	12892952	13081256	1	5834.55	-0.0861873	0.836738	-0.211412	0.154581	-0.125225	0.712161
ENSOARG00000002541	AS3MT	arsenite methyltransferase	22	22608612	22624523	1	384.97	-0.0276069	0.987918	0.202905	0.861888	0.230512	0.958411
ENSOARG00000002543	MRNIP	MRN complex interacting protein	5	1102455	1119431	1	283.718	-0.00696552	0.998288	0.0526628	0.984266	0.0596283	0.999906
ENSOARG00000002545	EPB41	erythrocyte membrane protein band 4.1	2	237305059	237487293	-1	5735.68	-0.0896977	0.923172	0.0297836	0.974518	0.119481	0.969964
ENSOARG00000002547	RBM28	RNA binding motif protein 28	4	92569174	92600827	-1	1059.6	-0.0667595	0.970638	0.0667488	0.951607	0.133508	0.989746
ENSOARG00000002548	UST	uronyl 2-sulfotransferase	8	73072326	73189210	1	1708.64	0.1394	0.869807	0.243893	0.608318	0.104493	0.999906
ENSOARG00000002550	ZNF12	zinc finger protein 12	24	38382711	38394470	-1	1007.14	0.038612	0.979943	0.0596309	0.958931	0.0210189	0.999906
ENSOARG00000002553			AMGL01130115.1	21	1876	-1	55.1369	0.1386	0.977413	0.265312	0.93083	0.126712	0.999906
ENSOARG00000002554	SLC22A18	solute carrier family 22 member 18	21	47911171	47935403	-1	88.0567	-0.438175	0.812355	-0.312208	0.869048	0.125967	0.999906
ENSOARG00000002556			12	1450943	1452522	1	959.649	0.033599	0.987918	-0.153075	0.911786	-0.186674	0.999906
ENSOARG00000002557	ZNF277	zinc finger protein 277	4	56019141	56152140	-1	3439.76	-0.013288	0.987918	0.0258128	0.974518	0.0391007	0.999906
ENSOARG00000002559			X	133831275	134316535	-1	9541.56	-0.0857052	0.923115	-0.189571	0.641964	-0.103866	0.990951
ENSOARG00000002560			14	60147296	60170206	-1	39.8087	-0.251594	0.958227	-0.0693638	0.985042	0.18223	0.999906
ENSOARG00000002561	CFAP61	cilia and flagella associated protein 61	13	38723037	38973982	1	1334.52	-0.0428159	0.97661	-0.156484	0.81476	-0.113668	0.999906
ENSOARG00000002562	IL6R	interleukin 6 receptor	1	103219920	103271163	1	725.278	-0.0932516	0.975557	0.267693	0.832874	0.360945	0.816223
ENSOARG00000002563			JH923971.1	830	7058	-1	362.298	-0.0433049	0.984537	-0.0792597	0.960867	-0.0359549	0.999906
ENSOARG00000002564			13	60835911	60855548	1	102.624	-0.145718	0.96662	-0.251675	0.882708	-0.105957	0.999906
ENSOARG00000002565	MKNK1	MAP kinase interacting serine/threonine kinase 1	1	20895274	20928409	-1	526.292	-0.0535443	0.975557	0.140601	0.866489	0.194145	0.89323
ENSOARG00000002567	AHSA1	activator of HSP90 ATPase activity 1	7	85607414	85618360	1	2645.21	-0.0609487	0.950405	-0.101813	0.840908	-0.0408642	0.999906
ENSOARG00000002569			JH921748.1	2660	11167	1	47.8982	-0.36185	0.916919	0.0916943	0.979601	0.453544	0.969964
ENSOARG00000002573			AMGL01121702.1	6707	10074	-1	72.9627	-0.0613772	0.987918	0.197365	0.932151	0.258742	0.999906
ENSOARG00000002574	FRS3	fibroblast growth factor receptor substrate 3	20	15669511	15680190	-1	272.482	3.14e-05	0.999833	0.0484226	0.974929	0.0483912	0.999906
ENSOARG00000002578	TAB2	TGF-beta activated kinase 1/MAP3K7 binding protein 2	8	73468896	73508892	1	2182.7	0.103638	0.878524	0.0641054	0.927338	-0.0395324	0.999906
ENSOARG00000002579			13	23302396	23385761	-1	229.565	-0.119458	0.973564	-0.834284	0.190453	-0.714826	0.303253
ENSOARG00000002580			10	73404336	73405417	1	417.887	0.128004	0.963978	0.0771377	0.967583	-0.0508665	0.999906
ENSOARG00000002583			X	134413131	134415171	1	119.098	-0.137144	0.973035	-0.139422	0.956409	-0.00227843	0.999906
ENSOARG00000002585	MOB3C	MOB kinase activator 3C	1	20944835	20947797	-1	35.7739	-0.0340588	0.990561	-0.250445	0.947062	-0.216386	0.999906
ENSOARG00000002586	APOA1	apolipoprotein A1	15	26993181	26994743	-1	646.595	-0.238397	0.851473	0.403547	0.59026	0.641944	0.0642012
ENSOARG00000002588	EPG5	ectopic P-granules autophagy protein 5 homolog	23	45805752	45934686	-1	5973.15	0.00802331	0.987918	0.0045803	0.993239	-0.00344302	0.999906
ENSOARG00000002590	SPP1	osteopontin precursor	6	36651734	36658288	-1	2696.84	0.282352	0.860457	0.621843	0.369114	0.339491	0.885137
ENSOARG00000002593	SPTLC2	serine palmitoyltransferase long chain base subunit 2	7	85642041	85736820	-1	3023.39	-0.101761	0.902365	-0.0710285	0.928291	0.0307324	0.999906
ENSOARG00000002594	CHM	CHM, Rab escort protein 1	X	73668241	73911210	-1	4756.27	0.0742102	0.903095	0.0919668	0.832918	0.0177566	0.999906
ENSOARG00000002595	MYO3B	myosin IIIB	2	137891670	138311329	-1	156.269	0.189609	0.920742	-0.134562	0.941981	-0.324171	0.884531
ENSOARG00000002596	MTIF2	mitochondrial translational initiation factor 2	3	68679586	68702965	1	514.184	-0.212478	0.800508	-0.0589908	0.961141	0.153488	0.989746
ENSOARG00000002597	CHD6	chromodomain helicase DNA binding protein 6	13	69617188	69763148	-1	5832.61	0.105187	0.866634	0.155842	0.687543	0.0506553	0.999906
ENSOARG00000002598			JH923061.1	4754	10741	-1	424.509	-0.0467523	0.984537	0.00630436	0.996058	0.0530567	0.999906
ENSOARG00000002599			X	134630071	134677540	-1	2513.89	-0.127879	0.871286	-0.258302	0.476262	-0.130423	0.961215
ENSOARG00000002600	C1orf21	chromosome 1 open reading frame 21	12	63602428	63754041	1	5624.54	0.00126537	0.998685	-0.0584642	0.92903	-0.0597295	0.999906
ENSOARG00000002602	AASDHPPT	aminoadipate-semialdehyde dehydrogenase-phosphopantetheinyl transferase	15	1112436	1137781	-1	3594.8	-0.139445	0.880794	-0.183874	0.76946	-0.0444286	0.999906
ENSOARG00000002603	MROH5	maestro heat like repeat family member 5	9	15366029	15425726	1	46.3014	0.296168	0.964591	-0.701079	0.819461	-0.997247	0.734371
ENSOARG00000002606	DEUP1	deuterosome assembly protein 1	21	899477	1025763	-1	190.964	0.204333	0.896794	0.0828863	0.960867	-0.121446	0.999906
ENSOARG00000002608	CITED2	Cbp/p300 interacting transactivator with Glu/Asp rich carboxy-terminal domain 2	8	64062392	64063183	-1	396.486	0.121734	0.95774	0.310703	0.720022	0.188969	0.999906
ENSOARG00000002610	RETREG3	reticulophagy regulator family member 3	11	42146684	42165573	-1	1350.28	0.127659	0.879071	0.167808	0.765981	0.0401498	0.999906
ENSOARG00000002611			1	20974131	20999873	-1	1236.38	-0.114432	0.891411	-0.0941593	0.897525	0.0202725	0.999906
ENSOARG00000002612	MAP2K3	mitogen-activated protein kinase kinase 3	11	34791620	34809859	1	886.864	0.0185395	0.987918	0.00347658	0.996451	-0.0150629	0.999906
ENSOARG00000002615	CBX4	chromobox 4	11	51704269	51708362	1	413.685	0.326501	0.665235	0.387079	0.59026	0.0605782	0.999906
ENSOARG00000002616	NELFE	negative elongation factor complex member E	20	26538250	26543407	1	542.269	-0.0692227	0.963978	0.0447653	0.964258	0.113988	0.999906
ENSOARG00000002617	SF3B5	splicing factor 3b subunit 5	8	68415053	68415313	-1	282.904	-0.276694	0.893078	-0.394091	0.761746	-0.117397	0.999906
ENSOARG00000002620	CES2	carboxylesterase 2	14	33986663	33997608	1	38.9108	0.252133	0.971367	0.381327	0.914721	0.129195	0.999906
ENSOARG00000002621	ALKBH1	alkB homolog 1, histone H2A dioxygenase	7	85773504	85795810	-1	606.945	-0.021735	0.987918	0.124112	0.884602	0.145847	0.976178
ENSOARG00000002622	EIF1B	eukaryotic translation initiation factor 1B	19	13105120	13106870	1	1126.83	-0.132759	0.901824	-0.295157	0.565183	-0.162399	0.956627
ENSOARG00000002624			3	68703907	68706233	-1	4041.92	-0.211029	0.84098	-0.319881	0.630192	-0.108853	0.999906
ENSOARG00000002625	ALPK1	alpha kinase 1	6	13242967	13334553	-1	715.284	-0.192885	0.901582	0.0834262	0.960867	0.276312	0.892219
ENSOARG00000002627	ATRN	attractin	13	50871319	51003428	-1	6997.54	0.0212286	0.977339	0.0331249	0.950667	0.0118963	0.999906
ENSOARG00000002630	HELQ	helicase, POLQ like	6	97799973	97839997	-1	654.358	0.021028	0.98852	0.182053	0.879792	0.161025	0.999906
ENSOARG00000002632			16	4692	25575	1	310.028	0.271842	0.85357	-0.0901536	0.960867	-0.361995	0.821932
ENSOARG00000002633	CDK5	cyclin dependent kinase 5	4	113025302	113029357	-1	1029.48	-0.0509401	0.975557	-0.187035	0.745591	-0.136095	0.969964
ENSOARG00000002639	PIK3C2B	phosphatidylinositol-4-phosphate 3-kinase catalytic subunit type 2 beta	12	1461459	1507569	-1	1488.8	0.237611	0.901108	0.400455	0.708387	0.162845	0.999906
ENSOARG00000002640	NLRP1	NLR family pyrin domain containing 1	11	25648814	25680673	1	50.9014	-0.239962	0.95774	0.24359	0.928882	0.483552	0.912973
ENSOARG00000002641			24	38418181	38426370	1	636.2	0.0118331	0.989687	-0.0117415	0.989316	-0.0235746	0.999906
ENSOARG00000002642	SLIRP		7	85795918	85801678	1	628.413	-0.256556	0.81812	-0.340583	0.670664	-0.0840274	0.999906
ENSOARG00000002647	MAP4	microtubule associated protein 4	19	51741088	51834587	1	8089.55	0.0666126	0.930449	0.0916892	0.857614	0.0250766	0.999906
ENSOARG00000002649	ACAD9	acyl-CoA dehydrogenase family member 9	19	58730369	58745349	1	1220.6	-0.137699	0.906906	0.266275	0.649077	0.403974	0.21498
ENSOARG00000002653			20	15685639	15688682	1	194.612	-0.0457649	0.987918	0.161371	0.92903	0.207136	0.999906
ENSOARG00000002654	CBX8	chromobox 8	11	51744786	51747580	1	84.6969	0.233163	0.938803	0.132405	0.960867	-0.100758	0.999906
ENSOARG00000002658	C15orf39	chromosome 15 open reading frame 39	18	32440290	32450602	-1	40.1484	0.336521	0.951276	-0.469123	0.879792	-0.805644	0.817114
ENSOARG00000002660			20	15689252	15690318	1	546.848	-0.20443	0.824111	-0.199395	0.808832	0.00503487	0.999906
ENSOARG00000002661	HELB	DNA helicase B	3	153363283	153399293	-1	566.297	0.111157	0.975557	0.0786013	0.974032	-0.0325555	0.999906
ENSOARG00000002664			JH922748.1	21	2946	1	65.9199	0.145948	0.977339	-0.0723671	0.986281	-0.218316	0.999906
ENSOARG00000002665			3	1819055	1820765	1	1884.51	0.0683224	0.969749	-0.000707333	0.998919	-0.0690297	0.999906
ENSOARG00000002666			JH922697.1	2164	4663	-1	153.972	-0.0171735	0.991112	0.0517062	0.979601	0.0688798	0.999906
ENSOARG00000002667	KBTBD3	kelch repeat and BTB domain containing 3	15	1201339	1207805	1	830.537	-0.0742519	0.95774	-0.0970379	0.898158	-0.022786	0.999906
ENSOARG00000002668	OPRD1	opioid receptor delta 1	2	237511620	237550297	-1	919.019	-0.210899	0.873444	0.00322125	0.997509	0.21412	0.965542
ENSOARG00000002671	SNW1	SNW domain containing 1	7	85802206	85838370	-1	1602.82	-0.0716153	0.943821	-0.127986	0.802877	-0.0563711	0.999906
ENSOARG00000002672	USP49	ubiquitin specific peptidase 49	20	15696601	15704257	-1	263.069	0.0260246	0.987918	-0.0365755	0.982307	-0.0626001	0.999906
ENSOARG00000002673	CBFB	core-binding factor beta subunit	14	34055619	34096989	1	791.81	0.0776498	0.975557	0.24555	0.805129	0.1679	0.999906
ENSOARG00000002674	SHE	Src homology 2 domain containing E	1	103289746	103307156	-1	150.829	-0.1277	0.969749	0.199099	0.905506	0.326799	0.909915
ENSOARG00000002675	PPIL4	peptidylprolyl isomerase like 4	8	73595183	73629522	-1	1826.23	-0.0463945	0.975557	-0.0114729	0.989316	0.0349216	0.999906
ENSOARG00000002679	PPP1R9A	protein phosphatase 1 regulatory subunit 9A	4	12069989	12406834	1	22901.3	-0.00710114	0.989687	-0.0425669	0.949698	-0.0354657	0.999906
ENSOARG00000002680	TIAL1	TIA1 cytotoxic granule associated RNA binding protein like 1	22	38657704	38676918	-1	1802.09	0.106341	0.899925	0.0680209	0.932151	-0.03832	0.999906
ENSOARG00000002682	NTN1	netrin 1	11	28031344	28218243	1	467.035	-0.228234	0.871286	0.522662	0.373913	0.750896	0.0216872
ENSOARG00000002683	SQSTM1	sequestosome-1	5	1120310	1128622	-1	2648.01	-0.081542	0.923862	-0.0565108	0.944688	0.0250313	0.999906
ENSOARG00000002685	MBNL2	muscleblind like splicing regulator 2	10	73809572	73900737	1	9331.91	-0.0943077	0.933652	0.0187743	0.986749	0.113082	0.999906
ENSOARG00000002686			JH921934.1	21	2134	-1	63.0126	0.160904	0.97906	-0.190567	0.964523	-0.351471	0.999906
ENSOARG00000002687			11	42166004	42170404	1	319.722	0.0346021	0.985051	0.102718	0.92903	0.0681163	0.999906
ENSOARG00000002688	ANK1	ankyrin 1	26	35067544	35163115	-1	1273.32	0.335327	0.659424	0.432041	0.498849	0.0967138	0.999906
ENSOARG00000002689			4	92605989	92615409	-1	103.058	0.146843	0.968661	0.0815731	0.973381	-0.0652702	0.999906
ENSOARG00000002690	C16orf70	chromosome 16 open reading frame 70	14	34105814	34138233	1	992.213	0.00258617	0.998685	-0.0129248	0.988769	-0.0155109	0.999906
ENSOARG00000002692			3	1992533	2011865	1	270.449	0.168642	0.95774	0.249556	0.872942	0.0809139	0.999906
ENSOARG00000002693	CNNM2	cyclin and CBS domain divalent metal cation transport mediator 2	22	22638602	22803964	1	9683.19	-0.0597351	0.9539	0.070756	0.905883	0.130491	0.872047
ENSOARG00000002695	PTP4A3	protein tyrosine phosphatase type IVA, member 3	9	15428624	15439791	-1	56.7847	0.244931	0.952911	0.0186522	0.995375	-0.226279	0.999906
ENSOARG00000002698	YTHDF2	YTH N6-methyladenosine RNA binding protein 2	2	237590267	237619753	-1	1896.49	-0.00260772	0.996723	-0.000531748	0.998901	0.00207598	0.999906
ENSOARG00000002703	VEPH1	ventricular zone expressed PH domain containing 1	1	228151991	228523896	1	304.75	0.15797	0.972044	0.783511	0.433164	0.625541	0.670673
ENSOARG00000002704	HSCB	HscB mitochondrial iron-sulfur cluster cochaperone	17	67708653	67717848	1	245.728	-0.322592	0.717639	-0.197665	0.86597	0.124928	0.999906
ENSOARG00000002706	ENTPD3	ectonucleoside triphosphate diphosphohydrolase 3	19	13162537	13194070	1	319.111	-0.00345985	0.998685	-0.219534	0.852484	-0.216074	0.972095
ENSOARG00000002707			X	74424028	74705691	1	278.668	0.0482554	0.985051	-0.0448222	0.979963	-0.0930776	0.999906
ENSOARG00000002708			5	7357971	7373643	-1	70.4929	0.219378	0.975557	-0.0622719	0.988437	-0.28165	0.999906
ENSOARG00000002709			JH921631.1	21	1780	-1	314.964	0.211503	0.880384	0.261737	0.787941	0.0502337	0.999906
ENSOARG00000002711	ADCK1	aarF domain containing kinase 1	7	85912157	86025453	1	676.647	0.289989	0.771169	0.227554	0.837241	-0.0624344	0.999906
ENSOARG00000002713	MSANTD4	Myb/SANT DNA binding domain containing 4 with coiled-coils	15	1334444	1335985	1	562.004	-0.0775286	0.963048	-0.258177	0.625847	-0.180649	0.907799
ENSOARG00000002717	TRADD	TNFRSF1A associated via death domain	14	34141943	34147887	-1	178.628	0.254414	0.953485	0.650054	0.682314	0.395639	0.980606
ENSOARG00000002720	VAV2	vav guanine nucleotide exchange factor 2	3	2183135	2222188	1	580.637	0.167611	0.917136	0.168449	0.89419	0.000837575	0.999906
ENSOARG00000002721	CBX2	chromobox 2	11	51752544	51762847	-1	58.7904	0.033991	0.989687	-0.0862936	0.976888	-0.120285	0.999906
ENSOARG00000002722			JH922753.1	21	3142	1	69.5965	0.000875382	0.999716	-0.190602	0.975134	-0.191478	0.999906
ENSOARG00000002723	CLDN20	claudin 20	8	78501782	78502438	1	41.8334	-0.251631	0.963978	-0.274982	0.941884	-0.0233509	0.999906
ENSOARG00000002724			4	92636399	92639031	1	39.9877	-0.363854	0.959704	0.450446	0.911889	0.814299	0.89323
ENSOARG00000002726	PPCDC	phosphopantothenoylcysteine decarboxylase	18	32579001	32598213	-1	359.11	0.148124	0.916919	0.323504	0.62274	0.175379	0.980606
ENSOARG00000002727	SUPT6H	SPT6 homolog, histone chaperone	11	19732556	19754769	1	3701.96	0.198694	0.796365	0.186478	0.789785	-0.0122163	0.999906
ENSOARG00000002728	PEX16	peroxisomal biogenesis factor 16	15	74164647	74170253	-1	514.695	-0.0675608	0.971804	0.106558	0.911056	0.174119	0.931609
ENSOARG00000002732	PANK3	pantothenate kinase 3	16	325918	349331	-1	3343.31	-0.0372104	0.974818	-0.084413	0.867151	-0.0472025	0.999906
ENSOARG00000002733			21	41268580	41278440	-1	266.986	0.0239717	0.988252	0.174224	0.905883	0.150252	0.999906
ENSOARG00000002734			AMGL01128338.1	623	2830	-1	45.5946	-0.0445522	0.990389	-0.0343864	0.993239	0.0101658	0.999906
ENSOARG00000002735	CASK	calcium/calmodulin dependent serine protein kinase	X	38638027	38932917	-1	7398.84	0.0184571	0.982613	-0.0141134	0.979885	-0.0325705	0.999906
ENSOARG00000002736	GINM1	glycoprotein integral membrane 1	8	73648814	73670914	1	881.924	0.0417465	0.977339	0.197591	0.717771	0.155845	0.93154
ENSOARG00000002738	MTOR	serine/threonine-protein kinase mTOR	12	40533385	40657651	1	6102.58	0.172758	0.704307	0.0413157	0.960867	-0.131442	0.93154
ENSOARG00000002740	HSF4	heat shock transcription factor 4	14	34151661	34156397	1	210.299	0.0724742	0.979033	0.259422	0.849395	0.186948	0.999906
ENSOARG00000002742	RAP2A	RAP2A, member of RAS oncogene family	10	73982502	74021160	1	1473.05	0.23774	0.512865	0.141838	0.816922	-0.0959011	0.999906
ENSOARG00000002743	STX8	syntaxin 8	11	28227494	28426200	-1	3754.24	0.0694917	0.963048	0.173756	0.765981	0.104264	0.999906
ENSOARG00000002744			JH922351.1	1948	9261	-1	73.9087	-0.116142	0.987918	0.436021	0.920816	0.552163	0.999906
ENSOARG00000002745			1	21010019	21045239	-1	1559.69	0.0605688	0.971612	0.175478	0.771255	0.114909	0.999906
ENSOARG00000002746	LDHAL6B	lactate dehydrogenase A like 6B	8	80576311	80577456	-1	58.4311	-0.198019	0.963978	0.2521	0.920768	0.450119	0.93154
ENSOARG00000002748	NRXN3	neurexin 3	7	86760256	87154967	1	29002.8	0.0470014	0.930108	-0.0974795	0.717771	-0.144481	0.412696
ENSOARG00000002750	ZFAND4	zinc finger AN1-type containing 4	25	43746460	43816731	1	1878.85	-0.0509048	0.973222	0.0910676	0.905187	0.141972	0.93154
ENSOARG00000002751	PBRM1	polybromo 1	19	48153833	48251508	1	3647.59	0.0431981	0.96662	0.020581	0.97543	-0.0226171	0.999906
ENSOARG00000002752			AMGL01124547.1	21	1573	1	94.743	-0.155819	0.972153	-0.0102169	0.996444	0.145602	0.999906
ENSOARG00000002753			14	60263227	60268704	-1	1460.12	-0.180232	0.577202	-0.120583	0.793655	0.0596495	0.999906
ENSOARG00000002756	NOL3	nucleolar protein 3	14	34159659	34160334	1	118.41	0.000631608	0.999526	0.0871979	0.969417	0.0865663	0.999906
ENSOARG00000002758	CLHC1	clathrin heavy chain linker domain containing 1	3	68709081	68740523	1	185.557	-0.257413	0.92552	-0.274635	0.894343	-0.017222	0.999906
ENSOARG00000002759			AMGL01127303.1	63	2980	-1	124.066	0.0385067	0.987918	0.44438	0.642445	0.405873	0.788398
ENSOARG00000002760	MARCH8	membrane associated ring-CH-type finger 8	25	43939946	43945642	1	289.24	0.232706	0.844315	0.304525	0.703821	0.0718184	0.999906
ENSOARG00000002761	SCAMP5	secretory carrier membrane protein 5	18	32606249	32612056	-1	1882.95	0.198431	0.796365	0.0176393	0.988437	-0.180792	0.915587
ENSOARG00000002762	TUBG2	tubulin gamma 2	11	42211421	42215648	1	1031.01	0.0956209	0.94494	-0.0648634	0.954596	-0.160484	0.94545
ENSOARG00000002763	TSEN34	tRNA splicing endonuclease subunit 34	14	60272054	60276665	-1	388.864	-0.0670903	0.973564	-0.0979587	0.92903	-0.0308684	0.999906
ENSOARG00000002766	KIAA0895L	KIAA0895 like	14	34162095	34169953	-1	154.645	0.0649875	0.982642	-0.0144399	0.994375	-0.0794274	0.999906
ENSOARG00000002768	EVI5L	ecotropic viral integration site 5 like	5	14297526	14318646	1	1137.21	0.232163	0.708213	0.154267	0.852484	-0.0778965	0.999906
ENSOARG00000002769			7	87485813	87678581	1	26835.8	0.0228689	0.982165	-0.12368	0.761746	-0.146549	0.757108
ENSOARG00000002770	MRPS18C	mitochondrial ribosomal protein S18C	6	97840364	97844967	1	368.809	-0.280759	0.765591	-0.355126	0.625847	-0.0743676	0.999906
ENSOARG00000002771			AMGL01123268.1	21	5170	1	142.036	-0.174597	0.96662	0.115243	0.965188	0.289839	0.999906
ENSOARG00000002773	GMDS	GDP-mannose 4,6-dehydratase	20	50065679	50397477	1	3957.06	0.110229	0.916642	0.224076	0.664765	0.113847	0.999906
ENSOARG00000002775	RNF216	ring finger protein 216	24	38500498	38610327	1	3759.71	0.00919879	0.990389	0.0802595	0.912632	0.0710607	0.999906
ENSOARG00000002776	ZNF619	zinc finger protein 619	19	13236727	13247216	1	188.442	0.0177183	0.990389	0.139869	0.928369	0.122151	0.999906
ENSOARG00000002779	EDEM3	ER degradation enhancing alpha-mannosidase like protein 3	12	63827568	63895445	-1	5736.62	-0.0632732	0.92552	-0.101672	0.797367	-0.0383985	0.999906
ENSOARG00000002780			7	87927928	87933860	1	1706.42	0.10652	0.86984	-0.0254495	0.974713	-0.13197	0.885137
ENSOARG00000002781	MAS1	MAS1 proto-oncogene, G protein-coupled receptor	8	82782034	82783011	1	298.923	0.123236	0.973222	0.234292	0.897061	0.111056	0.999906
ENSOARG00000002782	KATNA1	katanin catalytic subunit A1	8	73673326	73697740	-1	1231.7	-0.0170325	0.987918	-0.149636	0.767804	-0.132604	0.93154
ENSOARG00000002783	MDM4	MDM4, p53 regulator	12	1559651	1577436	1	1423.93	0.00898345	0.989687	0.0659347	0.924955	0.0569513	0.999906
ENSOARG00000002785	KIAA1217	KIAA1217	13	24120977	24476577	1	12083.8	0.309392	0.000991982	0.176815	0.440037	-0.132576	0.734371
ENSOARG00000002788	ATP6V0A2	ATPase H+ transporting V0 subunit a2	17	51543223	51584054	-1	1800.46	-0.0917476	0.896794	-0.027811	0.970296	0.0639366	0.999906
ENSOARG00000002789			19	13294259	13310243	1	180.403	-0.100674	0.971612	0.0718583	0.965188	0.172532	0.999906
ENSOARG00000002790	SLIT3	slit guidance ligand 3	16	469911	639346	-1	2152.22	0.242532	0.81812	0.0856297	0.955921	-0.156903	0.999906
ENSOARG00000002794			21	48179420	48271476	-1	376.408	0.243098	0.926281	0.308183	0.865219	0.0650844	0.999906
ENSOARG00000002796			19	13549581	13550957	-1	204.733	0.502345	0.975557	1.23994	0.878689	0.737593	0.999906
ENSOARG00000002799	IRAK3	interleukin 1 receptor associated kinase 3	3	153443766	153486434	-1	702.605	-0.0256209	0.987918	0.198683	0.814891	0.224304	0.885137
ENSOARG00000002800	UBE2Q1	ubiquitin conjugating enzyme E2 Q1	1	103361856	103369870	-1	1722.23	0.0341846	0.977339	-0.0513244	0.951607	-0.085509	0.999906
ENSOARG00000002801	SLC4A2	solute carrier family 4 member 2	4	113033875	113046586	1	204.758	0.0296567	0.987918	0.419173	0.687543	0.389517	0.821752
ENSOARG00000002802	DIO2	iodothyronine deiodinase 2	7	88484098	88493094	-1	813.584	-0.0948519	0.983032	-0.317954	0.890195	-0.223102	0.999906
ENSOARG00000002803	E2F4	E2F transcription factor 4	14	34176572	34182489	1	380.233	0.134147	0.934352	0.0081446	0.995609	-0.126003	0.999906
ENSOARG00000002804	UBR3	ubiquitin protein ligase E3 component n-recognin 3 (putative)	2	138424294	138625167	-1	17815.9	-0.0351047	0.975557	-0.0543294	0.94692	-0.0192247	0.999906
ENSOARG00000002805	UTP18	UTP18, small subunit processome component	11	34986947	35041380	-1	1136.3	-0.0497753	0.975557	-0.142082	0.82676	-0.092307	0.999906
ENSOARG00000002806	MBOAT7	membrane bound O-acyltransferase domain containing 7	14	60276581	60292792	1	2818.58	0.118579	0.94494	0.0884011	0.95024	-0.0301775	0.999906
ENSOARG00000002807	MED20	mediator complex subunit 20	20	15769120	15777602	-1	291.898	0.128799	0.934926	0.181824	0.856178	0.0530253	0.999906
ENSOARG00000002809	GMEB1	glucocorticoid modulatory element binding protein 1	2	237636957	237661896	-1	679.699	0.189417	0.828107	0.080186	0.949869	-0.109231	0.999906
ENSOARG00000002811	CCNL1	cyclin L1	1	228528893	228540824	1	1422.55	-0.0602508	0.963978	0.0148461	0.988437	0.0750969	0.999906
ENSOARG00000002812	COX5A	cytochrome c oxidase subunit 5A	18	32680496	32684177	1	1588.54	-0.149739	0.85357	-0.137346	0.852484	0.0123927	0.999906
ENSOARG00000002815	PACS1	phosphofurin acidic cluster sorting protein 1	21	43458201	43604405	1	5336.75	0.161525	0.836738	0.0701516	0.94956	-0.0913731	0.999906
ENSOARG00000002819	ALOX5	arachidonate 5-lipoxygenase	25	43956610	43996375	-1	349.849	-0.0255408	0.987918	0.128168	0.909001	0.153709	0.999906
ENSOARG00000002820	HCK	HCK proto-oncogene, Src family tyrosine kinase	13	60874932	60921921	1	118.189	0.124581	0.979943	0.419865	0.869525	0.295284	0.999906
ENSOARG00000002824			13	70279996	70565519	-1	3939.12	0.240887	0.818487	0.299568	0.703821	0.0586814	0.999906
ENSOARG00000002828	TAF12	TATA-box binding protein associated factor 12	2	237698781	237712961	1	364.474	0.016688	0.988569	0.00784039	0.995533	-0.00884762	0.999906
ENSOARG00000002830	LATS1	Ovis aries large tumor suppressor kinase 1 (LATS1), mRNA.	8	73716242	73736759	-1	1846.97	0.00160073	0.998685	-0.0559009	0.949869	-0.0575016	0.999906
ENSOARG00000002831	IMPDH1	inosine monophosphate dehydrogenase 1	4	92639863	92656029	-1	633.305	0.147038	0.85357	0.0473477	0.961594	-0.0996904	0.999906
ENSOARG00000002832			AMGL01127482.1	21	3032	1	54.0973	0.46822	0.925807	-0.0319979	0.994588	-0.500218	0.999906
ENSOARG00000002833			14	34190459	34204163	-1	718.017	0.164637	0.907718	0.18847	0.857614	0.0238334	0.999906
ENSOARG00000002835	IPO5	importin 5	10	74343707	74416858	1	3637.06	-0.0103335	0.987918	-0.0570444	0.93083	-0.0467109	0.999906
ENSOARG00000002836	MIB2	mindbomb E3 ubiquitin protein ligase 2	12	49071662	49076837	-1	958.485	0.217424	0.750704	0.169327	0.823715	-0.0480969	0.999906
ENSOARG00000002837	CCDC117	coiled-coil domain containing 117	17	67732413	67740376	1	452.253	-0.258191	0.700026	-0.106624	0.922682	0.151567	0.999366
ENSOARG00000002840			5	54895687	54951562	1	1958.69	0.00588013	0.992475	-0.0504439	0.950922	-0.056324	0.999906
ENSOARG00000002841	NUP43	nucleoporin 43	8	73755631	73766567	-1	285.525	-0.0318623	0.987918	-0.150598	0.947062	-0.118736	0.999906
ENSOARG00000002842	TMEM208	transmembrane protein 208	14	34204791	34206283	1	383.579	-0.178145	0.896794	-0.112008	0.932931	0.0661371	0.999906
ENSOARG00000002843	TRNAU1AP	tRNA selenocysteine 1 associated protein 1	2	237732246	237753931	-1	1308.92	0.0124065	0.987918	0.0928462	0.879792	0.0804397	0.999906
ENSOARG00000002844	GRIA4	glutamate ionotropic receptor AMPA type subunit 4	15	1432779	1632649	-1	13868.7	-0.0165344	0.987918	-0.229956	0.526802	-0.213421	0.593628
ENSOARG00000002845	PSTPIP2	proline-serine-threonine phosphatase interacting protein 2	23	45957490	46061706	-1	1017.9	0.253227	0.918414	0.332742	0.844731	0.0795151	0.999906
ENSOARG00000002847	CEP128	centrosomal protein 128	7	88780948	89236481	-1	1548.6	0.117486	0.952755	0.242649	0.77892	0.125163	0.999906
ENSOARG00000002848	PLEKHH3	pleckstrin homology, MyTH4 and FERM domain containing H3	11	42216980	42227397	-1	165.375	0.311059	0.840819	0.415151	0.696496	0.104092	0.999906
ENSOARG00000002849			JH922943.1	1749	2349	1	39.8281	0.0999143	0.984537	-0.140149	0.968961	-0.240063	0.999906
ENSOARG00000002850			3	2216459	2444248	1	2429.75	0.259685	0.83735	-0.101488	0.953676	-0.361172	0.745906
ENSOARG00000002855			5	14323523	14327153	-1	45.2815	0.651923	0.915506	-0.0744861	0.989316	-0.726409	0.999366
ENSOARG00000002860	FHOD1	formin homology 2 domain containing 1	14	34206771	34222717	-1	369.775	0.190722	0.934926	0.322945	0.804531	0.132223	0.999906
ENSOARG00000002861	SLC36A4	solute carrier family 36 member 4	21	1198902	1232024	1	1557.85	0.053948	0.975557	-0.0542392	0.96305	-0.108187	0.999906
ENSOARG00000002862			3	206525820	206562443	1	240.794	-0.342991	0.812355	0.6082	0.415457	0.951191	0.0152741
ENSOARG00000002863	BYSL	bystin like	20	15778157	15789609	1	581.271	-0.0415447	0.979943	-0.0367128	0.97543	0.00483194	0.999906
ENSOARG00000002866	RASSF4	Ras association domain family member 4	25	44101352	44124264	-1	846.611	0.1027	0.975557	0.402085	0.703037	0.299385	0.936927
ENSOARG00000002867			JH923606.1	21	4081	-1	83.2802	0.139652	0.979017	0.448866	0.861888	0.309214	0.999906
ENSOARG00000002868	TMC4	transmembrane channel like 4	14	60293149	60303034	1	341.04	0.24584	0.817932	0.0991112	0.95024	-0.146729	0.999906
ENSOARG00000002869			1	228658684	228866273	-1	414.337	0.161329	0.887728	0.234429	0.733759	0.0731001	0.999906
ENSOARG00000002870	GPRIN1	G protein regulated inducer of neurite outgrowth 1	5	35553311	35556147	-1	850.773	0.349245	0.357618	-0.07272	0.954262	-0.421965	0.174821
ENSOARG00000002871	ATL3	atlastin GTPase 3	21	41309227	41347534	-1	2143.24	0.117272	0.871286	0.0690582	0.928904	-0.0482136	0.999906
ENSOARG00000002872	MBTD1	mbt domain containing 1	11	35042066	35112724	1	3691.68	-0.0611117	0.953758	0.0488853	0.95024	0.109997	0.94545
ENSOARG00000002874			AMGL01123155.1	18365	25237	1	39.1668	0.28077	0.97906	0.642777	0.924955	0.362007	0.999906
ENSOARG00000002876	TCTN2	tectonic family member 2	17	51589139	51617316	-1	1752.43	-0.0545659	0.97906	-0.108318	0.941878	-0.0537518	0.999906
ENSOARG00000002877	SLC9A5	solute carrier family 9 member A5	14	34227717	34242480	1	989.336	0.067386	0.959704	0.00289563	0.996451	-0.0644904	0.999906
ENSOARG00000002878	ABRAXAS1	abraxas 1, BRCA1 A complex subunit	6	97847104	97862167	-1	603.669	-0.0153114	0.98852	0.228945	0.725792	0.244257	0.790833
ENSOARG00000002881			JH922747.1	21	10196	1	328.359	0.10904	0.975557	-0.101305	0.964523	-0.210345	0.999906
ENSOARG00000002882	TSHR	Thyrotropin receptor	7	89258424	89431877	1	60.7474	0.118957	0.978152	0.359984	0.865219	0.241026	0.999906
ENSOARG00000002883			JH923119.1	17796	19052	-1	179.323	0.263465	0.891411	0.123113	0.955316	-0.140352	0.999906
ENSOARG00000002884	METTL5	methyltransferase like 5	2	138639228	138648094	1	435.955	0.122525	0.95774	0.0968564	0.951607	-0.0256683	0.999906
ENSOARG00000002885	CTNNB1	catenin beta 1	19	13776448	13789287	1	8643.8	-0.195492	0.578558	-0.123469	0.818726	0.0720234	0.999906
ENSOARG00000002887	SLC45A4	solute carrier family 45 member 4	9	15563988	15592380	1	866.724	-0.0427911	0.979156	-0.00286873	0.997165	0.0399224	0.999906
ENSOARG00000002888	SPDL1	spindle apparatus coiled-coil protein 1	16	1518545	1544794	1	243.747	-0.125079	0.959704	-0.0170378	0.991547	0.108042	0.999906
ENSOARG00000002890	PCMT1	protein-L-isoaspartate (D-aspartate) O-methyltransferase	8	73781503	73809516	1	3338.77	-0.20717	0.694458	-0.150512	0.824702	0.0566583	0.999906
ENSOARG00000002892			24	26017951	26038745	-1	5296.39	-0.0445657	0.970638	-0.111575	0.810036	-0.0670089	0.999906
ENSOARG00000002893	SRPK2	SRSF protein kinase 2	4	46310803	46453058	-1	12937.6	-0.0151946	0.987918	-0.0526314	0.92903	-0.0374368	0.999906
ENSOARG00000002894	RTN4	reticulon 4	3	68869891	68943954	1	25322.3	-0.0812155	0.860457	-0.107464	0.729814	-0.026248	0.999906
ENSOARG00000002896			JH922717.1	13904	16352	-1	250.653	0.0273085	0.987918	0.375111	0.625847	0.347803	0.737189
ENSOARG00000002897	DHX30	DExH-box helicase 30	19	51837766	51860852	-1	2167.47	0.0948704	0.927409	0.0950743	0.905883	0.000203865	0.999906
ENSOARG00000002898			8	73814860	73836141	-1	1493.61	0.15453	0.863221	0.0785917	0.940309	-0.0759388	0.999906
ENSOARG00000002903			3	153527003	153535272	1	2200.83	-0.242115	0.756744	-0.170317	0.853027	0.0717978	0.999906
ENSOARG00000002905	FAM219B	family with sequence similarity 219 member B	18	32696558	32700493	1	327.392	0.0417194	0.98371	-0.104542	0.92903	-0.146262	0.999906
ENSOARG00000002906	SSB	Sjogren syndrome antigen B	2	138648159	138653917	-1	2683.39	-0.0787024	0.952854	-0.140409	0.83127	-0.061707	0.999906
ENSOARG00000002908	RBFOX3	RNA binding fox-1 homolog 3	11	52302454	52322011	1	878.48	0.459117	0.334436	0.274605	0.765981	-0.184512	0.999906
ENSOARG00000002910	ATP5F1A	ATP synthase F1 subunit alpha	23	46071788	46080230	-1	14914.4	-0.166642	0.799266	-0.194872	0.703037	-0.0282294	0.999906
ENSOARG00000002912	LRRN2	leucine rich repeat neuronal 2	12	1647968	1650240	-1	856.082	0.214971	0.79895	0.164809	0.852484	-0.0501622	0.999906
ENSOARG00000002915	SNCB	synuclein beta	5	35574853	35582184	-1	2456.41	0.065858	0.964614	-0.0486455	0.960867	-0.114504	0.999906
ENSOARG00000002916			AMGL01124973.1	21	1500	1	86.7942	-0.118307	0.97661	-0.0420462	0.988437	0.076261	0.999906
ENSOARG00000002918	GTF2A1	general transcription factor IIA subunit 1	7	89482053	89517062	-1	2666.51	-0.031952	0.97661	-0.106974	0.840908	-0.075022	0.999906
ENSOARG00000002919	LLPH	LLP homolog, long-term synaptic facilitation	3	153544736	153548299	1	539.902	-0.122499	0.912283	0.00782996	0.994484	0.130329	0.999906
ENSOARG00000002920	MPI	mannose phosphate isomerase	18	32703166	32711870	-1	630.95	-0.0207702	0.987918	-0.0698883	0.950922	-0.049118	0.999906
ENSOARG00000002921	CHRNB2	cholinergic receptor nicotinic beta 2 subunit	1	103382196	103390463	1	517.068	0.156821	0.890087	0.107219	0.919419	-0.049602	0.999906
ENSOARG00000002923	TIPARP	TCDD inducible poly(ADP-ribose) polymerase	1	229025389	229050958	-1	2299.68	-0.106272	0.969982	0.0169187	0.991759	0.123191	0.999906
ENSOARG00000002924	CCND3	G1/S-specific cyclin-D3	20	15789513	15889722	-1	2187.94	-0.0335584	0.987918	0.455358	0.608318	0.488916	0.540169
ENSOARG00000002925	LENG1	leukocyte receptor cluster member 1	14	60303653	60306901	1	134.917	0.0160223	0.993041	-0.0184093	0.993239	-0.0344316	0.999906
ENSOARG00000002926	TMEM72	transmembrane protein 72	25	44154145	44175007	-1	159.701	0.136697	0.976781	-0.180825	0.957344	-0.317522	0.999906
ENSOARG00000002928	KCTD19	potassium channel tetramerization domain containing 19	14	34257813	34284788	-1	68.1962	0.506918	0.756744	0.255042	0.905883	-0.251876	0.999906
ENSOARG00000002931	DOCK4	dedicator of cytokinesis 4	4	56152727	56624017	1	34929.2	0.0279681	0.984537	0.0566906	0.951607	0.0287225	0.999906
ENSOARG00000002932	ADCY9	adenylate cyclase 9	24	3273039	3376048	-1	4922.94	0.0201943	0.985519	0.0216836	0.978976	0.00148938	0.999906
ENSOARG00000002934	TAF8	TATA-box binding protein associated factor 8	20	15890005	15907737	1	721.33	0.149576	0.900668	0.273898	0.665759	0.124321	0.999906
ENSOARG00000002935			JH924666.1	560	1828	-1	131.748	0.473295	0.708077	0.408284	0.767107	-0.0650107	0.999906
ENSOARG00000002936	MGAT4B	mannosyl (alpha-1,3-)-glycoprotein beta-1,4-N-acetylglucosaminyltransferase, isozyme B	5	1208714	1215279	1	1060.74	0.0325358	0.979943	-0.120759	0.857899	-0.153294	0.905185
ENSOARG00000002937			JH924610.1	21	714	1	78.8594	0.31589	0.933652	0.22634	0.949698	-0.0895498	0.999906
ENSOARG00000002939	RCC1	regulator of chromosome condensation 1	2	237759741	237767051	-1	100.909	0.144466	0.963978	0.00517404	0.997165	-0.139292	0.999906
ENSOARG00000002945			JH922238.1	12464	21480	1	161.732	0.164066	0.972153	-0.075345	0.97963	-0.239411	0.999906
ENSOARG00000002947	MSRB3	methionine sulfoxide reductase B3	3	154219234	154397986	-1	4045.6	-0.161181	0.906906	-0.0756216	0.958931	0.0855591	0.999906
ENSOARG00000002948			8	74032780	74051641	1	141.224	0.0954597	0.975557	-0.151806	0.94192	-0.247266	0.999906
ENSOARG00000002949	SMIM4	small integral membrane protein 4	19	48257734	48260672	-1	161.619	-0.079267	0.97661	-0.165453	0.916867	-0.0861862	0.999906
ENSOARG00000002950			AMGL01127949.1	1370	7406	1	388.981	0.0239378	0.989687	0.0443575	0.984846	0.0204197	0.999906
ENSOARG00000002951			20	26543679	26561667	-1	223.608	-0.355389	0.736049	0.563151	0.384106	0.91854	0.00381025
ENSOARG00000002952	ADAR	adenosine deaminase, RNA specific	1	103398164	103417556	-1	3719.59	0.156731	0.856897	-0.00283832	0.996972	-0.159569	0.945391
ENSOARG00000002953	LRRC36	leucine rich repeat containing 36	14	34284754	34340963	1	112.149	-0.138723	0.975557	-0.584069	0.729814	-0.445346	0.9541
ENSOARG00000002954	KAT6A	lysine acetyltransferase 6A	26	35333959	35435566	-1	3912.46	0.0722473	0.950405	0.142705	0.784255	0.0704576	0.999906
ENSOARG00000002955			JH922802.1	2184	2655	1	160.023	0.149183	0.956132	-0.00921426	0.996015	-0.158397	0.999906
ENSOARG00000002958			JH923018.1	3775	4891	1	82.2356	0.254098	0.923862	0.329693	0.855434	0.0755946	0.999906
ENSOARG00000002960	STON2	stonin 2	7	89554051	89682887	-1	2197.13	-0.0450492	0.980261	0.0615664	0.962328	0.106616	0.999906
ENSOARG00000002962			17	67746178	67820581	-1	1804.93	-0.231932	0.483515	-0.149494	0.780789	0.0824381	0.999906
ENSOARG00000002965	TPPP3	tubulin polymerization promoting protein family member 3	14	34345474	34346277	-1	356.483	0.274442	0.818165	0.0653198	0.969417	-0.209122	0.989746
ENSOARG00000002966			17	56657318	56661054	-1	5671.85	-0.137079	0.909452	-0.212992	0.774011	-0.0759133	0.999906
ENSOARG00000002968			18	32724193	32746056	1	595.448	-0.0362778	0.987081	-0.0293836	0.985042	0.00689421	0.999906
ENSOARG00000002969	SSR3	signal sequence receptor subunit 3	1	229186339	229198466	1	1506.29	-0.124261	0.900668	0.0360994	0.974032	0.16036	0.93154
ENSOARG00000002971	PHACTR4	phosphatase and actin regulator 4	2	237796409	237892816	-1	2165.29	0.0903947	0.942722	0.310559	0.394191	0.220164	0.734371
ENSOARG00000002972	ZDHHC1	zinc finger DHHC-type containing 1	14	34349965	34361662	-1	1088.79	0.0760454	0.963978	0.070718	0.950922	-0.00532736	0.999906
ENSOARG00000002973	KCNN3	potassium calcium-activated channel subfamily N member 3	1	103499249	103661332	-1	1158.56	0.201793	0.828389	-0.0139079	0.990845	-0.215701	0.893984
ENSOARG00000002975	HAUS1	HAUS augmin like complex subunit 1	23	46084041	46095990	1	320.126	0.0104677	0.993058	0.0615276	0.970145	0.0510599	0.999906
ENSOARG00000002977	GNG10	G protein subunit gamma 10	2	11798814	11798951	-1	124.045	-0.29352	0.866634	-0.248543	0.867212	0.0449766	0.999906
ENSOARG00000002978	NFASC	neurofascin	12	1935014	2090555	1	10455.2	0.363511	0.637626	0.264375	0.793655	-0.0991353	0.999906
ENSOARG00000002980			15	1916923	1917451	1	46.1822	1.65924	0.975557	-30	1.01e-07	-31.6592	2.59e-09
ENSOARG00000002981	CNOT3	CCR4-NOT transcription complex subunit 3	14	60307314	60316858	-1	312.67	0.50734	0.255461	0.347519	0.679928	-0.159821	0.999906
ENSOARG00000002982			AMGL01120408.1	21	1682	-1	143.511	0.326045	0.799266	-0.101196	0.958931	-0.427241	0.707015
ENSOARG00000002983			12	49132459	49146908	1	1134.67	-0.0596843	0.963978	-0.112056	0.860434	-0.0523717	0.999906
ENSOARG00000002984	CFAP52	cilia and flagella associated protein 52	11	28426969	28455282	1	98.2916	0.0536727	0.987918	0.0716743	0.984649	0.0180016	0.999906
ENSOARG00000002985			AMGL01119849.1	1997	5240	1	35.6006	-0.355964	0.978929	0.565154	0.951607	0.921119	0.999906
ENSOARG00000002987			X	75217690	75428320	1	253.605	0.0281573	0.987918	0.0440947	0.975134	0.0159374	0.999906
ENSOARG00000002988	MAP2K7	dual specificity mitogen-activated protein kinase kinase 7	5	14340244	14351562	1	935.521	0.249179	0.796795	0.416403	0.431701	0.167224	0.999906
ENSOARG00000002989	MED18	mediator complex subunit 18	2	237935956	237939678	-1	153.158	-0.22199	0.925807	-0.107744	0.960867	0.114247	0.999906
ENSOARG00000002991	CXCL12	C-X-C motif chemokine ligand 12	25	44535990	44543183	1	228.773	-0.0992897	0.978802	0.536647	0.682314	0.635937	0.574784
ENSOARG00000002993	ULK4	unc-51 like kinase 4	19	13795732	14288144	-1	5896.78	-0.0392424	0.979033	-0.0133543	0.989316	0.0258881	0.999906
ENSOARG00000002994			24	26052066	26063735	-1	567.843	-0.0270513	0.987918	0.0150518	0.989316	0.0421031	0.999906
ENSOARG00000002995			JH922623.1	12824	13302	1	38.823	0.714457	0.814769	0.37242	0.920699	-0.342037	0.999906
ENSOARG00000002996	ATP6V0D1	ATPase H+ transporting V0 subunit d1	14	34390423	34427751	-1	5575.53	-0.0413696	0.977339	-0.149843	0.82676	-0.108473	0.999906
ENSOARG00000002998	DDX52	DExD-box helicase 52	11	13484293	13509539	-1	1345.83	-0.0320774	0.979156	0.0347549	0.969117	0.0668322	0.999906
ENSOARG00000002999	ZNF32	zinc finger protein 32	25	45176441	45178591	1	540.116	-0.00680402	0.993965	-0.0315511	0.97963	-0.0247471	0.999906
ENSOARG00000003000			JH923069.1	18584	22834	1	305.285	0.624673	0.631956	0.0566683	0.985457	-0.568005	0.782153
ENSOARG00000003001	SEL1L	SEL1L ERAD E3 ligase adaptor subunit	7	89760044	89815634	-1	3717.83	-0.0511705	0.975557	-0.0563071	0.960867	-0.00513662	0.999906
ENSOARG00000003002	CEP135	centrosomal protein 135	6	71379667	71444992	1	470.048	-0.0148171	0.992066	0.305344	0.780142	0.320161	0.870871
ENSOARG00000003004	MND1	meiotic nuclear divisions 1	17	4089847	4168613	-1	161.573	-0.330893	0.880384	-0.378446	0.818218	-0.0475534	0.999906
ENSOARG00000003005	VSIG10	V-set and immunoglobulin domain containing 10	17	56685807	56732397	1	310.976	0.0274078	0.987918	0.378458	0.485272	0.35105	0.557276
ENSOARG00000003007			JH923319.1	399	1773	1	37.9637	0.405227	0.916104	-0.220196	0.955921	-0.625423	0.907799
ENSOARG00000003008	SESN2	sestrin 2	2	237982978	237991184	-1	80.9813	-0.121213	0.975557	0.026101	0.991547	0.147314	0.999906
ENSOARG00000003009	NT5C2	5'-nucleotidase, cytosolic II	22	22815930	22888157	-1	5323.79	-0.103305	0.872658	0.0136857	0.986751	0.116991	0.93154
ENSOARG00000003010			JH923960.1	21	4474	1	59.2433	0.0189586	0.994947	0.305945	0.92903	0.286987	0.999906
ENSOARG00000003012	PLEKHG1	pleckstrin homology and RhoGEF domain containing G1	8	74435427	74585218	1	3815.61	0.197413	0.891411	0.459685	0.426864	0.262271	0.89323
ENSOARG00000003017	KLHL23	kelch like family member 23	2	138681642	138697323	-1	1002.62	-0.117748	0.918424	-0.0860213	0.932214	0.031727	0.999906
ENSOARG00000003018	KCNAB1	potassium voltage-gated channel subfamily A member regulatory beta subunit 1	1	229203418	229482770	-1	10313.8	0.0441038	0.984537	-0.125174	0.918559	-0.169277	0.999906
ENSOARG00000003021	ACTB	actin, cytoplasmic 1	24	38675524	38677778	1	11262.1	0.0169783	0.987918	0.0419435	0.966259	0.0249652	0.999906
ENSOARG00000003022	ATP5IF1	ATP synthase inhibitory factor subunit 1	2	238013417	238015214	-1	658.48	-0.0712842	0.975557	-0.224347	0.799667	-0.153063	0.999906
ENSOARG00000003023	TSPAN17	tetraspanin 17	5	35600183	35609116	1	1163.23	-0.0604208	0.970638	-0.0648889	0.949869	-0.00446811	0.999906
ENSOARG00000003024	TSSC4	tumor suppressing subtransferable candidate 4	21	48418480	48420511	-1	172.454	-0.176632	0.916919	-0.115366	0.944688	0.0612658	0.999906
ENSOARG00000003025	RHOU	ras homolog family member U	25	57017	62807	1	420.89	-0.065962	0.975676	0.175092	0.870825	0.241054	0.91661
ENSOARG00000003026	NME1	NME/NM23 nucleoside diphosphate kinase 1	11	35115022	35134949	-1	2196.56	-0.192707	0.825713	-0.249119	0.699614	-0.0564117	0.999906
ENSOARG00000003027	RIPOR1	RHO family interacting cell polarization regulator 1	14	34463314	34472366	1	560.374	0.768183	0.600374	0.0625521	0.986638	-0.705631	0.740995
ENSOARG00000003028	DOCK2	dedicator of cytokinesis 2	16	1599399	2045264	1	1771.31	-0.115485	0.963978	0.195982	0.870191	0.311467	0.850923
ENSOARG00000003030			15	2092430	2093931	-1	573.811	-0.0901024	0.963048	-0.221995	0.777944	-0.131893	0.999906
ENSOARG00000003032	PHF21A	PHD finger protein 21A	15	74186158	74375035	-1	10576.7	-0.0502329	0.975557	0.0443916	0.96662	0.0946245	0.999906
ENSOARG00000003033	PRPF31	pre-mRNA processing factor 31	14	60325446	60335590	-1	553.004	0.0485955	0.978802	-0.117447	0.905883	-0.166043	0.967951
ENSOARG00000003034	RAB4A	ras-related protein Rab-4A	25	611279	625109	1	1128.45	-0.0196602	0.987918	-0.0445585	0.960867	-0.0248983	0.999906
ENSOARG00000003035	DNAJC8	DnaJ heat shock protein family (Hsp40) member C8	2	238018131	238039950	1	1602.1	-0.0326736	0.983447	-0.0518655	0.960867	-0.0191919	0.999906
ENSOARG00000003037	FARP1	FERM, ARH/RhoGEF and pleckstrin domain protein 1	10	74563400	74799926	1	13197.1	0.165317	0.791541	0.0731505	0.92903	-0.0921664	0.999906
ENSOARG00000003038			25	655240	657732	-1	475.306	0.113437	0.95774	-0.133656	0.914721	-0.247094	0.89115
ENSOARG00000003040	C4orf45	chromosome 4 open reading frame 45	17	39749153	39885001	1	48.5983	-0.351467	0.929518	-0.612118	0.791741	-0.260651	0.999906
ENSOARG00000003041	TFPT	TCF3 fusion partner	14	60336013	60343208	1	160.018	0.141874	0.962723	0.235468	0.869048	0.0935941	0.999906
ENSOARG00000003043	GTF2H3	general transcription factor IIH subunit 3	17	51620123	51636199	-1	1102.58	-0.191159	0.761617	-0.114582	0.881721	0.0765776	0.999906
ENSOARG00000003045			5	14355089	14357459	1	569.642	-0.0643984	0.975557	-0.0734959	0.956409	-0.00909756	0.999906
ENSOARG00000003046	TFAM	transcription factor A, mitochondrial	25	45221876	45242561	-1	2471.8	-0.0436121	0.97661	-0.0616461	0.954235	-0.018034	0.999906
ENSOARG00000003051	LEMD3	LEM domain containing 3	3	154424914	154498447	-1	3867.27	-0.142864	0.820828	-0.0789634	0.917186	0.0639004	0.999906
ENSOARG00000003052	MAOA	monoamine oxidase A	X	40680225	40760099	1	1755.7	-0.184036	0.908677	-0.115315	0.942795	0.0687206	0.999906
ENSOARG00000003053	CTCF	CCCTC-binding factor	14	34489522	34526078	1	3100.09	0.0783483	0.873548	0.070751	0.866489	-0.00759733	0.999906
ENSOARG00000003055	AGT	angiotensinogen	25	45303043	45309821	1	5044.93	-0.54902	0.463777	-0.378588	0.746719	0.170431	0.999906
ENSOARG00000003056	PMVK	phosphomevalonate kinase	1	103716893	103727965	-1	213.422	-0.0126257	0.993058	0.233362	0.868582	0.245987	0.982114
ENSOARG00000003057			19	58799433	58808181	1	85.6313	0.33315	0.915506	0.0314617	0.991547	-0.301688	0.999906
ENSOARG00000003058	GALC	galactosylceramidase	7	96552499	96609555	-1	1419.05	0.0332909	0.987918	0.245393	0.791741	0.212102	0.960372
ENSOARG00000003059	GPAT3	glycerol-3-phosphate acyltransferase 3	6	97898982	97960123	1	738.987	-0.036441	0.984537	0.257169	0.709183	0.29361	0.705899
ENSOARG00000003060			25	782749	838419	-1	1769.51	-0.0480058	0.965991	-0.0692304	0.909001	-0.0212247	0.999906
ENSOARG00000003061	TMEM240	transmembrane protein 240	12	49148388	49155494	1	639.811	-0.0646096	0.972044	-0.182571	0.791741	-0.117961	0.999906
ENSOARG00000003062	TM9SF4	transmembrane 9 superfamily member 4	13	60954424	60985439	1	1490.73	0.210319	0.814071	0.0609014	0.960867	-0.149418	0.999906
ENSOARG00000003064	DYNC1H1	dynein cytoplasmic 1 heavy chain 1	18	65552696	65612553	1	32331	0.298191	0.720233	0.221395	0.829387	-0.0767958	0.999906
ENSOARG00000003065	MTHFD1L	methylenetetrahydrofolate dehydrogenase (NADP+ dependent) 1 like	8	74604318	74771550	1	954.212	0.0225115	0.987918	0.000969287	0.998901	-0.0215422	0.999906
ENSOARG00000003066	CALU	calumenin	4	92782593	92795845	1	1097.77	-0.000397203	0.999341	0.0139045	0.988437	0.0143017	0.999906
ENSOARG00000003068			15	2812872	2851062	1	234.078	-0.365221	0.756744	0.19232	0.903138	0.557541	0.412696
ENSOARG00000003069	C18orf25	chromosome 18 open reading frame 25	23	46179200	46222552	1	4190.91	-0.0946372	0.92552	-0.142475	0.824702	-0.0478374	0.999906
ENSOARG00000003070	ULK3	unc-51 like kinase 3	18	32747886	32753907	1	389.66	0.0184935	0.987918	0.0121355	0.991547	-0.00635808	0.999906
ENSOARG00000003071	EYA3	eyes absent homolog 3	2	238192847	238265280	1	2051.06	0.0841432	0.94785	0.122514	0.863757	0.0383712	0.999906
ENSOARG00000003072			13	70891378	71011620	-1	1785.64	0.335943	0.183806	0.220424	0.64346	-0.115518	0.999906
ENSOARG00000003073	ABCB10	ATP binding cassette subfamily B member 10	25	845686	876867	-1	1739.8	0.000853206	0.99908	0.117155	0.870557	0.116301	0.999906
ENSOARG00000003074	SRL	sarcalumenin	24	3422948	3435092	-1	105.381	-0.328855	0.840819	-0.0790957	0.970296	0.249759	0.999906
ENSOARG00000003075			6	36866085	36866845	-1	508.876	-0.0637112	0.979246	-0.21956	0.865982	-0.155849	0.999906
ENSOARG00000003076	NDUFA3	NADH:ubiquinone oxidoreductase subunit A3	14	60342789	60347257	-1	704.696	-0.0940175	0.944618	-0.237154	0.649208	-0.143137	0.969964
ENSOARG00000003077	AP3M2	adaptor related protein complex 3 mu 2 subunit	26	35511113	35526587	1	1610.62	0.0826799	0.929601	-0.156778	0.755662	-0.239458	0.487963
ENSOARG00000003079	CARMIL2	capping protein regulator and myosin 1 linker 2	14	34533553	34545235	1	445.378	0.178867	0.85357	0.133466	0.886674	-0.0454006	0.999906
ENSOARG00000003080	STK3	serine/threonine kinase 3	9	78104905	78377671	1	1416.73	0.000971031	0.999341	0.398705	0.570502	0.397734	0.557276
ENSOARG00000003081	ENGASE	endo-beta-N-acetylglucosaminidase	11	52327847	52336369	-1	582.661	0.143041	0.91076	0.0149754	0.98963	-0.128065	0.999906
ENSOARG00000003082	CCDC173	coiled-coil domain containing 173	2	138727404	138753440	1	188.298	-0.161007	0.960293	-0.00387605	0.997691	0.157131	0.999906
ENSOARG00000003083			25	915520	927640	-1	309.523	0.0595755	0.975557	0.0325974	0.980821	-0.0269781	0.999906
ENSOARG00000003084	RTN3	reticulon 3	21	41355304	41421234	1	36748.4	0.0152139	0.987918	-0.186932	0.554922	-0.202146	0.434711
ENSOARG00000003085	CNTNAP1	contactin associated protein 1	11	42230196	42243540	1	5031.7	0.337739	0.590217	0.28485	0.703821	-0.0528892	0.999906
ENSOARG00000003086	KCNK10	potassium two pore domain channel subfamily K member 10	7	96799004	96885294	-1	777.24	0.254807	0.550213	0.0120443	0.989978	-0.242762	0.670681
ENSOARG00000003090	RNF165	ring finger protein 165	23	46379585	46396292	1	629.317	0.0734331	0.963048	-0.0543602	0.960497	-0.127793	0.989746
ENSOARG00000003095			17	67923976	67931604	1	193.614	0.093279	0.975557	0.194512	0.913328	0.101233	0.999906
ENSOARG00000003096	FBXL18	F-box and leucine rich repeat protein 18	24	38690567	38707171	1	339.828	0.187208	0.932411	0.110217	0.957344	-0.0769911	0.999906
ENSOARG00000003097	C8orf34	chromosome 8 open reading frame 34	9	45269483	45545809	1	4305.12	0.0331483	0.986966	-0.232887	0.755662	-0.266036	0.788398
ENSOARG00000003098	ACD	ACD, shelterin complex subunit and telomerase recruitment factor	14	34545356	34551176	-1	215.017	-0.0248843	0.987918	0.107555	0.950922	0.132439	0.999906
ENSOARG00000003099	RASAL3	RAS protein activator like 3	5	7471517	7485044	1	130.312	-0.038937	0.987918	0.489407	0.703037	0.528344	0.735948
ENSOARG00000003100	C20orf194	chromosome 20 open reading frame 194	13	51137982	51282854	1	10193.4	-0.0181909	0.986282	-0.00627591	0.992906	0.011915	0.999906
ENSOARG00000003101	COG2	component of oligomeric golgi complex 2	25	45314447	45358395	-1	1615.41	-0.102296	0.871286	0.0483961	0.950445	0.150692	0.805726
ENSOARG00000003102	URB2	URB2 ribosome biogenesis 2 homolog (S. cerevisiae)	25	949508	980850	1	382.448	-0.0100844	0.993058	-0.0303585	0.986525	-0.020274	0.999906
ENSOARG00000003103	FAT3	FAT atypical cadherin 3	21	1476092	2138000	-1	37684.1	-0.0677662	0.934352	-0.0542757	0.935916	0.0134905	0.999906
ENSOARG00000003104	AP1AR	adaptor related protein complex 1 associated regulatory protein	6	13381418	13398171	-1	1590	-0.128886	0.942311	-0.144856	0.903138	-0.0159709	0.999906
ENSOARG00000003105	TIMM44	translocase of inner mitochondrial membrane 44	5	14359615	14371424	-1	835.671	-0.112012	0.903095	-0.133223	0.841165	-0.0212113	0.999906
ENSOARG00000003106			20	26591440	26592723	1	39.6658	-0.000116878	0.999833	0.110126	0.981721	0.110243	0.999906
ENSOARG00000003107	FASTK	Fas activated serine/threonine kinase	4	113047038	113051018	-1	694.97	0.0390073	0.979943	-0.0195894	0.987389	-0.0585967	0.999906
ENSOARG00000003109	PARD6A	par-6 family cell polarity regulator alpha	14	34552010	34553872	1	85.2274	-0.266603	0.906906	-0.226499	0.905883	0.0401046	0.999906
ENSOARG00000003111	MAML1	mastermind like transcriptional coactivator 1	5	1243558	1300977	-1	2588.77	0.000342009	0.999341	0.0130771	0.988437	0.0127351	0.999906
ENSOARG00000003112	AKAP12	A-kinase anchoring protein 12	8	74932326	75026888	1	5669.07	-0.0468533	0.975557	0.0670961	0.951	0.113949	0.999906
ENSOARG00000003113			5	55110460	55160937	1	3033.18	0.0090115	0.98814	-0.0364596	0.958931	-0.0454711	0.999906
ENSOARG00000003114	DENND3	DENN domain containing 3	9	15603397	15649662	-1	440.39	0.075579	0.975557	0.20276	0.866489	0.127181	0.999906
ENSOARG00000003115	GALNT2	polypeptide N-acetylgalactosaminyltransferase 2	25	1579482	1662694	1	3216.16	0.0906619	0.915506	-0.0224723	0.97963	-0.113134	0.969964
ENSOARG00000003116	FAM196B	family with sequence similarity 196 member B	16	1814653	1836499	-1	219.467	-0.0163248	0.991665	0.0419755	0.983259	0.0583003	0.999906
ENSOARG00000003117			13	71666855	71674707	1	1587.42	-0.109353	0.896794	0.105787	0.869525	0.215139	0.639254
ENSOARG00000003118	ENKD1	enkurin domain containing 1	14	34554399	34557323	-1	76.1148	-0.069349	0.987918	0.366051	0.865769	0.4354	0.94738
ENSOARG00000003119	CPLX3	complexin 3	18	32760299	32763588	-1	43.1261	0.188693	0.975557	-0.0622855	0.988437	-0.250978	0.999906
ENSOARG00000003120	TFAP4	transcription factor AP-4	24	3469400	3480748	-1	102.687	0.28518	0.880794	0.18295	0.923517	-0.102229	0.999906
ENSOARG00000003121	WIF1	WNT inhibitory factor 1	3	154565931	154650524	1	98.8689	0.355019	0.85357	0.434852	0.750259	0.079833	0.999906
ENSOARG00000003122	SPATA7	spermatogenesis associated 7	7	96996666	97038856	1	2593.52	-0.0077277	0.990389	0.051877	0.946393	0.0596047	0.999906
ENSOARG00000003123	DERL2	derlin 2	11	25695359	25703519	1	487.07	-0.0772031	0.963978	0.0102136	0.992906	0.0874167	0.999906
ENSOARG00000003124	APOBR	apolipoprotein B receptor	24	26065424	26069206	1	93.1604	0.171545	0.963048	0.291704	0.866489	0.120159	0.999906
ENSOARG00000003126	PBXIP1	PBX homeobox interacting protein 1	1	103744436	103759959	-1	3163.56	-0.0176666	0.987918	0.155504	0.841165	0.173171	0.926053
ENSOARG00000003127	PGBD5	piggyBac transposable element derived 5	25	1745146	1792137	-1	5951.85	-0.0283589	0.977339	-0.0906419	0.857614	-0.062283	0.999906
ENSOARG00000003130	PLAT	plasminogen activator, tissue type	26	35536329	35547219	-1	1326.68	0.077437	0.970638	0.276582	0.655334	0.199145	0.91814
ENSOARG00000003133	EML6	echinoderm microtubule associated protein like 6	3	68946958	69233804	-1	10354.5	0.0227218	0.984537	-0.184254	0.647732	-0.206976	0.594326
ENSOARG00000003134			25	2091135	2265702	1	63.1248	-0.0579639	0.987918	0.231163	0.932151	0.289127	0.999906
ENSOARG00000003135	GFOD2	glucose-fructose oxidoreductase domain containing 2	14	34563019	34573806	-1	398.012	0.127231	0.929865	-0.333151	0.608572	-0.460382	0.20841
ENSOARG00000003139	SIK3	SIK family kinase 3	15	27004190	27122384	-1	10168	0.259828	0.207003	0.182103	0.633609	-0.077725	0.999906
ENSOARG00000003140	USP43	ubiquitin specific peptidase 43	11	28455756	28507384	1	438.117	0.0197742	0.990561	0.214943	0.898158	0.195169	0.999906
ENSOARG00000003141	NT5DC2	5'-nucleotidase domain containing 2	19	48310514	48314657	1	167.084	0.0839244	0.984537	0.179388	0.951	0.0954635	0.999906
ENSOARG00000003142	USH1C	USH1 protein network component harmonin	15	34542307	34580126	1	1184.15	0.0293034	0.984952	-0.0673479	0.951607	-0.0966512	0.999906
ENSOARG00000003144	SPAG9	sperm associated antigen 9	11	35178762	35336451	1	17492.3	-0.0875165	0.882033	-0.0493499	0.937278	0.0381666	0.999906
ENSOARG00000003145	RANBP10	RAN binding protein 10	14	34608953	34663746	-1	1066.48	0.130963	0.894482	0.232588	0.655334	0.101625	0.999906
ENSOARG00000003146	GMPS	guanine monophosphate synthase	1	229829093	229873998	-1	2763.8	-0.0128915	0.987918	-0.123075	0.742916	-0.110183	0.893364
ENSOARG00000003148	ZBTB2	zinc finger and BTB domain containing 2	8	75039150	75065415	-1	317.353	0.0470143	0.987432	-0.0364257	0.986525	-0.0834401	0.999906
ENSOARG00000003149	UNC5A	unc-5 netrin receptor A	5	35756308	35820750	1	2578.95	0.183486	0.893665	-0.0947472	0.950775	-0.278233	0.835996
ENSOARG00000003150	MPP1	membrane palmitoylated protein 1	X	75358351	75391764	-1	1197.99	-0.0554094	0.963048	0.117336	0.823715	0.172746	0.725658
ENSOARG00000003154	ARHGAP21	Rho GTPase activating protein 21	13	24526958	24654525	-1	14045.2	0.197397	0.617994	0.146322	0.780789	-0.0510753	0.999906
ENSOARG00000003160	PUS7	pseudouridylate synthase 7 (putative)	4	46603365	46658102	-1	1888.28	-0.0032561	0.997858	-0.0388436	0.969669	-0.0355875	0.999906
ENSOARG00000003162			25	3100707	3105817	1	357.389	0.0242789	0.987918	0.152846	0.866489	0.128567	0.999906
ENSOARG00000003163	PTPN21	protein tyrosine phosphatase, non-receptor type 21	7	97057628	97126110	-1	1297.55	0.0117653	0.992066	0.183924	0.866489	0.172158	0.999906
ENSOARG00000003167	LCP2	lymphocyte cytosolic protein 2	16	2184459	2230995	-1	329.962	0.0969872	0.971612	0.374129	0.634973	0.277142	0.888662
ENSOARG00000003168	ELAVL1	ELAV-like protein 1	5	14393809	14415353	-1	1105.97	0.319204	0.650303	0.162133	0.886227	-0.157072	0.999906
ENSOARG00000003170	TMUB1	transmembrane and ubiquitin like domain containing 1	4	113051833	113052977	-1	129.172	-0.0835114	0.975557	-0.030532	0.988437	0.0529794	0.999906
ENSOARG00000003171	TSNAXIP1	translin associated factor X interacting protein 1	14	34664131	34674929	1	112.046	0.0437913	0.987918	0.0293049	0.989529	-0.0144865	0.999906
ENSOARG00000003172			25	3110818	3285124	-1	12249.8	0.140582	0.769455	0.113076	0.82676	-0.0275058	0.999906
ENSOARG00000003173	EIF2B1	eukaryotic translation initiation factor 2B subunit alpha	17	51639770	51650243	1	425.167	-0.166629	0.871286	-0.0816649	0.947078	0.0849645	0.999906
ENSOARG00000003174	PPIG	peptidylprolyl isomerase G	2	138758565	138779078	-1	2232.08	0.0273054	0.984537	-0.0387854	0.965691	-0.0660908	0.999906
ENSOARG00000003176			13	71700028	71712773	1	127.024	0.312522	0.887498	0.176788	0.937826	-0.135734	0.999906
ENSOARG00000003178	C1orf198	chromosome 1 open reading frame 198	25	3591204	3617266	-1	1286.71	-0.0987868	0.973564	-0.00873885	0.996058	0.0900479	0.999906
ENSOARG00000003179	TNRC18	trinucleotide repeat containing 18	24	38782840	38838923	1	1372.91	0.405776	0.756744	0.318146	0.829387	-0.0876297	0.999906
ENSOARG00000003181	RMND1	required for meiotic nuclear division 1 homolog	8	75075658	75110089	-1	1549.78	0.0162721	0.987918	0.0119065	0.989316	-0.00436568	0.999906
ENSOARG00000003182	CD81	CD81 antigen	21	48425698	48433056	-1	2614.25	0.0882118	0.971367	0.204316	0.841165	0.116104	0.999906
ENSOARG00000003183			20	15967665	15986593	1	39.8768	0.388694	0.912724	0.0935285	0.97963	-0.295166	0.999906
ENSOARG00000003184	NUPR1	nuclear protein 1, transcriptional regulator	24	26091081	26091741	-1	51.8077	-0.00856428	0.998685	0.484431	0.82676	0.492995	0.93154
ENSOARG00000003185	CANX	calnexin	5	1301545	1334674	-1	14665	-0.0462617	0.970638	-0.105021	0.840908	-0.0587597	0.999906
ENSOARG00000003186	CENPT	centromere protein T	14	34675202	34680944	-1	36.6847	0.0731272	0.987918	0.0529771	0.988437	-0.0201501	0.999906
ENSOARG00000003187			24	3525311	3589507	-1	1538.57	0.134058	0.926281	0.174429	0.861306	0.0403709	0.999906
ENSOARG00000003188	CREB3L1	cAMP responsive element binding protein 3 like 1	15	74512587	74549657	1	344.995	0.254941	0.924688	0.254282	0.905187	-0.000659092	0.999906
ENSOARG00000003189	INPP5F	inositol polyphosphate-5-phosphatase F	22	38830145	38901290	1	18459.2	-0.085537	0.874185	-0.139998	0.655334	-0.0544606	0.999906
ENSOARG00000003190	STK24	serine/threonine kinase 24	10	74805055	74943184	-1	2588.14	0.0418042	0.970638	0.13471	0.709183	0.0929058	0.965471
ENSOARG00000003191	TTC13	tetratricopeptide repeat domain 13	25	3657460	3740292	-1	2809.59	-0.0597942	0.971612	-0.0459927	0.962453	0.0138015	0.999906
ENSOARG00000003192			1	229926336	229948260	1	916.649	-0.038927	0.979156	-0.0163626	0.988437	0.0225644	0.999906
ENSOARG00000003196			14	34687805	34688461	1	150.022	0.140092	0.960512	0.174033	0.916867	0.0339408	0.999906
ENSOARG00000003198	ZC3H14	zinc finger CCCH-type containing 14	7	97148925	97186147	1	3315.49	-0.0371447	0.975557	-0.20797	0.561383	-0.170825	0.741502
ENSOARG00000003199	SHC1	SHC adaptor protein 1	1	103762149	103770246	-1	359.652	-0.143503	0.917136	0.133247	0.905187	0.27675	0.784473
ENSOARG00000003200	NUTF2	nuclear transport factor 2	14	34702104	34705869	1	687.959	-0.156897	0.899995	-0.0872105	0.949935	0.0696869	0.999906
ENSOARG00000003201	KREMEN1	kringle containing transmembrane protein 1	17	67965597	67999531	1	650.464	-0.130593	0.925807	0.0515578	0.969377	0.182151	0.965471
ENSOARG00000003202	ARV1	ARV1 homolog, fatty acid homeostasis modulator	25	3740523	3758664	1	1514.74	0.162659	0.916919	0.0472925	0.97543	-0.115367	0.999906
ENSOARG00000003203	GUCA1A	guanylate cyclase activator 1A	20	15994971	16001852	1	43.5066	0.0795305	0.987918	0.433091	0.869666	0.35356	0.999906
ENSOARG00000003204	LOXHD1	lipoxygenase homology domains 1	23	46410617	46609939	-1	1303.14	-0.220649	0.951189	-0.428086	0.79305	-0.207437	0.999906
ENSOARG00000003205			12	49154806	49170457	-1	679.744	-0.0571903	0.975557	-0.0481771	0.965554	0.00901313	0.999906
ENSOARG00000003206	CHORDC1	cysteine and histidine rich domain containing 1	21	4599695	4615933	1	2808.46	-0.213418	0.416892	-0.110249	0.83677	0.103169	0.969964
ENSOARG00000003207	XKR8	XK related 8	2	238272311	238279112	-1	67.7564	0.0687655	0.987532	0.191225	0.949869	0.122459	0.999906
ENSOARG00000003209	AGAP3	ArfGAP with GTPase domain, ankyrin repeat and PH domain 3	4	113056507	113112538	1	2822.85	0.256389	0.706362	0.0587464	0.962453	-0.197643	0.926053
ENSOARG00000003210	CCL25	C-C motif chemokine 25 precursor	5	14453428	14455992	1	213.216	-0.0244862	0.99073	-0.113068	0.965691	-0.088582	0.999906
ENSOARG00000003211	CDS1	CDP-diacylglycerol synthase 1	6	99005266	99097254	1	4229.28	-0.0895722	0.929847	-0.0316964	0.974518	0.0578758	0.999906
ENSOARG00000003215	FFAR4	free fatty acid receptor 4	22	14575062	14594882	1	190.394	0.366357	0.752075	0.292036	0.816037	-0.0743211	0.999906
ENSOARG00000003216	TRIM67	tripartite motif containing 67	25	3872745	4003734	1	154.916	0.0271897	0.987918	0.0375449	0.984663	0.0103552	0.999906
ENSOARG00000003217	AHCTF1	AT-hook containing transcription factor 1	12	28597320	28670808	1	5422.11	-0.103442	0.860457	-0.142828	0.709183	-0.0393863	0.999906
ENSOARG00000003219	PLAGL2	PLAG1 like zinc finger 2	13	60995893	61000836	-1	153.033	0.148788	0.970983	-0.0106369	0.996058	-0.159425	0.999906
ENSOARG00000003220	EDC4	enhancer of mRNA decapping 4	14	34708495	34721885	1	1533.86	0.149719	0.871286	0.16516	0.823715	0.0154414	0.999906
ENSOARG00000003221	TBC1D30	TBC1 domain family member 30	3	154824770	154914055	-1	1979.18	0.0937478	0.904061	0.248058	0.38561	0.15431	0.822104
ENSOARG00000003222	CANT1	calcium activated nucleotidase 1	11	52393060	52396805	1	291.589	0.192939	0.891859	0.0899389	0.955408	-0.103	0.999906
ENSOARG00000003225	C1orf131	chromosome 1 open reading frame 131	25	4013109	4044543	-1	730.419	-0.00954299	0.99073	-0.13745	0.855439	-0.127907	0.990951
ENSOARG00000003226	SGF29	SAGA complex associated factor 29	24	26102387	26131959	1	1029.79	-0.0376253	0.983447	0.0664144	0.956225	0.10404	0.999906
ENSOARG00000003228	SLC2A6	solute carrier family 2 member 6	3	2450179	2458966	1	211.102	0.132792	0.960512	0.00133404	0.998901	-0.131458	0.999906
ENSOARG00000003229	TRAK1	trafficking kinesin protein 1	19	14386393	14485434	1	5485.06	0.0139267	0.987918	0.077436	0.894343	0.0635092	0.999906
ENSOARG00000003230	C3orf33	chromosome 3 open reading frame 33	1	229982942	230010692	1	424.99	0.0780654	0.972077	0.162283	0.867025	0.0842176	0.999906
ENSOARG00000003231			19	58848372	58861574	-1	568.023	-0.107857	0.959704	-0.141874	0.905864	-0.0340175	0.999906
ENSOARG00000003232	SGK2	SGK2, serine/threonine kinase 2	13	71730394	71748506	1	314.485	0.236884	0.950405	0.449595	0.794869	0.212711	0.999906
ENSOARG00000003233	WSB2	WD repeat and SOCS box containing 2	17	56733830	56757082	1	6990.82	-0.13011	0.890087	-0.263637	0.576072	-0.133527	0.976178
ENSOARG00000003234	ARMT1	acidic residue methyltransferase 1	8	75111962	75119659	1	237.316	-0.148389	0.94554	-0.244045	0.839627	-0.0956562	0.999906
ENSOARG00000003235	DHX33	DEAH-box helicase 33	11	25712348	25730896	1	503.626	0.0818363	0.972044	0.261728	0.73869	0.179892	0.977524
ENSOARG00000003236	RBP4	retinol binding protein 4	22	14598701	14604325	-1	642.076	0.181581	0.917136	-0.0885455	0.960867	-0.270127	0.921753
ENSOARG00000003237	PSKH1	protein serine kinase H1	14	34737256	34750295	1	250.022	0.133785	0.963048	0.22873	0.867025	0.094945	0.999906
ENSOARG00000003238	GNPAT	glyceronephosphate O-acyltransferase	25	4044968	4084851	1	2927.94	-0.051003	0.95774	-0.121741	0.752162	-0.0707383	0.999906
ENSOARG00000003239	SLC29A4	solute carrier family 29 member 4	24	38846762	38860141	-1	51.1212	0.129854	0.979943	-0.467589	0.866489	-0.597443	0.922128
ENSOARG00000003240	RPA2	replication protein A2	2	238327017	238347329	1	729.377	0.0617841	0.975557	-0.00206124	0.997691	-0.0638454	0.999906
ENSOARG00000003242			14	60510520	60523607	-1	303.739	0.0787963	0.975557	0.0529167	0.974518	-0.0258796	0.999906
ENSOARG00000003243			14	34756915	34759313	-1	413.418	-0.135152	0.910017	-0.273504	0.64212	-0.138352	0.999906
ENSOARG00000003244	CCDC136	coiled-coil domain containing 136	4	92819689	92847538	1	3804.11	0.127005	0.943821	0.0847829	0.955408	-0.0422225	0.999906
ENSOARG00000003245	INA	internexin neuronal intermediate filament protein alpha	22	22962620	22974470	1	4092.74	0.047752	0.979033	-0.0350214	0.979601	-0.0827734	0.999906
ENSOARG00000003246	IKBKB	inhibitor of nuclear factor kappa B kinase subunit beta	26	35610612	35661479	1	1050.74	0.088174	0.963978	0.205621	0.793655	0.117447	0.999906
ENSOARG00000003247	GNS	glucosamine (N-acetyl)-6-sulfatase	3	154929508	154975699	1	1574.67	0.0305869	0.977339	0.0134198	0.986751	-0.0171671	0.999906
ENSOARG00000003249	CSK	C-terminal Src kinase	18	32781761	32785894	-1	361.19	0.386051	0.642444	0.218157	0.86422	-0.167894	0.999906
ENSOARG00000003252	HK3	hexokinase 3	5	35819608	35841049	-1	103.91	-0.0400965	0.987918	0.000466787	0.999691	0.0405632	0.999906
ENSOARG00000003254			2	238350966	238356558	-1	58.6706	-0.415204	0.88291	0.196877	0.951607	0.612081	0.821752
ENSOARG00000003256	LCAT	lecithin-cholesterol acyltransferase	14	34760896	34764094	-1	499.962	-0.0988201	0.975557	0.126226	0.95024	0.225046	0.999906
ENSOARG00000003257	LGALS3BP	galectin 3 binding protein	11	52411432	52417727	1	379.199	0.161189	0.951189	0.229217	0.869048	0.0680284	0.999906
ENSOARG00000003258	EXOC8	exocyst complex component 8	25	4099966	4102036	-1	802.505	-0.0839307	0.95774	-0.0754803	0.946393	0.00845044	0.999906
ENSOARG00000003259	PON2	serum paraoxonase/arylesterase 2 precursor	4	12512339	12539560	-1	856.381	-0.221636	0.720233	-0.0777341	0.944688	0.143902	0.977524
ENSOARG00000003261	CNTN2	contactin 2	12	2122087	2151161	1	2695.81	0.295259	0.836738	0.482332	0.59026	0.187073	0.999906
ENSOARG00000003262			5	7486641	7509873	1	563.638	0.28825	0.616847	0.262748	0.682314	-0.0255025	0.999906
ENSOARG00000003263	FAM129A	family with sequence similarity 129 member A	12	63928943	64030646	-1	875.983	-0.453919	0.619041	0.0519667	0.97963	0.505886	0.570288
ENSOARG00000003264	TIMP2	metalloproteinase inhibitor 2 precursor	11	52490463	52504223	1	1198.99	0.179993	0.908364	0.24396	0.81346	0.0639667	0.999906
ENSOARG00000003265	SPRTN	SprT-like N-terminal domain	25	4102444	4114479	1	1026.65	0.0461061	0.973035	0.0642954	0.930866	0.0181893	0.999906
ENSOARG00000003267	SMARCC1	SWI/SNF related, matrix associated, actin dependent regulator of chromatin subfamily c member 1	19	51900997	52014287	1	4024.56	0.0222489	0.981667	0.0704626	0.896175	0.0482136	0.999906
ENSOARG00000003268	NAALAD2	N-acetylated alpha-linked acidic dipeptidase 2	21	4646568	4701093	-1	534.421	0.0990465	0.975557	-0.0755936	0.970145	-0.17464	0.999906
ENSOARG00000003271	EGLN1	egl-9 family hypoxia inducible factor 1	25	4126144	4173974	-1	4842.41	0.0222235	0.980261	0.0822167	0.861888	0.0599932	0.999906
ENSOARG00000003272	SLC12A4	solute carrier family 12 member 4	14	34764805	34781054	-1	808.277	0.0906977	0.964546	0.318642	0.625847	0.227944	0.89323
ENSOARG00000003274	NIPAL2	NIPA like domain containing 2	9	78583106	78643438	1	742.894	0.00167478	0.998685	0.0502876	0.974929	0.0486128	0.999906
ENSOARG00000003276	TSNAX-DISC1	TSNAX-DISC1 readthrough (NMD candidate)	25	4333350	4366236	1	1219.01	-0.110465	0.934926	-0.0561076	0.961373	0.0543578	0.999906
ENSOARG00000003277	MRPS10	mitochondrial ribosomal protein S10	20	16025813	16034165	-1	695.313	-0.097803	0.953504	-0.111104	0.913328	-0.0133006	0.999906
ENSOARG00000003278	CCDC170	coiled-coil domain containing 170	8	75143193	75234117	1	143.428	0.0213455	0.990389	0.104863	0.960414	0.0835174	0.999906
ENSOARG00000003279	KCNIP1	potassium voltage-gated channel interacting protein 1	16	2701277	2714629	1	473.152	-0.0631007	0.978802	-0.0582643	0.97211	0.00483647	0.999906
ENSOARG00000003283	PPP1R8	protein phosphatase 1 regulatory subunit 8	2	238408374	238425114	-1	619.866	-0.0258292	0.987918	-0.0521874	0.962453	-0.0263582	0.999906
ENSOARG00000003284	FASTKD1	FAST kinase domains 1	2	138805177	138838240	1	922.502	-0.300925	0.63204	-0.152306	0.877586	0.148619	0.999906
ENSOARG00000003285	EML5	echinoderm microtubule associated protein like 5	7	97190353	97312451	-1	7356.17	-0.0890618	0.928928	-0.0813276	0.919728	0.00773419	0.999906
ENSOARG00000003287	DGKZ	diacylglycerol kinase zeta	15	74572104	74604305	1	4031.69	0.175665	0.836233	0.0291779	0.97963	-0.146487	0.97716
ENSOARG00000003288	MAOB	monoamine oxidase B	X	40781769	40812225	-1	847.091	-0.0698881	0.972044	-0.169667	0.839627	-0.0997785	0.999906
ENSOARG00000003290	RNF121	ring finger protein 121	15	49756097	49841502	1	2379.07	0.080302	0.916919	0.0747729	0.905187	-0.00552911	0.999906
ENSOARG00000003291			25	4546081	4890800	1	1420.08	-0.0446811	0.98371	0.303312	0.678266	0.347993	0.613351
ENSOARG00000003292	CKS1B	CDC28 protein kinase regulatory subunit 1B	1	103771737	103775086	1	52.6124	-0.290796	0.929847	-0.49952	0.797446	-0.208724	0.999906
ENSOARG00000003293	PDGFD	platelet derived growth factor D	15	3848546	4133998	1	9199.52	-0.274476	0.103037	-0.0160609	0.983941	0.258415	0.165211
ENSOARG00000003296	KLC2	kinesin light chain 2	21	43616119	43624384	1	1238.62	0.220413	0.855513	0.0261744	0.987614	-0.194239	0.980698
ENSOARG00000003301	EXOC2	exocyst complex component 2	20	50814198	50938070	1	6439.3	0.0492984	0.953752	0.0701927	0.872942	0.0208943	0.999906
ENSOARG00000003302	DNAJA3	DnaJ heat shock protein family (Hsp40) member A3	24	3597959	3627855	1	1907.08	0.0619795	0.959704	0.11622	0.841165	0.0542403	0.999906
ENSOARG00000003303	STX12	syntaxin 12	2	238430415	238466307	-1	3141.79	-0.0844186	0.94494	-0.228819	0.62274	-0.144401	0.944958
ENSOARG00000003304	PLCH1	phospholipase C eta 1	1	230168327	230277153	1	1108.04	-0.0203919	0.989687	-0.127041	0.941783	-0.106649	0.999906
ENSOARG00000003305			JH922314.1	2604	6975	1	556.586	0.230066	0.885088	0.276923	0.802877	0.0468571	0.999906
ENSOARG00000003308			14	60625207	60641921	1	1326.38	0.0979512	0.904061	0.0809389	0.905883	-0.0170123	0.999906
ENSOARG00000003309	C11orf95	chromosome 11 open reading frame 95	21	41421748	41424435	-1	152.299	0.119159	0.969595	-0.129399	0.948842	-0.248558	0.976178
ENSOARG00000003310	FLAD1	flavin adenine dinucleotide synthetase 1	1	103778402	103783997	1	407.605	-0.000466774	0.999341	0.241055	0.734004	0.241522	0.835579
ENSOARG00000003311	POFUT1	protein O-fucosyltransferase 1	13	61006600	61027005	1	304.057	0.298369	0.756744	0.360091	0.634973	0.0617211	0.999906
ENSOARG00000003312	DIRAS2	DIRAS family GTPase 2	2	25483476	25484075	-1	2133.02	-0.156401	0.906906	-0.0776489	0.956368	0.0787522	0.999906
ENSOARG00000003313	DDX28	DEAD-box helicase 28	14	34817125	34818459	-1	159.331	-0.108437	0.972153	-0.0033162	0.997691	0.105121	0.999906
ENSOARG00000003314	POLB	DNA polymerase beta	26	35679082	35706053	1	790.662	-0.0409029	0.975557	-0.0276705	0.975134	0.0132323	0.999906
ENSOARG00000003315	ZNF583	zinc finger protein 583	14	60651895	60665034	-1	1445.83	0.0253945	0.98371	0.204793	0.57835	0.179399	0.711651
ENSOARG00000003316	EZH1	enhancer of zeste 1 polycomb repressive complex 2 subunit	11	42247243	42267441	-1	1965.64	-0.0228998	0.984537	0.0728318	0.913938	0.0957316	0.998248
ENSOARG00000003317	CCK	cholecystokinin	19	14498772	14503302	-1	3153.04	-0.17286	0.85357	-0.235293	0.704249	-0.0624334	0.999906
ENSOARG00000003318	TRIM2	tripartite motif containing 2	17	4187247	4308588	-1	9433.88	-0.0262485	0.977339	0.0159304	0.979963	0.0421789	0.999906
ENSOARG00000003319	F8	coagulation factor VIII precursor	X	75411090	75545562	-1	219.823	-0.0354678	0.987918	0.248767	0.79305	0.284235	0.851362
ENSOARG00000003320	FAM76A	family with sequence similarity 76 member A	2	238482582	238515222	-1	862.279	0.131721	0.872551	0.173902	0.755662	0.042181	0.999906
ENSOARG00000003321	ZNF582	zinc finger protein 582	14	60678851	60688499	1	144.29	0.00419334	0.998685	0.00816733	0.996058	0.00397399	0.999906
ENSOARG00000003322			4	56814519	56853519	1	130.074	-0.141187	0.962301	0.119863	0.951884	0.261051	0.972095
ENSOARG00000003325	DUS2	dihydrouridine synthase 2	14	34822682	34850831	1	603.731	0.0136429	0.989342	0.0820194	0.9368	0.0683764	0.999906
ENSOARG00000003326			14	60702811	60705933	1	55.477	0.0830867	0.984537	-0.00987161	0.996444	-0.0929583	0.999906
ENSOARG00000003327	SIPA1L2	signal induced proliferation associated 1 like 2	25	5236879	5419436	-1	3958.38	0.048916	0.975557	0.18119	0.780852	0.132274	0.990522
ENSOARG00000003329	SULF1	sulfatase 1	9	46122263	46263252	1	1819.69	0.297168	0.670267	0.277772	0.712242	-0.019396	0.999906
ENSOARG00000003330	ST8SIA5	ST8 alpha-N-acetyl-neuraminide alpha-2,8-sialyltransferase 5	23	46633893	46700133	-1	3712.88	-0.122354	0.943821	0.166949	0.867025	0.289303	0.771604
ENSOARG00000003331	LUC7L3	LUC7 like 3 pre-mRNA splicing factor	11	35530086	35552384	-1	3946.42	0.0186997	0.987918	0.111414	0.902187	0.0927144	0.999906
ENSOARG00000003332	PROCA1	protein interacting with cyclin A1	11	19756777	19763672	-1	374.627	-0.18725	0.879041	-0.125851	0.916867	0.0613991	0.999906
ENSOARG00000003333	ZBTB7B	zinc finger and BTB domain containing 7B	1	103799046	103807280	1	312.281	0.117157	0.95774	0.338274	0.641942	0.221117	0.945391
ENSOARG00000003337	NTPCR	nucleoside-triphosphatase, cancer-related	25	5879005	5915073	1	859.601	-0.0920766	0.935322	0.00664062	0.994588	0.0987172	0.999906
ENSOARG00000003339	RASSF3	Ras association domain family member 3	3	154993195	155069159	-1	1336.31	-0.058201	0.95774	0.141985	0.73324	0.200186	0.516868
ENSOARG00000003341	IFI6	interferon alpha inducible protein 6	2	238537980	238539929	1	146.675	-0.33442	0.905275	-0.479954	0.787941	-0.145535	0.999906
ENSOARG00000003342	NFATC3	nuclear factor of activated T cells 3	14	34857297	34952052	1	2650.07	0.00561308	0.992066	0.0514098	0.938311	0.0457967	0.999906
ENSOARG00000003343	TTC8	tetratricopeptide repeat domain 8	7	97364708	97423931	1	1903.76	0.0778102	0.938696	0.0450479	0.959842	-0.0327623	0.999906
ENSOARG00000003344	ESR1	estrogen receptor 1	8	75378787	75701170	1	464.331	-0.365692	0.815309	-0.57917	0.572004	-0.213478	0.999906
ENSOARG00000003351	IFT52	intraflagellar transport 52	13	71755966	71782454	1	1078.73	0.0932603	0.944908	0.313279	0.415932	0.220019	0.772551
ENSOARG00000003352	NFIL3	nuclear factor, interleukin 3 regulated	2	26301791	26303179	-1	248.057	-0.159874	0.963978	-0.254055	0.894713	-0.0941812	0.999906
ENSOARG00000003353	PPP2R2B	protein phosphatase 2 regulatory subunit Bbeta	5	55254306	55624791	-1	46301.7	0.0736907	0.880794	0.0101408	0.986749	-0.06355	0.999906
ENSOARG00000003354	FNIP2	folliculin interacting protein 2	17	39876313	39943090	-1	2308.35	0.0734989	0.95774	0.0455471	0.960867	-0.0279518	0.999906
ENSOARG00000003356	RFC5	replication factor C subunit 5	17	56759143	56768874	-1	414.39	7.56e-05	0.999764	-0.0838461	0.953676	-0.0839217	0.999906
ENSOARG00000003357	ZNF470	zinc finger protein 470	14	60713415	60724143	1	477.955	-0.0109976	0.992066	-0.0194107	0.988437	-0.00841316	0.999906
ENSOARG00000003358	TRERF1	transcriptional regulating factor 1	20	16041244	16078202	-1	1079.52	0.0657767	0.960141	0.029606	0.974998	-0.0361707	0.999906
ENSOARG00000003359	TBK1	TANK binding kinase 1	3	155157065	155199629	-1	2133.84	0.0608036	0.939578	-0.0155601	0.981721	-0.0763636	0.999906
ENSOARG00000003361			24	26132323	26135738	-1	393.595	-0.142032	0.901824	0.235067	0.716591	0.377099	0.296282
ENSOARG00000003363			7	97934898	98128215	-1	2825.03	-0.0651235	0.975557	0.237542	0.780789	0.302666	0.739108
ENSOARG00000003364	DDX55	DEAD-box helicase 55	17	51651684	51668573	-1	915.748	-0.0379871	0.979033	0.0499998	0.960867	0.0879869	0.999906
ENSOARG00000003365	FGR	FGR proto-oncogene, Src family tyrosine kinase	2	238569799	238580414	1	52.1401	-0.341282	0.923862	-0.165254	0.960867	0.176029	0.999906
ENSOARG00000003366	PCNX2	pecanex homolog 2	25	5924912	6236246	-1	18519.6	-0.0383856	0.977339	-0.0862193	0.914721	-0.0478338	0.999906
ENSOARG00000003367	SMIM17	small integral membrane protein 17	14	60732311	60738933	-1	713.791	0.016292	0.987918	0.0982969	0.914721	0.0820049	0.999906
[truncated: 12,390 more rows]
