# Supplementary material for: Whole transcriptome approach to evaluate the effect of aluminium hydroxide in ovine encephalon
Source: Sci Rep. 2020 Sep 17;10:15240. doi: 10.1038/s41598-020-71905-y (PMC7498608; doi:10.1038/s41598-020-71905-y)
Supplement: Supplementary file 2 — Supplementary Dataset 2. [file 41598_2020_71905_MOESM2_ESM.xlsx]

## Sheet: Novel lncRNAs
Data S2: All the expressed novel lncRNAs that passed the filtering criteria using Total RNA-seq and their differential expression results in three different comparisons. Genes with FDR-adjusted P values of ≤ 0.05 in DESeq2 are highlighted.
Varela-Martinez et al (2020)						Vaccine VS Control		Adjuvant VS Control		Adjuvant VS Vaccine
ID	Chromosome	Start	End	Strand	Average expression	log2FoldChange	padj	log2FoldChange	padj	log2FoldChange	padj
MSTRG.10053	18	66456632	66461559	1	41653	-0.319194	0.912283	-0.878175	0.405339	-0.558982	0.822104
MSTRG.10064	18	66759337	66769854	1	2508.87	-0.127321	0.887829	-0.0377876	0.970102	0.0895334	0.999906
MSTRG.10088	18	67505522	68060146	1	251.536	0.00743738	0.99786	0.0441246	0.986638	0.0366872	0.999906
MSTRG.10101	18	67964338	67966878	-1	177.741	0.0515556	0.987918	-0.387615	0.849802	-0.439171	0.93154
MSTRG.10138	19	121696	145476	1	241.062	-0.0266898	0.987918	0.223309	0.872942	0.249999	0.976178
MSTRG.10140	19	146401	152687	1	412.463	0.286486	0.745056	0.334614	0.634973	0.0481282	0.999906
MSTRG.10144	19	271209	273335	1	877.692	0.126006	0.871286	-0.0263914	0.978778	-0.152398	0.895263
MSTRG.10149	19	414857	471886	1	519.092	-0.790722	0.971031	0.247347	0.986707	1.03807	0.999906
MSTRG.10150	19	573954	578706	-1	2020.13	-0.154198	0.81812	-0.354907	0.165111	-0.200709	0.756961
MSTRG.10171	19	2921867	2962022	1	141.398	-0.250075	0.928096	-0.114585	0.964523	0.13549	0.999906
MSTRG.10194	19	6639968	6642729	1	292.718	-0.336116	0.799266	-0.419449	0.679698	-0.0833327	0.999906
MSTRG.10213	19	9520519	9567295	1	12569.4	0.105657	0.923862	-0.123192	0.870557	-0.228849	0.734371
MSTRG.10219	19	10406658	10410619	1	484.009	0.0684344	0.977748	0.131513	0.93083	0.0630789	0.999906
MSTRG.10225	19	10741208	10741828	1	62.5304	-0.00170473	0.999341	0.210748	0.946393	0.212453	0.999906
MSTRG.10227	19	11249088	11298920	1	9909.24	-0.0804368	0.94494	-0.117547	0.861306	-0.0371099	0.999906
MSTRG.10266	19	14291100	14303173	-1	288.595	0.156787	0.915506	0.1654	0.879792	0.00861278	0.999906
MSTRG.10267	19	14295831	14304495	-1	199.861	0.233963	0.928096	-0.070548	0.978816	-0.304511	0.98796
MSTRG.10342	19	18568559	18627722	-1	2964.74	0.318238	0.00646378	0.113119	0.79305	-0.20512	0.384485
MSTRG.10345	19	19033458	19047686	-1	307.37	0.0776291	0.975557	0.0727158	0.968961	-0.00491336	0.999906
MSTRG.10347	19	19081392	19085808	-1	347.203	0.311455	0.85357	0.362131	0.780789	0.0506764	0.999906
MSTRG.10350	19	19210194	19214780	-1	559.121	0.0558046	0.975557	0.0382616	0.975134	-0.017543	0.999906
MSTRG.10351	19	19256354	19295013	-1	8004.83	0.0425033	0.969595	-0.0641901	0.908856	-0.106693	0.925405
MSTRG.10354	19	19342330	19382700	-1	2502.49	-0.0459532	0.990389	-0.493135	0.876167	-0.447182	0.999906
MSTRG.10356	19	19407680	19424846	-1	2750.1	0.059018	0.987918	-0.558122	0.804531	-0.61714	0.885137
MSTRG.10357	19	19438450	19440312	1	223.148	-0.0906142	0.975557	-0.221465	0.890195	-0.130851	0.999906
MSTRG.1037	1	99907566	99910772	-1	525.925	-0.268438	0.762677	0.0494929	0.973993	0.317931	0.725763
MSTRG.10372	19	22337683	22342227	-1	322.419	0.389769	0.487434	0.102159	0.947187	-0.28761	0.821752
MSTRG.10373	19	22342487	22345956	-1	287.123	0.295577	0.871286	0.242036	0.879234	-0.0535409	0.999906
MSTRG.10406	19	29855819	29858578	-1	1531.61	-0.00831734	0.992066	-0.18428	0.774011	-0.175962	0.905185
MSTRG.10425	19	33130184	33335559	-1	16285.2	-0.250797	0.634183	-0.265001	0.620289	-0.0142032	0.999906
MSTRG.10427	19	33337554	33475867	-1	5153.49	-0.113765	0.879041	-0.0768792	0.916867	0.0368863	0.999906
MSTRG.10442	19	35791140	35835786	1	2074.43	-0.00549257	0.993941	0.000157274	0.999691	0.00564984	0.999906
MSTRG.10446	19	36521196	36529820	-1	386.957	-0.300577	0.879071	0.449409	0.705309	0.749985	0.22732
MSTRG.10448	19	36582061	36592580	-1	529.158	-0.210716	0.917136	0.489407	0.608318	0.700123	0.160993
MSTRG.10454	19	37482224	37487129	-1	553.563	0.111621	0.938652	0.104527	0.922682	-0.00709419	0.999906
MSTRG.10463	19	38079491	38093319	-1	1927.45	-0.271114	0.70519	-0.510639	0.145918	-0.239525	0.870552
MSTRG.10467	19	38448225	38455611	1	403.406	0.103754	0.963978	-0.131286	0.919986	-0.23504	0.926053
MSTRG.10468	19	38929099	39127464	-1	237.58	0.102639	0.975557	0.428145	0.682314	0.325506	0.909915
MSTRG.10474	19	39531684	39828544	-1	14269.7	-0.100623	0.946292	-0.0619874	0.959353	0.0386358	0.999906
MSTRG.10475	19	39542936	39594877	-1	11446.9	-0.0356486	0.982165	0.0946273	0.919419	0.130276	0.999366
MSTRG.10476	19	39594953	39615243	-1	5394.13	-0.124606	0.871286	-0.0138588	0.988437	0.110747	0.99457
MSTRG.1049	1	100148641	100150926	-1	414.741	0.0727951	0.975557	0.185555	0.879751	0.11276	0.999906
MSTRG.10492	19	43003461	43022229	-1	2321.7	-0.170964	0.840819	0.131705	0.869525	0.302669	0.496334
MSTRG.10512	19	44260403	44278275	1	1941.43	0.0859538	0.963048	0.302869	0.602743	0.216915	0.870871
MSTRG.10525	19	46714548	46750662	-1	4898.12	-0.0764677	0.971612	-0.161282	0.863757	-0.0848141	0.999906
MSTRG.10539	19	47451362	47539699	-1	1828.95	0.0338792	0.979033	0.00125588	0.998028	-0.0326233	0.999906
MSTRG.10541	19	47472629	47477296	-1	811.251	0.00374026	0.998088	-0.00578997	0.996058	-0.00953023	0.999906
MSTRG.1055	1	100295100	100299166	-1	421.89	0.0368854	0.986423	0.100455	0.942795	0.0635697	0.999906
MSTRG.1057	1	100494003	100590779	-1	351.37	-0.448795	0.153933	-0.175886	0.841165	0.272909	0.751849
MSTRG.10597	19	49552905	49583431	-1	617.901	0.184235	0.840819	-0.0441442	0.971688	-0.228379	0.830194
MSTRG.10598	19	49558523	49602708	-1	69.9731	0.149958	0.975557	-0.101194	0.975882	-0.251151	0.999906
MSTRG.10614	19	50020617	50023958	-1	58.3347	0.271219	0.95774	0.470938	0.871381	0.199718	0.999906
MSTRG.10620	19	50137450	50235349	-1	1007.16	-0.0707734	0.95774	0.0557965	0.951607	0.12657	0.961215
MSTRG.10656	19	50983599	50986723	1	475.394	-0.00645019	0.997374	-0.0152392	0.993206	-0.00878905	0.999906
MSTRG.10695	19	52229992	52237621	-1	57.0893	-0.500513	0.979943	-0.375871	0.97963	0.124641	0.999906
MSTRG.10711	19	53089994	53092184	1	540.45	0.0234398	0.987918	-0.0981492	0.946459	-0.121589	0.999906
MSTRG.10729	19	54163891	54166023	1	100.044	0.373306	0.860457	0.313178	0.866489	-0.0601277	0.999906
MSTRG.10732	19	54377146	54702104	-1	153.041	-0.364232	0.929601	0.149156	0.969399	0.513387	0.969964
MSTRG.10740	19	55055212	55059812	-1	373.552	0.0278538	0.987918	0.293187	0.660946	0.265333	0.813583
MSTRG.10746	19	55584530	55883025	1	469.454	-0.176212	0.918546	-0.0529455	0.97543	0.123267	0.999906
MSTRG.10771	19	56837787	56871399	-1	7715.55	-0.00590235	0.993965	-0.370305	0.237184	-0.364402	0.188438
MSTRG.10778	19	57218267	57221702	1	626.085	-0.270741	0.904061	0.282608	0.866489	0.553348	0.639254
MSTRG.10881	2	1081140	1093210	-1	279.465	0.315654	0.708077	0.126475	0.92903	-0.189179	0.995793
MSTRG.10882	2	1107474	1127558	-1	456.929	0.162207	0.918414	-0.102659	0.95024	-0.264866	0.888662
MSTRG.10887	2	1689917	1718904	-1	34.6953	7.86911	0.695625	-0.961445	0.97963	-8.83055	0.670673
MSTRG.10911	2	4132466	4181223	1	3351.57	-0.138513	0.963978	0.378891	0.73869	0.517405	0.567423
MSTRG.10941	2	10350269	10355550	1	808.479	-0.0708915	0.975557	0.197084	0.856178	0.267976	0.870871
MSTRG.10986	2	15437164	15482682	1	1312.33	1.37367	0.756744	1.67698	0.633609	0.303316	0.999906
MSTRG.11043	2	23036493	23078802	1	87.9862	0.0862747	0.9805	0.153401	0.953676	0.0671264	0.999906
MSTRG.11048	2	23558359	23806831	-1	392.718	-0.42044	0.634183	-0.37159	0.711508	0.0488499	0.999906
MSTRG.11053	2	23846314	23847756	-1	29.6749	-2.92136	0.860457	-5.24602	0.628928	-2.32466	0.999906
MSTRG.11058	2	24114257	24158866	-1	5884.69	0.0597811	0.977339	0.215026	0.82676	0.155245	0.999906
MSTRG.11063	2	26095636	26119013	-1	442.832	0.000303324	0.99967	0.0728571	0.965074	0.0725537	0.999906
MSTRG.11116	2	29335606	29336995	-1	67.8986	-0.0386095	0.990389	-0.236031	0.951607	-0.197422	0.999906
MSTRG.11138	2	32056864	32071948	-1	1698.53	0.723224	0.975557	0.223398	0.988437	-0.499827	0.999906
MSTRG.11139	2	32001021	32018666	-1	90.5895	0.0609246	0.987432	-0.111902	0.96246	-0.172826	0.999906
MSTRG.11169	2	36683602	36684080	1	48.3088	1.02059	0.770194	1.52754	0.481472	0.50695	0.999906
MSTRG.11180	2	36890764	36905999	1	1953.75	0.0282866	0.978952	-0.0222741	0.97543	-0.0505607	0.999906
MSTRG.11181	2	36911511	36925834	1	1647.56	0.0471447	0.975557	0.109847	0.869525	0.0627023	0.999906
MSTRG.11209	2	38318280	38322453	1	414.56	-0.589261	0.55341	-0.147657	0.952295	0.441605	0.860687
MSTRG.11216	2	39049560	39054302	-1	4712.19	-0.113114	0.939223	-0.247098	0.711508	-0.133984	0.999906
MSTRG.11229	2	40516698	40521989	-1	334.998	-0.102028	0.970983	-0.00485034	0.996587	0.0971777	0.999906
MSTRG.1126	1	103987521	103994971	-1	317.33	-0.457996	0.799266	-0.578349	0.665759	-0.120353	0.999906
MSTRG.11281	2	46980869	46983951	-1	277.368	-0.491547	0.909307	-1.0888	0.608318	-0.597252	0.969964
MSTRG.11291	2	47703328	47706175	1	231.26	-0.00367384	0.998685	0.0718484	0.974518	0.0755223	0.999906
MSTRG.11295	2	48312971	48313624	-1	160.457	-0.0562984	0.984537	-0.306964	0.811534	-0.250666	0.982114
MSTRG.1133	1	104300071	104302232	1	255.516	-0.184549	0.910017	-0.162571	0.905883	0.0219784	0.999906
MSTRG.11333	2	51265810	51313315	-1	2770.4	0.158957	0.984537	-0.891406	0.814651	-1.05036	0.866149
MSTRG.11357	2	52500523	52503619	1	87.6656	0.206278	0.95774	-0.347636	0.860292	-0.553914	0.788398
MSTRG.11374	2	53112592	53199222	1	1337.7	-0.0710881	0.953758	-0.0568792	0.95024	0.0142089	0.999906
MSTRG.11379	2	53199336	53204694	1	700.386	0.123893	0.92555	0.124994	0.904171	0.00110178	0.999906
MSTRG.11380	2	53214479	53219085	1	918.18	-0.107965	0.927409	-0.0722082	0.950922	0.0357569	0.999906
MSTRG.11384	2	53817940	53827185	1	55.625	0.547525	0.791541	0.153286	0.960867	-0.394239	0.977524
MSTRG.11405	2	58340298	58412462	1	11551.2	-0.0624817	0.959704	-0.0442313	0.959672	0.0182503	0.999906
MSTRG.11435	2	63086301	63089677	1	462.372	0.0568367	0.984537	-0.191215	0.904171	-0.248052	0.97716
MSTRG.11454	2	64613230	64633629	1	680.356	0.518447	0.945589	0.517161	0.922682	-0.00128638	0.999906
MSTRG.11457	2	64665154	64715666	1	1074.41	0.10469	0.987918	0.624109	0.886674	0.519419	0.999906
MSTRG.11458	2	64674366	64695138	1	754.304	0.0815934	0.987918	0.563357	0.884602	0.481764	0.999906
MSTRG.11461	2	64757541	64765028	1	240.185	0.234363	0.973564	0.778785	0.755662	0.544422	0.982114
MSTRG.11463	2	64800555	64833414	1	1363.4	0.0471362	0.991364	0.367231	0.944688	0.320095	0.999906
MSTRG.11464	2	64850444	65135547	1	8228.69	1.12375	0.262642	1.24081	0.27254	0.117057	0.999906
MSTRG.11468	2	65206830	65212995	1	903.37	-0.0669186	0.975713	0.169689	0.886227	0.236607	0.93154
MSTRG.11470	2	65232000	65244617	1	1503.84	-0.0619935	0.975557	0.167085	0.853472	0.229078	0.866
MSTRG.11471	2	65266884	65270624	1	298.215	-0.0353826	0.987918	0.265906	0.764783	0.301288	0.805726
MSTRG.11487	2	67421075	67426325	-1	769.307	-0.0582904	0.979033	-0.174658	0.879792	-0.116368	0.999906
MSTRG.11497	2	69749084	69753743	1	277.128	0.409038	0.896794	0.798038	0.622582	0.389	0.999906
MSTRG.11504	2	70391966	70398716	1	1105.01	-0.0103789	0.990561	0.0520107	0.960867	0.0623896	0.999906
MSTRG.11513	2	71844031	71847167	-1	328.145	-0.297033	0.716626	-0.324178	0.665759	-0.0271449	0.999906
MSTRG.11554	2	76169920	78167361	-1	34314.3	0.0960688	0.933476	-0.287785	0.476262	-0.383854	0.116272
MSTRG.11559	2	76290963	76308803	-1	906.73	0.079144	0.96662	-0.250164	0.698005	-0.329308	0.509757
MSTRG.11562	2	76527629	76550004	-1	3655.19	-0.0819585	0.973564	-0.169006	0.884602	-0.0870478	0.999906
MSTRG.11565	2	76661891	76728112	-1	1996.2	-0.0451059	0.981324	-0.295935	0.660946	-0.250829	0.852619
MSTRG.11566	2	76765896	76860538	-1	483.846	-0.005687	0.995866	-0.272768	0.686111	-0.267081	0.784473
MSTRG.11567	2	76842482	76854414	-1	1329.32	-0.109902	0.96662	-0.384107	0.639526	-0.274205	0.909797
MSTRG.11568	2	76858957	76937120	-1	623.843	0.105688	0.970638	-0.250154	0.833311	-0.355841	0.779153
MSTRG.11569	2	76864098	76873941	-1	1382.4	0.0295578	0.987918	-0.331549	0.682314	-0.361107	0.673333
MSTRG.11571	2	76955568	77053376	-1	4895.44	-0.0738921	0.975557	-0.336467	0.684164	-0.262575	0.907799
MSTRG.11572	2	76986866	76997173	-1	2337.35	-0.172617	0.925807	-0.405333	0.633609	-0.232716	0.97397
MSTRG.11574	2	77126027	77139885	-1	1612.28	0.00429033	0.998283	-0.160794	0.890959	-0.165085	0.999906
MSTRG.11578	2	77503310	77517275	-1	1396.78	-0.0544725	0.975557	-0.217339	0.750328	-0.162867	0.965904
MSTRG.11579	2	77522097	77535283	-1	939.081	0.013785	0.99073	-0.223829	0.82676	-0.237614	0.924567
MSTRG.1158	1	104949065	104973787	-1	61.2307	-0.666299	0.650303	-0.289285	0.908856	0.377014	0.99457
MSTRG.11582	2	77712596	77732208	-1	9216.67	0.0152422	0.987918	-0.17564	0.802786	-0.190882	0.885719
MSTRG.11598	2	82137806	82146193	-1	1037.25	0.0776812	0.973564	-0.265884	0.743845	-0.343565	0.637442
MSTRG.11599	2	82286058	82344349	-1	8226.38	0.0536529	0.972351	-0.0458695	0.960867	-0.0995224	0.999906
MSTRG.11611	2	85432554	85439595	1	1942.8	-0.196858	0.652654	-0.239242	0.566661	-0.0423838	0.999906
MSTRG.11612	2	85482963	85507900	1	3556.42	0.28666	0.987918	0.170159	0.991759	-0.116501	0.999906
MSTRG.11614	2	85659900	85672100	-1	255.843	-0.732553	0.708077	-1.00666	0.475241	-0.274105	0.999906
MSTRG.11625	2	87626350	87674169	-1	23192.1	-0.140692	0.984537	0.416167	0.920699	0.556859	0.999906
MSTRG.11656	2	90455147	90481835	-1	25.9386	0.484299	0.987918	2.49402	0.917393	2.00972	0.999906
MSTRG.11658	2	91316119	91323092	-1	1004.94	0.0854824	0.94494	-0.143337	0.834949	-0.22882	0.67514
MSTRG.11681	2	97040723	97084439	-1	332.913	-0.354439	0.542435	0.00240342	0.997716	0.356842	0.607359
MSTRG.11682	2	95833550	95886338	-1	2299.02	0.0595971	0.981324	-0.0271513	0.988437	-0.0867484	0.999906
MSTRG.11683	2	95848984	95861770	-1	1757.1	-0.174255	0.915506	-0.115456	0.942398	0.0587983	0.999906
MSTRG.11690	2	96507543	96652920	-1	1939.27	0.0209721	0.987918	0.114497	0.913739	0.093525	0.999906
MSTRG.11693	2	96896820	96911158	-1	1676.47	-0.0310707	0.987918	-0.0316247	0.983259	-0.000554044	0.999906
MSTRG.11694	2	96916595	96920132	-1	371.618	-0.0830733	0.975557	-0.179411	0.90792	-0.0963379	0.999906
MSTRG.11695	2	97057735	97063522	1	705.875	-0.0856197	0.973564	-0.121541	0.931613	-0.035921	0.999906
MSTRG.11706	2	100489040	100494765	1	1059.68	-0.0242004	0.987918	-0.156488	0.856555	-0.132288	0.999906
MSTRG.11713	2	100910353	100946258	-1	981.054	0.255207	0.518783	0.122541	0.866489	-0.132666	0.975356
MSTRG.11728	2	101843987	101880088	1	6538.96	-0.121818	0.950498	-0.430017	0.415932	-0.308199	0.751849
MSTRG.11735	2	102740256	102742508	-1	335.636	0.184911	0.972818	-0.566345	0.780852	-0.751255	0.711651
MSTRG.11736	2	102764555	102770499	-1	442.825	0.207382	0.984537	0.702568	0.897083	0.495186	0.999906
MSTRG.11740	2	102908739	102938901	-1	193.013	-0.2995	0.88983	-0.0791552	0.974518	0.220345	0.999906
MSTRG.11742	2	103153771	103170919	1	739.665	-0.0109221	0.991873	-0.0181513	0.988437	-0.00722918	0.999906
MSTRG.11774	2	106387520	106401111	-1	1600.15	0.103531	0.95774	0.134791	0.898757	0.0312595	0.999906
MSTRG.11781	2	109445673	109446084	-1	48.8213	0.236566	0.969223	-0.153628	0.968961	-0.390194	0.999906
MSTRG.1180	1	105531636	105552411	-1	2863.69	0.0628952	0.94494	0.161779	0.639941	0.0988839	0.965471
MSTRG.11813	2	112362506	112368742	-1	841.531	-0.228987	0.634183	-0.458802	0.0387239	-0.229815	0.725658
MSTRG.11824	2	113127430	113129712	-1	82.5292	-0.115918	0.979033	-0.506895	0.79305	-0.390977	0.983533
MSTRG.11852	2	116657962	116660414	1	284.019	0.0954205	0.968258	0.229038	0.815321	0.133618	0.999906
MSTRG.11860	2	116997739	117005389	1	927.714	-0.0212292	0.987918	0.0765242	0.942522	0.0977534	0.999906
MSTRG.11864	2	117106771	117183958	1	35.3055	0.333888	0.963048	-0.258203	0.958931	-0.592092	0.986829
MSTRG.11875	2	117811456	117825152	-1	683.515	0.110975	0.925807	0.189586	0.780852	0.0786109	0.999906
MSTRG.11884	2	118467674	118480022	1	1486.31	-0.29447	0.468899	-0.0267197	0.980294	0.26775	0.626264
MSTRG.11889	2	118942105	118981551	1	52.3394	-0.0396809	0.990389	-0.483086	0.861888	-0.443406	0.999906
MSTRG.11916	2	123263646	123266216	1	339.892	0.0745294	0.978872	0.0761365	0.968961	0.00160708	0.999906
MSTRG.11923	2	125009851	125081398	-1	63.0161	0.0540497	0.987918	-0.0828365	0.984266	-0.136886	0.999906
MSTRG.11939	2	125972491	126284281	1	2609.46	1.05043	0.880794	-0.991101	0.865219	-2.04153	0.572049
MSTRG.11961	2	129213004	129274545	1	172.942	-0.109752	0.975557	0.292214	0.866489	0.401966	0.896413
MSTRG.11962	2	129215265	129245787	1	2730.01	1.34139	0.875258	0.425755	0.965691	-0.915637	0.999906
MSTRG.11966	2	129320562	129350571	1	564.833	-0.0488379	0.977339	0.0357994	0.975625	0.0846373	0.999906
MSTRG.11986	2	131604326	131607836	1	348.457	-0.0298363	0.987918	0.432163	0.461612	0.461999	0.35326
MSTRG.11987	2	131632948	131635258	1	1579.71	0.111726	0.909382	0.147429	0.829387	0.0357029	0.999906
MSTRG.11989	2	131709744	131777459	1	37.0238	-0.0428234	0.990012	0.0415505	0.990845	0.0843739	0.999906
MSTRG.12063	2	139672338	139692272	-1	1306.61	0.0148419	0.987918	-0.208693	0.606507	-0.223535	0.517298
MSTRG.12068	2	140806071	141049784	-1	6603.62	-0.0504301	0.960141	-0.067766	0.905363	-0.0173359	0.999906
MSTRG.12070	2	140646478	140723376	-1	3174.26	-0.0120236	0.987918	-0.0267696	0.974518	-0.014746	0.999906
MSTRG.12071	2	140680156	140683315	-1	611.073	-0.0829111	0.972044	-0.014566	0.991516	0.0683451	0.999906
MSTRG.12076	2	140983575	140993933	-1	1510.98	0.0403386	0.975557	0.0126773	0.988437	-0.0276613	0.999906
MSTRG.12084	2	142289776	142436538	1	404.186	0.171572	0.935101	0.0701543	0.970145	-0.101418	0.999906
MSTRG.12100	2	145562029	146084048	1	9004.29	0.321925	0.918546	0.216263	0.944688	-0.105662	0.999906
MSTRG.12138	2	150670163	150682721	-1	1285	-0.146299	0.938652	0.505363	0.369864	0.651662	0.0597295
MSTRG.12150	2	152851937	152854582	-1	437.558	0.0145783	0.993058	-0.0599578	0.97963	-0.0745361	0.999906
MSTRG.12153	2	153328330	153532891	-1	169.498	0.358506	0.763384	-0.106662	0.958649	-0.465168	0.638013
MSTRG.12154	2	153459226	153470958	-1	175.118	-0.581156	0.973564	-0.19025	0.986751	0.390906	0.999906
MSTRG.12155	2	153554017	153574872	-1	1659.92	-6.15478	0.642444	-7.35649	0.554261	-1.20171	0.999906
MSTRG.12167	2	156022196	156176633	-1	62.4015	0.228989	0.960141	0.400349	0.857614	0.171359	0.999906
MSTRG.12228	2	164769220	164795874	1	478.109	0.0987613	0.963978	0.265714	0.752473	0.166953	0.999906
MSTRG.12231	2	166928446	167531815	1	15404.3	-0.39073	0.512865	-0.279776	0.750328	0.110953	0.999906
MSTRG.12233	2	166886276	167183305	1	3624.52	0.0485783	0.966044	-0.143464	0.721392	-0.192042	0.557276
MSTRG.12235	2	167134919	167152917	1	3239.89	0.119803	0.815309	-0.088519	0.866489	-0.208322	0.434711
MSTRG.12237	2	167664080	167669608	1	774.125	-0.000152143	0.999716	0.0240869	0.983259	0.0242391	0.999906
MSTRG.12238	2	167670899	167673141	1	327.945	0.105861	0.972077	-0.0837186	0.962453	-0.189579	0.999906
MSTRG.12241	2	167722162	167749101	1	532.339	-6.52192	0.700026	-9.38327	0.476262	-2.86135	0.999906
MSTRG.12243	2	167779010	167781465	1	288.435	-0.0583817	0.97906	-0.0702303	0.962977	-0.0118486	0.999906
MSTRG.12253	2	170899028	170918876	-1	2830.87	0.0239212	0.987081	-0.0059319	0.995375	-0.0298531	0.999906
MSTRG.12273	2	174113095	174115972	-1	370.994	0.161967	0.887728	0.0622458	0.960867	-0.0997208	0.999906
MSTRG.12306	2	178005971	178013067	1	889.493	-0.250082	0.870174	0.00634079	0.996444	0.256422	0.956635
MSTRG.12309	2	178511040	179359971	1	11920.8	-0.667763	0.824111	-0.382764	0.91664	0.284999	0.999906
MSTRG.12313	2	179011634	179046773	1	4594.77	-0.0929254	0.925807	-0.493052	0.00469925	-0.400127	0.0450668
MSTRG.12373	2	190672800	190676343	1	502.342	-0.212736	0.937116	0.0251399	0.990845	0.237876	0.999906
MSTRG.12389	2	193442935	193461602	-1	1601.2	-0.947397	0.942311	0.409847	0.969417	1.35724	0.980606
MSTRG.12397	2	194923334	194923911	1	45.907	0.173111	0.975557	-0.442309	0.885434	-0.61542	0.93154
MSTRG.12408	2	197676290	197720542	-1	1768.55	-0.732659	0.798273	-0.0766548	0.986749	0.656004	0.928372
MSTRG.12410	2	197825118	197828746	-1	710.553	0.360216	0.461997	0.144124	0.891703	-0.216093	0.909915
MSTRG.12411	2	197828858	198023415	-1	501.049	0.308976	0.731884	0.159926	0.898757	-0.14905	0.999906
MSTRG.12418	2	198490879	198495815	-1	401.574	-0.0377427	0.987918	0.0503259	0.97963	0.0880687	0.999906
MSTRG.12436	2	198962219	199111264	1	8163.7	0.258697	0.866634	0.384083	0.686111	0.125387	0.999906
MSTRG.12441	2	200738184	200740873	1	1087.43	-0.0561614	0.979033	-0.049705	0.974518	0.00645643	0.999906
MSTRG.12473	2	203124195	203228646	-1	53.7593	0.138712	0.981324	-0.0627816	0.988437	-0.201494	0.999906
MSTRG.12483	2	203602771	203607436	1	575.155	-0.142199	0.934926	-0.138503	0.916867	0.00369642	0.999906
MSTRG.12508	2	207418701	207708100	1	174.852	0.343189	0.756744	-0.130335	0.943295	-0.473524	0.556292
MSTRG.12544	2	210664047	210667477	1	677.356	-0.0388337	0.984537	-0.0400254	0.97543	-0.00119179	0.999906
MSTRG.12547	2	210766245	210772110	-1	683.684	-0.0585824	0.977339	0.19001	0.853027	0.248593	0.885137
MSTRG.12557	2	212559030	213145478	-1	1199.9	0.137158	0.85357	0.084052	0.916867	-0.0531063	0.999906
MSTRG.12561	2	213024893	213175960	-1	6886.19	-0.280047	0.973564	0.395187	0.9325	0.675234	0.976178
MSTRG.12563	2	213110160	213488819	-1	7730.79	0.102958	0.936196	0.197335	0.765981	0.0943771	0.999906
MSTRG.12564	2	213145576	213410937	-1	1423.14	-0.00551412	0.993143	-0.0263568	0.977383	-0.0208427	0.999906
MSTRG.12565	2	213240978	213382922	-1	7566.17	0.399599	0.933652	0.311574	0.940082	-0.0880255	0.999906
MSTRG.12566	2	213301616	213496456	-1	12886.5	0.100097	0.850444	0.0969128	0.83548	-0.00318412	0.999906
MSTRG.12567	2	213344965	213383005	-1	1087.38	0.0218522	0.984537	-0.080375	0.898757	-0.102227	0.976178
MSTRG.12670	2	224044855	224051555	1	784.482	0.151141	0.923862	0.340918	0.634973	0.189777	0.982114
MSTRG.12681	2	226187472	226218474	-1	2295.98	1.27959	0.960512	3.24633	0.750328	1.96673	0.999906
MSTRG.12695	2	228842765	228844933	-1	767.309	-0.33008	0.487434	-0.15656	0.863757	0.17352	0.965471
MSTRG.12778	2	234645138	234658740	1	2229.87	-0.101915	0.948797	0.0572627	0.960867	0.159178	0.970083
MSTRG.12819	2	237732884	237736203	-1	512.476	0.128707	0.922774	0.158654	0.862946	0.0299473	0.999906
MSTRG.12903	2	241998856	242001376	-1	216.214	0.0967277	0.97661	0.123751	0.957344	0.0270236	0.999906
MSTRG.12942	2	244348004	244406835	1	201.725	-0.00259769	0.998685	0.0058556	0.996451	0.00845329	0.999906
MSTRG.12944	2	244525227	244531574	1	825.221	0.0399726	0.981667	-0.0397905	0.974929	-0.0797631	0.999906
MSTRG.12954	2	244995767	244999906	-1	146.102	-0.99173	0.893078	-4.72299	0.00717727	-3.73126	0.0431914
MSTRG.12970	2	246161978	246164798	-1	446.757	-0.143361	0.972077	0.141503	0.956035	0.284864	0.999906
MSTRG.1301	1	114648592	114702699	1	1475.81	14.2797	0.0866912	-2.75658	0.941878	-17.0362	0.0204867
MSTRG.13019	20	3235395	3261998	-1	1105.68	0.220739	0.916104	0.0447027	0.984328	-0.176036	0.999906
MSTRG.1302	1	114703146	114725920	1	1563.37	-6.15238	0.71532	-4.61519	0.81346	1.53719	0.999906
MSTRG.13028	20	5135504	5138785	1	287.437	-0.54488	0.799266	-0.975659	0.40264	-0.430779	0.969964
MSTRG.13039	20	6985666	6997329	-1	33.8937	0.37541	0.95774	-0.838492	0.802786	-1.2139	0.638867
MSTRG.13040	20	6998873	7003359	-1	57.9305	-0.224239	0.971612	-1.41379	0.291689	-1.18955	0.394192
MSTRG.13041	20	7003450	7020063	-1	73.494	-0.953631	0.963048	-1.83789	0.852484	-0.884257	0.999906
MSTRG.1309	1	115752291	115755827	1	46.3316	0.199441	0.973564	0.374924	0.898158	0.175483	0.999906
MSTRG.13102	20	9332810	9340928	-1	877.811	-0.00423989	0.996263	0.188807	0.752473	0.193047	0.852619
MSTRG.13137	20	10989658	10991323	-1	42.8418	0.116462	0.985051	0.613024	0.836029	0.496563	0.999906
MSTRG.13155	20	13741916	13755519	1	1555.96	0.207987	0.923862	0.547663	0.543141	0.339676	0.905185
MSTRG.13172	20	15690570	15693370	-1	212.528	0.0128185	0.993295	0.330419	0.816645	0.3176	0.946322
MSTRG.13249	20	19674181	19700933	-1	3471.39	0.0341001	0.978802	0.01575	0.986749	-0.0183501	0.999906
MSTRG.13269	20	24569685	24602231	1	1621.08	0.0114158	0.992066	0.23682	0.791741	0.225404	0.926053
MSTRG.13270	20	24570316	24574825	1	553.661	0.199266	0.915506	0.258425	0.841165	0.0591584	0.999906
MSTRG.13271	20	24576191	24584924	1	1301.05	0.0111718	0.990389	0.287418	0.59026	0.276246	0.619155
MSTRG.1338	1	118221808	118223989	1	90.9606	-1.54168	0.95379	-3.57109	0.745203	-2.02941	0.999906
MSTRG.13391	20	27523381	27526824	-1	300.627	-0.0120759	0.992159	0.039664	0.979963	0.0517399	0.999906
MSTRG.13422	20	29057732	29062476	-1	202.667	-0.181294	0.972153	0.169266	0.958931	0.35056	0.999906
MSTRG.13435	20	29531872	29551201	1	109.738	-0.071079	0.984537	0.175789	0.933496	0.246868	0.999906
MSTRG.13459	20	30020142	30026232	-1	809.128	-0.199579	0.812129	-0.166969	0.841165	0.0326101	0.999906
MSTRG.13467	20	30407062	30409834	1	816.118	-0.194833	0.899925	-0.150713	0.913364	0.0441201	0.999906
MSTRG.13508	20	30847334	30853948	-1	344.553	-0.358893	0.733795	-0.0299108	0.988437	0.328982	0.868296
MSTRG.13527	20	32015545	32025882	1	549.378	0.0437936	0.998685	-29.8465	1.01e-07	-29.8903	3.55e-08
MSTRG.13578	20	37017234	37022264	-1	2635.17	-0.0439076	0.984537	0.107132	0.943295	0.15104	0.999906
MSTRG.13588	20	38477405	38492183	1	2122.16	-0.00455447	0.994947	0.105275	0.872888	0.10983	0.99457
MSTRG.13594	20	39014683	39074886	1	1145.69	0.423107	0.340531	-0.210494	0.835086	-0.633602	0.0338028
MSTRG.13598	20	39385706	39409013	1	3019.07	-0.189403	0.891411	-0.161489	0.891703	0.0279146	0.999906
MSTRG.13599	20	39649042	39668921	1	2860.81	-0.064481	0.95774	0.0583751	0.941878	0.122856	0.932008
MSTRG.13608	20	40802431	41165461	1	167.092	-0.142812	0.975557	-0.149111	0.960867	-0.00629821	0.999906
MSTRG.13609	20	41166759	41172835	1	591.724	-0.204637	0.942311	-0.230283	0.903759	-0.0256452	0.999906
MSTRG.13619	20	42584689	42702539	-1	18056.6	0.0321448	0.986282	0.0716972	0.955798	0.0395524	0.999906
MSTRG.13620	20	42311425	42313196	-1	290.671	0.187949	0.906906	0.334205	0.696496	0.146256	0.999906
MSTRG.13623	20	42374855	42379445	-1	239.362	-1.46897	0.955685	0.267708	0.988437	1.73668	0.999906
MSTRG.13626	20	42497106	42511857	-1	3663.88	0.134178	0.872658	0.0445155	0.963398	-0.089663	0.999906
MSTRG.13630	20	42768103	42770549	-1	914.52	-0.0475344	0.975557	-0.196881	0.682314	-0.149347	0.914045
MSTRG.13642	20	44390121	44391728	1	51.5765	0.637662	0.824111	0.135698	0.974518	-0.501964	0.985442
MSTRG.13654	20	46402913	46407834	1	414.508	0.187666	0.906906	0.2684	0.791815	0.0807347	0.999906
MSTRG.13660	20	46596670	46599458	-1	117.673	-0.566906	0.820828	0.303809	0.920959	0.870715	0.607359
MSTRG.13686	20	49254083	49259683	1	412.626	0.108053	0.975557	0.249507	0.894713	0.141454	0.999906
MSTRG.13690	20	49384295	49386493	1	178.546	0.456819	0.752941	0.0937582	0.969117	-0.363061	0.93154
MSTRG.13696	20	49535931	49542022	1	702.791	0.260171	0.698586	-0.00644095	0.996015	-0.266612	0.756961
MSTRG.1374	1	120786457	120788518	-1	866.805	0.225154	0.799266	0.261855	0.703037	0.0367009	0.999906
MSTRG.13741	21	1898873	1907116	-1	350.27	-3.22808	0.94494	-8.77024	0.634973	-5.54216	0.958306
MSTRG.13743	21	1999897	2107463	-1	3975.05	-0.0913978	0.926878	-0.144365	0.818218	-0.0529671	0.999906
MSTRG.13747	21	2077880	2084228	-1	95.8473	-0.207327	0.943821	-0.0216848	0.992397	0.185642	0.999906
MSTRG.13749	21	2222570	2462402	-1	2933.66	-0.000161466	0.99967	0.118591	0.84356	0.118752	0.965471
MSTRG.13775	21	6018503	6036680	1	2238.25	0.165914	0.993775	-9.57791	0.38561	-9.74383	0.264023
MSTRG.13778	21	6049613	6082421	1	7659.66	0.129797	0.904061	-0.855655	1.47e-07	-0.985452	1.1e-10
MSTRG.13779	21	6089108	6115910	1	7717.24	0.11093	0.880254	-0.23297	0.482329	-0.3439	0.0591184
MSTRG.13813	21	9685689	9914196	1	1716.93	0.158172	0.963978	-1.57479	1.47e-05	-1.73297	3.76e-07
MSTRG.13814	21	9749380	10065672	1	5200.82	-0.12904	0.853145	-0.288623	0.308901	-0.159582	0.859152
MSTRG.13815	21	9851708	9919969	1	320.34	-0.0495391	0.98056	0.0988124	0.948858	0.148351	0.999906
MSTRG.13816	21	10225149	10405647	1	4237.81	-0.151689	0.989687	-0.659919	0.960867	-0.50823	0.999906
MSTRG.13819	21	10050300	10056083	1	1282.53	0.0107369	0.989687	-0.221411	0.62274	-0.232148	0.606769
MSTRG.13820	21	10107246	10140924	1	146.551	0.0824705	0.984537	0.073087	0.97963	-0.00938349	0.999906
MSTRG.13823	21	10141235	10214753	1	7492.36	-0.966652	0.917136	-0.460156	0.960867	0.506496	0.999906
MSTRG.13824	21	10671389	10687495	1	1018.37	3.07596	0.950405	-3.28099	0.917186	-6.35694	0.888662
MSTRG.13825	21	10575236	10576275	1	46.6251	0.283867	0.961613	-0.28694	0.943137	-0.570808	0.958727
MSTRG.13826	21	10688750	10692301	1	1388.48	0.00788832	0.993041	-0.0113375	0.991547	-0.0192258	0.999906
MSTRG.13829	21	10867220	10872925	1	1124.02	0.0906037	0.963978	0.0810353	0.954204	-0.00956837	0.999906
MSTRG.1383	1	122025490	122121287	1	467.486	-0.0714216	0.975557	0.00992161	0.994967	0.0813432	0.999906
MSTRG.13830	21	10882569	10883531	1	130.947	0.177743	0.95774	-0.0982271	0.966263	-0.27597	0.999906
MSTRG.13832	21	11322673	11341823	1	965.24	0.312454	0.754937	0.319731	0.71863	0.00727643	0.999906
MSTRG.13859	21	15989748	16004713	1	2052.93	-0.0889619	0.915423	0.0844958	0.898158	0.173458	0.751849
MSTRG.13865	21	17060016	17075698	1	1377.61	-0.0162075	0.989687	0.384379	0.475241	0.400587	0.39737
MSTRG.13907	21	24493591	24563011	-1	13621.5	-0.0635214	0.970701	0.000814925	0.998901	0.0643363	0.999906
MSTRG.1394	1	124214140	124450040	1	1440.08	-0.102327	0.939467	-0.0814752	0.94192	0.0208514	0.999906
MSTRG.1396	1	124300906	124541001	1	6149	-0.0327082	0.987918	0.0499501	0.97437	0.0826582	0.999906
MSTRG.1398	1	124360329	124401418	1	2794.55	-0.0473528	0.975557	-0.0661479	0.946003	-0.0187951	0.999906
MSTRG.14008	21	29521802	29789927	-1	1139.7	-0.953342	0.980261	4.3742	0.806411	5.32754	0.833263
MSTRG.14017	21	31748962	31768798	-1	3199.85	0.110995	0.840819	-0.0270771	0.970145	-0.138073	0.827046
MSTRG.14028	21	32866452	32901482	1	3413.52	-0.272728	0.975557	-0.659517	0.881502	-0.386789	0.999906
MSTRG.14029	21	32721396	32725975	1	1353.35	-0.388779	0.754937	-0.129743	0.951	0.259036	0.982114
MSTRG.14031	21	32757656	32998997	1	8526.52	-0.282504	0.841669	-0.0922198	0.960867	0.190284	0.999906
MSTRG.14033	21	32830773	32835830	1	678.942	-0.34999	0.745194	-0.101987	0.956409	0.248002	0.965946
MSTRG.14034	21	32941489	32966533	1	7357.11	-0.229009	0.908677	-0.0520735	0.97963	0.176935	0.999906
MSTRG.14035	21	32999099	33346543	1	10622.8	-0.842184	0.891411	-0.649762	0.905629	0.192422	0.999906
MSTRG.14036	21	33206713	33256307	1	16459.4	-0.0992679	0.94494	0.000546823	0.999279	0.0998147	0.999906
MSTRG.14037	21	33348940	33356654	1	2019.96	-0.0704932	0.969146	-0.0681604	0.951607	0.00233279	0.999906
MSTRG.14038	21	33358489	33436825	1	7345.48	-0.0812254	0.971515	-0.0596368	0.964523	0.0215886	0.999906
MSTRG.1404	1	125010386	125012399	1	308.948	0.169965	0.944687	-0.251852	0.858879	-0.421817	0.73558
MSTRG.14041	21	34100069	34111216	-1	2388.93	-0.128285	0.896794	0.0147578	0.988437	0.143042	0.966579
MSTRG.14043	21	34147912	34153172	-1	844.716	0.0464891	0.977339	0.224703	0.703368	0.178214	0.915559
MSTRG.14045	21	34312558	34599187	-1	568.452	0.199017	0.924516	0.220079	0.885722	0.021062	0.999906
MSTRG.14046	21	34568979	34582973	-1	1994.62	0.0605986	0.977339	0.162604	0.884602	0.102005	0.999906
MSTRG.14049	21	34660023	34665883	-1	1069.07	0.0678841	0.975557	0.156677	0.883664	0.0887928	0.999906
MSTRG.14164	21	41156183	41347385	-1	578.343	0.255947	0.840819	0.144127	0.920816	-0.11182	0.999906
MSTRG.14170	21	41418370	41421201	-1	1420.51	0.0326517	0.984537	-0.0640188	0.958649	-0.0966706	0.999906
MSTRG.14172	21	41448318	41472124	-1	303.137	-0.0264771	0.988288	-0.117054	0.955798	-0.0905765	0.999906
MSTRG.1428	1	128870487	128874448	-1	294.634	0.332905	0.634183	0.299191	0.703037	-0.0337143	0.999906
MSTRG.14290	21	44053693	44055828	1	252.585	-0.192599	0.906906	-0.591655	0.265389	-0.399057	0.67514
MSTRG.1443	1	133953971	134006695	-1	5362	0.110345	0.95774	-0.149961	0.891703	-0.260306	0.851471
MSTRG.1447	1	133971473	134029242	-1	2600.25	0.206305	0.929847	-0.330028	0.818218	-0.536333	0.610418
MSTRG.14476	22	1363506	1364040	-1	40.1095	-0.0738042	0.987918	-0.100467	0.979601	-0.0266625	0.999906
MSTRG.1448	1	134126469	134140453	-1	86.3967	0.0296672	0.992159	0.754883	0.71872	0.725216	0.841695
MSTRG.14484	22	2433516	2437823	1	52935.4	-0.257558	0.689059	-0.596836	0.0153113	-0.339278	0.491161
MSTRG.14491	22	3173868	3192387	-1	23.3814	-2.2302	0.964891	-5.32784	0.823715	-3.09765	0.999906
MSTRG.1450	1	134131810	134135793	-1	994.946	0.194558	0.820828	-0.00673551	0.995609	-0.201293	0.899277
MSTRG.14516	22	7374976	7433345	-1	478.972	0.14867	0.924516	0.0240474	0.988437	-0.124623	0.999906
MSTRG.14519	22	7492701	7533517	-1	5225.23	0.0968449	0.962301	-0.0867764	0.950922	-0.183621	0.969964
MSTRG.14520	22	7533659	7568855	-1	3119.01	0.00876392	0.993151	-0.095894	0.950445	-0.104658	0.999906
MSTRG.14574	22	12259356	12269176	1	1235.9	0.205209	0.892173	0.3728	0.634973	0.167591	0.999906
MSTRG.14587	22	13125014	13132899	1	1208.31	-0.057841	0.975557	-0.0758291	0.955798	-0.0179881	0.999906
MSTRG.14601	22	14666751	14673383	-1	610.153	0.710286	0.603536	0.0770253	0.979885	-0.633261	0.778766
MSTRG.14606	22	14749512	14755144	-1	538.537	0.315625	0.908912	-0.0352449	0.989316	-0.35087	0.989746
MSTRG.14616	22	15340108	15428866	1	198.916	-0.0429824	0.987918	0.260094	0.849802	0.303076	0.925405
MSTRG.14617	22	15398172	15411361	1	2380.47	-0.0272286	0.987918	0.199589	0.860088	0.226817	0.949618
MSTRG.14619	22	15476788	15902364	1	146.288	0.0112016	0.994947	0.0501812	0.983354	0.0389796	0.999906
MSTRG.14635	22	16722155	16731403	1	665.757	0.0705587	0.978361	0.382024	0.665759	0.311465	0.87427
MSTRG.1468	1	138888537	138909175	-1	1636.15	-0.0386386	0.987918	-0.251022	0.895337	-0.212384	0.999906
MSTRG.14693	22	20256822	20262913	1	156.734	0.0039437	0.998685	-0.149098	0.92903	-0.153042	0.999906
MSTRG.1470	1	138735634	138814357	-1	7577.64	-0.122011	0.95774	-0.366463	0.636685	-0.244451	0.932222
MSTRG.1472	1	138814507	138818272	-1	733.613	-0.206965	0.750704	-0.0416741	0.969417	0.165291	0.93154
MSTRG.14743	22	22491675	22502400	1	1184.88	0.00202516	0.998685	-0.00612263	0.994588	-0.00814779	0.999906
MSTRG.14752	22	22716856	22743682	1	259.659	-0.133873	0.942757	0.0271963	0.986749	0.161069	0.999906
MSTRG.1477	1	139119401	139190994	-1	3646.23	-0.049799	0.963978	0.0246212	0.9742	0.0744203	0.999906
MSTRG.14776	22	26901707	26922822	-1	2285.78	-0.107797	0.963978	-0.162343	0.898158	-0.0545456	0.999906
MSTRG.14779	22	27455650	27606296	-1	41.3299	0.755976	0.953083	-0.459335	0.960867	-1.21531	0.976178
MSTRG.14780	22	27654000	27670899	-1	407.714	0.585187	0.600374	-0.929583	0.190695	-1.51477	0.000175374
MSTRG.14786	22	29719361	29729965	1	779.917	-0.186607	0.950405	0.308312	0.841165	0.494919	0.714305
MSTRG.14787	22	29730494	29733565	1	206.49	-0.227258	0.960141	0.189088	0.952626	0.416346	0.969964
MSTRG.14808	22	32492137	32556045	1	5532.96	-0.036287	0.987918	0.171735	0.898158	0.208022	0.986829
MSTRG.14809	22	32557249	32567705	1	782.263	-0.0821648	0.972077	0.128665	0.914721	0.21083	0.941243
MSTRG.14813	22	33152573	33326547	1	528.859	0.0576521	0.979156	0.0482524	0.975714	-0.00939969	0.999906
MSTRG.1482	1	140498325	140505251	-1	903.633	-0.114936	0.95379	-0.22576	0.79895	-0.110824	0.999906
MSTRG.14823	22	34163729	34206566	-1	6365.71	-0.224841	0.828107	0.076488	0.958931	0.301329	0.756961
MSTRG.14827	22	34131751	34146896	-1	339.977	1.20164	0.98371	7.62467	0.687543	6.42303	0.884531
MSTRG.14835	22	34901441	34962339	1	3014.64	-0.0527896	0.975557	-0.0153395	0.988437	0.0374501	0.999906
MSTRG.14836	22	34927485	34940952	1	1391.95	-0.0452857	0.975557	-0.0481713	0.961594	-0.00288561	0.999906
MSTRG.14839	22	34962427	34966773	1	668.253	-0.125197	0.939467	-0.20087	0.835086	-0.0756728	0.999906
MSTRG.14840	22	35052455	35054740	1	376.942	0.0687848	0.975557	0.0879491	0.951607	0.0191643	0.999906
MSTRG.14842	22	35208894	35211005	1	308.167	0.109506	0.967734	0.211004	0.863757	0.101498	0.999906
MSTRG.14843	22	35213303	35255765	1	2344.37	0.0117192	0.990389	0.00539277	0.996058	-0.0063264	0.999906
MSTRG.1489	1	141574302	141632910	1	2817.1	0.0457182	0.989342	0.238304	0.950922	0.192585	0.999906
MSTRG.1490	1	141616866	141682899	1	2806.57	0.171085	0.814769	-0.0590469	0.955798	-0.230132	0.714305
MSTRG.1491	1	141632953	141654352	1	3878.69	-0.205684	0.891411	-0.224119	0.842223	-0.0184354	0.999906
MSTRG.14910	22	43248926	43251818	-1	311.597	0.112591	0.94494	0.0779748	0.954204	-0.0346166	0.999906
MSTRG.14914	22	43586773	43592180	-1	405.174	-0.0921052	0.975557	0.213242	0.894713	0.305347	0.932222
MSTRG.1492	1	141654410	141660818	1	1029.57	0.110947	0.960141	-0.210459	0.841165	-0.321406	0.751849
MSTRG.14921	22	44355933	44366472	1	55.1851	0.0785497	0.987918	0.656435	0.787133	0.577886	0.947066
MSTRG.1494	1	141682006	141867423	1	3629.8	0.43516	0.963048	0.61808	0.903138	0.18292	0.999906
MSTRG.14942	22	49794090	49797678	1	1389.79	0.0760008	0.972153	-0.0358442	0.97963	-0.111845	0.999906
MSTRG.1497	1	141867475	141877211	1	1066.82	-0.526561	0.975557	0.0394784	0.996081	0.56604	0.999906
MSTRG.14976	22	50630969	50644771	-1	30.8713	5.07782	0.871286	-5.51592	0.838045	-10.5937	0.478833
MSTRG.1498	1	141880216	142692974	1	48778.5	-0.0523046	0.978952	-0.279006	0.689068	-0.226702	0.892515
MSTRG.1499	1	141905120	141914282	1	1192.48	0.254758	0.843121	-0.0355813	0.984663	-0.290339	0.885137
MSTRG.14990	23	34727	39869	1	1668.16	-0.126223	0.925807	-0.250074	0.717207	-0.123851	0.999906
MSTRG.1500	1	141946089	142519802	1	9558.75	0.227569	0.903095	0.0130216	0.994588	-0.214547	0.999906
MSTRG.15018	23	2294207	2296509	-1	319.28	0.0270084	0.987918	-0.0122633	0.99181	-0.0392716	0.999906
MSTRG.15029	23	3915335	3920916	1	513.233	0.10403	0.95774	0.275352	0.69672	0.171323	0.981048
MSTRG.1503	1	142639964	142747743	1	2720.41	-0.123839	0.915506	-0.271921	0.62075	-0.148082	0.977524
MSTRG.1504	1	142431526	142445190	1	5578.24	-0.0588471	0.972153	-0.214637	0.693165	-0.15579	0.940374
MSTRG.15042	23	4871639	5041818	-1	2500.11	-0.0292808	0.987918	-0.252978	0.852285	-0.223698	0.999476
MSTRG.15043	23	4872933	5021633	-1	1141.36	-0.472539	0.695625	-0.323603	0.841146	0.148936	0.999906
MSTRG.15058	23	7262227	7264840	1	348.778	0.171537	0.934891	-0.382434	0.69557	-0.553971	0.370633
MSTRG.15059	23	7266950	7271383	1	480.054	0.15328	0.95774	-0.174652	0.917186	-0.327933	0.897588
MSTRG.1506	1	142680241	142692611	1	931.278	0.0114292	0.990561	-0.258118	0.682314	-0.269547	0.732388
MSTRG.15097	23	16043093	16046192	1	48.6349	-0.172492	0.975557	-0.20142	0.958931	-0.028928	0.999906
MSTRG.1511	1	142932668	142948598	1	2560.71	-0.219318	0.315838	-0.146141	0.709183	0.0731775	0.999906
MSTRG.15111	23	19844760	19854751	1	795.775	0.557526	0.63204	0.115268	0.9621	-0.442258	0.868296
MSTRG.15112	23	19877809	19879904	1	138.51	0.686385	0.652654	0.346959	0.89117	-0.339426	0.999906
MSTRG.15118	23	20455506	20461167	-1	1330.52	0.0139088	0.994574	-0.432564	0.791741	-0.446473	0.892515
MSTRG.1513	1	142994598	143001161	1	375.105	-0.285108	0.987918	0.171807	0.989316	0.456915	0.999906
MSTRG.1514	1	143014899	143067693	1	2026.57	-0.170128	0.634183	-0.103134	0.850399	0.0669948	0.999906
MSTRG.15146	23	22651217	22870566	-1	1742.08	0.185378	0.979033	0.0226024	0.996058	-0.162775	0.999906
MSTRG.15156	23	24662731	24666057	-1	527.926	-0.0960527	0.975557	-0.542156	0.476262	-0.446103	0.679718
MSTRG.15182	23	30515128	30518361	-1	369.508	-0.301462	0.761321	-0.209318	0.858224	0.0921441	0.999906
MSTRG.15183	23	30518841	30552012	-1	549.535	-0.225955	0.801123	-0.459456	0.275215	-0.233501	0.885137
MSTRG.1521	1	145385276	145389355	-1	435.577	-0.047106	0.979895	-0.262656	0.717771	-0.21555	0.909915
MSTRG.1522	1	145409644	145518991	-1	216.154	-0.0921211	0.975557	-0.0571398	0.978816	0.0349813	0.999906
MSTRG.15241	23	38348535	38359484	-1	404.129	0.0548447	0.978872	-0.0954859	0.947922	-0.150331	0.999906
MSTRG.15252	23	39338639	39341788	1	64.3804	-0.0979855	0.979156	-0.343335	0.864353	-0.24535	0.999906
MSTRG.15254	23	39617556	39673388	1	478.788	0.156418	0.948897	-0.326985	0.761746	-0.483403	0.544276
MSTRG.15266	23	41770717	41790007	-1	43.3558	-0.615042	0.85357	-0.391641	0.913364	0.223401	0.999906
MSTRG.15296	23	44692019	44715384	1	3444.59	-0.0744573	0.944034	0.0244185	0.978719	0.0988758	0.999906
MSTRG.1530	1	151181319	152382408	1	19466	0.343907	0.92664	-0.0420902	0.989316	-0.385997	0.999906
MSTRG.15308	23	46288766	46292136	1	558.601	-0.0222684	0.987918	-0.2639	0.7626	-0.241631	0.907799
MSTRG.15313	23	47024727	47027140	-1	255.088	-0.129479	0.95774	0.0661882	0.968961	0.195668	0.999906
MSTRG.1532	1	151549650	151577170	1	2979	-0.11265	0.94494	-0.117245	0.916867	-0.00459529	0.999906
MSTRG.15339	23	49664511	49667588	1	118.852	-0.254113	0.92664	0.0182834	0.994573	0.272397	0.999906
MSTRG.15346	23	50524007	50524514	-1	45.1444	-0.276775	0.956132	0.0730805	0.984556	0.349855	0.999906
MSTRG.15347	23	50580544	50586497	-1	1151.65	0.017848	0.98852	-0.0397846	0.978816	-0.0576327	0.999906
MSTRG.1536	1	151758231	151768491	1	378.466	-0.192537	0.918104	-0.0211065	0.989905	0.17143	0.999906
MSTRG.1537	1	151916479	152065817	1	3331.17	-0.0854696	0.958176	-0.0876313	0.931613	-0.0021617	0.999906
MSTRG.15375	23	57383129	57552522	1	4467.2	-0.287083	0.600374	0.377375	0.38561	0.664458	0.00134259
MSTRG.15382	23	58329703	58333019	-1	95.4712	0.237749	0.975557	0.0376305	0.993239	-0.200118	0.999906
MSTRG.15389	23	59845020	60202994	1	7405.82	0.426963	0.334679	0.382531	0.555183	-0.0444326	0.999906
MSTRG.1539	1	152024647	152104923	1	9755.97	-0.119159	0.962952	-0.0940677	0.956409	0.0250916	0.999906
MSTRG.15392	23	60098299	60158091	1	2073.14	-0.0552141	0.978872	-0.0224884	0.988437	0.0327257	0.999906
MSTRG.15393	23	60131095	60140592	1	2778.58	-0.096541	0.972153	-0.0883571	0.960867	0.00818385	0.999906
MSTRG.15395	23	60314346	60319620	1	731.102	0.0710626	0.97906	0.205058	0.894343	0.133995	0.999906
MSTRG.15398	23	60544397	60559582	-1	571.705	-0.296184	0.800316	0.927831	0.00309899	1.22401	1.31e-06
MSTRG.1540	1	152114857	152127518	1	7350.45	-0.019468	0.987918	-0.0785249	0.92903	-0.0590569	0.999906
MSTRG.1541	1	152128168	152138725	1	4841.21	-0.423903	0.357618	-0.196133	0.852484	0.22777	0.93154
MSTRG.15411	23	61622053	61626165	-1	1241.54	0.115957	0.963978	0.0798143	0.960867	-0.0361426	0.999906
MSTRG.1542	1	152247869	152257610	1	1294.55	-2.03633	0.918546	-7.72198	0.171372	-5.68565	0.470364
MSTRG.15423	24	77094	324120	1	122.584	-0.177353	0.972153	-0.299694	0.908443	-0.122341	0.999906
MSTRG.1545	1	152447892	152523538	-1	40.9632	-0.191057	0.972818	-0.109798	0.975134	0.0812582	0.999906
MSTRG.15462	24	726524	736246	-1	131.286	-0.0308089	0.993735	-0.565733	0.894713	-0.534924	0.999906
MSTRG.15511	24	1664642	1668301	-1	295.781	0.206473	0.85357	0.35134	0.59026	0.144868	0.999906
MSTRG.15541	24	2284073	2286118	1	384.308	-0.460943	0.796365	-0.62695	0.622096	-0.166007	0.999906
MSTRG.15548	24	2396999	2398183	1	52.4996	2.89989	0.752941	1.34694	0.916867	-1.55295	0.999906
MSTRG.15598	24	4969838	6650825	1	41328.2	0.288031	0.942757	0.456992	0.841146	0.16896	0.999906
MSTRG.15601	24	4870875	4878762	-1	42.9697	-1.00331	0.512865	0.361909	0.905883	1.36522	0.160587
MSTRG.15604	24	5053654	5124131	1	2625.11	0.00820813	0.992066	-0.0499347	0.961141	-0.0581428	0.999906
MSTRG.15605	24	5256701	5263840	1	888.643	0.115015	0.972153	-0.233744	0.87892	-0.348759	0.888662
MSTRG.15608	24	5418674	5623630	1	2032.48	0.174248	0.756744	0.047936	0.960867	-0.126312	0.966045
MSTRG.15609	24	5424588	5482662	1	214.663	-0.468856	0.982642	0.0378162	0.996972	0.506673	0.999906
MSTRG.15610	24	5625035	5878561	1	14046.3	0.0653476	0.94494	-0.00598723	0.993239	-0.0713348	0.999906
MSTRG.15614	24	5933471	6029439	1	392.715	0.172304	0.899925	0.147989	0.898757	-0.0243154	0.999906
MSTRG.15633	24	8723607	8888225	-1	3739.13	0.153398	0.824111	0.0721329	0.93591	-0.0812648	0.999906
MSTRG.15670	24	11683728	11765873	1	11859.4	0.0475543	0.975557	-0.16187	0.805129	-0.209424	0.801212
MSTRG.15671	24	11795274	11818718	1	3367.83	0.0308013	0.985051	-0.204345	0.761746	-0.235146	0.791795
MSTRG.15672	24	11819862	11827579	1	440.477	4.11614	0.85357	5.62749	0.705309	1.51135	0.999906
MSTRG.15673	24	11849407	11854749	1	621.395	0.0245815	0.987918	-0.255149	0.832874	-0.279731	0.914636
MSTRG.15674	24	11870540	11880289	1	920.762	0.0314522	0.987457	-0.211789	0.79305	-0.243241	0.847786
MSTRG.15740	24	18603161	18611716	-1	1057.67	-0.0353215	0.978802	0.027755	0.97543	0.0630765	0.999906
MSTRG.15743	24	18665402	18670755	1	437.59	-0.0354204	0.987918	0.236706	0.841165	0.272127	0.915559
MSTRG.15747	24	18863352	19085960	1	51.04	-0.126761	0.977339	-0.404706	0.857614	-0.277944	0.999906
MSTRG.15795	24	23397807	23404087	1	1176.43	0.350632	0.814935	-0.241456	0.879792	-0.592089	0.475676
MSTRG.15796	24	23420516	23439789	1	3564.84	0.342711	0.652654	-0.212922	0.852484	-0.555634	0.177497
MSTRG.15797	24	23466773	23491735	1	2406.06	-0.239107	0.987918	-0.0899047	0.995609	0.149202	0.999906
MSTRG.15798	24	23491976	23506619	1	2303.5	0.364096	0.24557	-0.177126	0.816922	-0.541222	0.0176523
MSTRG.15819	24	25967499	25971310	-1	359.901	-0.0302234	0.987918	-0.145141	0.898059	-0.114918	0.999906
MSTRG.15870	24	26861211	27109762	-1	177.226	0.700203	0.264562	0.265403	0.873635	-0.4348	0.822104
MSTRG.15922	24	27896856	27906508	1	990.149	0.262532	0.81812	0.219955	0.849802	-0.0425768	0.999906
MSTRG.15927	24	28200977	28212743	1	1567.84	-0.0385394	0.982165	-0.0497338	0.966145	-0.0111943	0.999906
MSTRG.15936	24	29708930	29712332	-1	644.063	0.642893	0.218425	0.294197	0.829387	-0.348696	0.87903
MSTRG.15939	24	30015209	30045297	-1	1467.51	-3.68281	0.92282	-9.21676	0.608572	-5.53396	0.944958
MSTRG.15940	24	29933551	30000865	-1	2908.64	-0.0406983	0.984537	0.131566	0.910323	0.172265	0.989746
MSTRG.15943	24	30179754	30228882	-1	9363.43	-0.00638797	0.992449	0.0991894	0.873635	0.105577	0.989746
MSTRG.15944	24	30261195	30284790	-1	3673.71	1.27738	0.972351	3.47129	0.816922	2.19391	0.999906
MSTRG.15946	24	30350512	30361601	-1	3011.83	-0.0034977	0.996872	0.188119	0.72251	0.191617	0.816223
MSTRG.15947	24	30514145	30527276	-1	2253.87	-0.0555251	0.972153	0.149056	0.820121	0.204581	0.777747
MSTRG.15961	24	32773769	32780216	-1	414.259	1.30328	0.929601	0.814579	0.954262	-0.488704	0.999906
MSTRG.16028	24	35479822	35524223	-1	345.08	-0.0654309	0.98371	0.431989	0.686111	0.49742	0.637442
MSTRG.16132	24	38432070	38433018	1	54.3032	-0.221349	0.975557	-0.0819987	0.986749	0.13935	0.999906
MSTRG.16141	24	38763468	38770013	1	501.866	0.200582	0.900584	0.329606	0.71872	0.129024	0.999906
MSTRG.16145	24	38819657	38822036	-1	391.597	0.0203391	0.987918	-0.0198726	0.98876	-0.0402117	0.999906
MSTRG.16151	24	38988393	39007807	1	400.485	0.208408	0.872551	0.445581	0.43807	0.237174	0.926053
MSTRG.16168	24	40514710	40518828	1	377.48	-0.00270019	0.998685	-0.0579106	0.975217	-0.0552104	0.999906
MSTRG.16187	24	40850244	40853237	1	45.8669	0.33624	0.92664	0.300448	0.920799	-0.035792	0.999906
MSTRG.1620	1	164430756	164441672	1	3822.46	0.862646	0.960141	1.85333	0.802877	0.990687	0.999906
MSTRG.16208	24	41492826	41582743	1	98.4878	-0.0640469	0.987081	-0.252777	0.905187	-0.18873	0.999906
MSTRG.16222	24	42016961	42019949	1	729.186	0.070409	0.974792	0.401775	0.397906	0.331366	0.588879
MSTRG.16226	25	441046	444007	-1	138.297	2.1384	2.67e-05	1.19216	0.325606	-0.946238	0.548041
MSTRG.16230	25	569807	574912	-1	303.844	1.63148	0.533682	1.69539	0.565303	0.0639121	0.999906
MSTRG.16240	25	1484981	1487858	1	302.083	-0.0118766	0.993058	0.0190315	0.991093	0.030908	0.999906
MSTRG.16248	25	2031173	2067993	1	55.9211	0.380608	0.896794	0.37059	0.869525	-0.0100176	0.999906
MSTRG.16262	25	2906848	2910647	-1	299.457	0.0616235	0.987918	-0.191142	0.945336	-0.252766	0.999906
MSTRG.16266	25	3079368	3081458	1	215.906	-0.274454	0.920363	0.754141	0.459551	1.02859	0.0867159
MSTRG.16276	25	3303387	3308944	-1	249.533	0.183511	0.916919	0.174887	0.899329	-0.00862405	0.999906
MSTRG.16277	25	3331399	3455090	-1	1895.2	0.214422	0.674316	0.0961999	0.910323	-0.118222	0.999906
MSTRG.16303	25	6516990	6524475	1	1588.54	-0.145517	0.939578	-0.00816159	0.996015	0.137356	0.999906
MSTRG.16306	25	7109964	7117544	1	706.675	0.015489	0.987918	0.0769156	0.942715	0.0614267	0.999906
MSTRG.16321	25	8278348	8285691	-1	887.499	-0.0749444	0.95774	-0.0527335	0.957493	0.0222109	0.999906
MSTRG.1633	1	166470213	166545458	-1	135.655	0.00326854	0.998685	-0.155713	0.943295	-0.158981	0.999906
MSTRG.16333	25	9310563	9356396	-1	623.509	0.157904	0.965508	0.0507979	0.984663	-0.107106	0.999906
MSTRG.16342	25	9812584	9833159	1	5701.21	-0.846179	0.652654	-0.509395	0.858879	0.336784	0.999906
MSTRG.16343	25	9896099	9909611	1	1036.15	2.1102	0.960512	-1.07018	0.971688	-3.18038	0.999906
MSTRG.16344	25	9769652	9773458	1	512.046	0.364534	0.518518	0.195889	0.85208	-0.168645	0.999906
MSTRG.16347	25	9883954	9892661	1	1667.08	-0.118205	0.943821	-0.235744	0.765981	-0.117538	0.999906
MSTRG.16349	25	10054599	10056159	1	221.218	0.163767	0.942757	-0.146273	0.929429	-0.31004	0.89323
MSTRG.16354	25	12152153	12652038	1	2544.69	-0.0351582	0.984537	-0.303997	0.617049	-0.268838	0.749186
MSTRG.16365	25	12982046	12985676	-1	403.164	-0.0834297	0.984537	-0.365639	0.867025	-0.28221	0.999906
MSTRG.16378	25	13774116	13789331	1	539.031	0.158973	0.902225	0.201454	0.824702	0.0424811	0.999906
MSTRG.16379	25	13790795	13805408	1	1277.94	0.102551	0.925807	0.174472	0.781602	0.0719213	0.999906
MSTRG.16382	25	14217358	14706448	-1	311.889	-0.202758	0.95774	-0.101433	0.969417	0.101324	0.999906
MSTRG.16383	25	14426745	14494766	-1	632.496	-0.18864	0.880794	-0.244749	0.780142	-0.0561088	0.999906
MSTRG.16384	25	14521873	14540784	-1	2191.61	0.0320401	0.980177	0.0384508	0.968961	0.00641072	0.999906
MSTRG.16396	25	15639300	16192636	-1	2898.47	-0.248953	0.791541	-0.529734	0.154581	-0.280781	0.805726
MSTRG.16400	25	15947638	15966366	-1	3094	-0.191969	0.918424	0.0711511	0.969417	0.26312	0.959244
MSTRG.16403	25	16991979	16993352	1	24.4391	-2.52393	0.411766	0.0187124	0.997382	2.54264	0.430261
MSTRG.16417	25	19435093	19499324	-1	3313.06	-0.11094	0.893078	-1.06587	2.13e-19	-0.954933	4.53e-16
MSTRG.16420	25	19511557	19530755	1	2048.01	-0.287185	0.583365	-0.0635734	0.959841	0.223612	0.85273
MSTRG.16424	25	20143070	20145576	-1	659.937	-0.0469754	0.979033	-0.00507123	0.996058	0.0419042	0.999906
MSTRG.16428	25	22745680	23413380	1	5122.68	0.107549	0.963978	-0.262016	0.782174	-0.369565	0.658143
MSTRG.16431	25	23276828	23324893	1	4552.58	0.135048	0.98852	-3.33969	0.371655	-3.47474	0.245638
MSTRG.16432	25	23310825	23361210	-1	432.597	0.31368	0.892173	0.401536	0.79305	0.0878561	0.999906
MSTRG.16433	25	23325317	23393541	1	3519.75	0.0344367	0.975557	0.00423839	0.995533	-0.0301983	0.999906
MSTRG.16434	25	23328085	23637713	1	1852.26	0.00957593	0.988467	-0.113582	0.81346	-0.123158	0.89323
MSTRG.16435	25	23369041	23562289	-1	49.3203	0.308282	0.963978	0.435172	0.907009	0.12689	0.999906
MSTRG.16514	25	29146491	29157418	-1	1731.73	-0.065171	0.975557	-0.0986039	0.949869	-0.033433	0.999906
MSTRG.16520	25	29427440	29432578	-1	388.173	0.233252	0.85357	0.232602	0.831443	-0.000649592	0.999906
MSTRG.16542	25	30528725	30540235	1	1623.88	-0.1909	0.645113	-0.0752068	0.920768	0.115693	0.972559
MSTRG.16554	25	33066439	33069635	-1	387.267	0.16233	0.916104	-0.140535	0.913739	-0.302865	0.808989
MSTRG.16557	25	33173659	33221265	-1	12481.4	0.110959	0.893078	-0.0203425	0.982042	-0.131301	0.945391
MSTRG.16578	25	35436769	35466713	-1	982.025	0.215678	0.887498	0.0423409	0.97963	-0.173338	0.999906
MSTRG.16581	25	36508240	37419545	1	66006.4	-0.0153488	0.987918	0.040953	0.968961	0.0563019	0.999906
MSTRG.16583	25	36737824	36754235	1	8430.92	0.151078	0.718909	0.0416878	0.957625	-0.109391	0.9541
MSTRG.16585	25	36987884	36999494	1	1496.12	0.121289	0.899925	-0.239764	0.625847	-0.361053	0.165211
MSTRG.16587	25	37135317	37144910	1	4128.67	0.0752146	0.927409	-0.0763659	0.905883	-0.151581	0.821752
MSTRG.16588	25	37145064	37175811	1	10754.2	0.205766	0.600374	0.0167568	0.986638	-0.189009	0.746397
MSTRG.16591	25	37454245	37586706	1	1571.57	0.142635	0.799266	0.0726943	0.920164	-0.0699404	0.999906
MSTRG.16594	25	37498327	37510663	1	2063.05	0.118902	0.871286	0.0237747	0.979601	-0.0951278	0.999906
MSTRG.16595	25	37515273	37519333	1	572.833	0.113051	0.926108	-0.045362	0.969417	-0.158413	0.966579
MSTRG.16612	25	41002649	41008831	1	1039.62	-0.0467538	0.97661	0.091291	0.925286	0.138045	0.982114
MSTRG.16614	25	41026503	41043824	1	1583.33	0.100572	0.908912	0.237511	0.548319	0.136939	0.93154
MSTRG.16656	26	891	5233	1	113.861	0.0556352	0.987918	1.09632	0.038673	1.04068	0.0455226
MSTRG.16665	26	374462	447064	1	568.187	0.0594655	0.975557	0.0180488	0.988437	-0.0414167	0.999906
MSTRG.16668	26	501764	596053	1	610.006	0.0990909	0.963978	-0.0955787	0.95024	-0.19467	0.969964
MSTRG.16670	26	571766	585713	1	190.965	-0.135407	0.970118	-0.228834	0.897061	-0.0934275	0.999906
MSTRG.16671	26	676410	684589	1	1535.67	0.0399405	0.978802	-0.0316588	0.97543	-0.0715993	0.999906
MSTRG.16675	26	1011623	1054960	-1	1266.27	0.645378	0.512865	0.784164	0.385426	0.138787	0.999906
MSTRG.16679	26	1143976	1157249	1	1761.75	-0.02318	0.984952	-0.0768796	0.917186	-0.0536997	0.999906
MSTRG.16680	26	1159126	1163608	1	15642.9	0.0688432	0.933543	-0.062205	0.924162	-0.131048	0.870871
MSTRG.16681	26	3285586	3288197	-1	349.365	7.03094	0.00175582	0.13198	0.992906	-6.89896	0.0343091
MSTRG.16682	26	1927744	1940260	1	96.0954	4.35542	0.899925	-9.22607	0.616656	-13.5815	0.136054
MSTRG.16688	26	2689586	2912729	-1	13545	0.369734	0.778686	0.523664	0.57835	0.153929	0.999906
MSTRG.16692	26	2982786	3031449	-1	139.543	0.386465	0.81812	0.121793	0.960867	-0.264672	0.999906
MSTRG.16693	26	3035431	3044408	-1	1660.68	0.210249	0.487434	0.0956151	0.869525	-0.114633	0.958727
MSTRG.16695	26	3088481	3278346	-1	12641.7	0.190458	0.978802	-0.0465442	0.99181	-0.237002	0.999906
MSTRG.16696	26	3088761	3103083	-1	4657.78	0.0933319	0.882033	-0.0184745	0.97963	-0.111806	0.926053
MSTRG.16697	26	3167682	3345818	-1	166.665	0.661501	0.967118	0.856308	0.924955	0.194807	0.999906
MSTRG.16699	26	3366016	3510682	-1	4002.41	0.129903	0.743636	0.0839948	0.861888	-0.0459083	0.999906
MSTRG.16700	26	3404056	3415875	-1	1760.69	0.0475659	0.971612	-0.0313585	0.969117	-0.0789244	0.999906
MSTRG.16701	26	3641949	3713758	-1	16451.9	0.0175268	0.987918	0.0301925	0.979885	0.0126656	0.999906
MSTRG.16702	26	3429565	3437021	-1	1476.68	0.166727	0.689296	-0.00321736	0.996058	-0.169945	0.756303
MSTRG.16703	26	3438789	3733468	-1	1144.09	0.179382	0.764304	0.114156	0.869525	-0.0652264	0.999906
MSTRG.16704	26	3451615	3633010	-1	1359.4	-0.355321	0.973026	0.0606167	0.992337	0.415938	0.999906
MSTRG.16706	26	3461335	3467498	-1	1285.4	0.252379	0.398782	0.0758877	0.923517	-0.176491	0.813583
MSTRG.16707	26	3634824	3641448	-1	1311.15	0.0771681	0.925807	0.0560877	0.942398	-0.0210804	0.999906
MSTRG.16709	26	3722056	3747586	-1	5761.61	0.155731	0.518518	0.0121954	0.98652	-0.143536	0.670681
MSTRG.16712	26	3771638	3819054	-1	24017.9	0.0795481	0.933652	-0.150934	0.761849	-0.230482	0.504304
MSTRG.16715	26	4065505	4100951	1	26.615	0.843443	0.871286	-1.64682	0.608318	-2.49026	0.108276
MSTRG.16719	26	6200311	6227021	-1	7777.7	0.594094	0.987457	-4.61826	0.728611	-5.21235	0.740995
MSTRG.16731	26	6150319	6169804	-1	5016.58	-0.0182732	0.987918	-0.139484	0.850089	-0.121211	0.999906
MSTRG.16733	26	6341718	6388580	1	339.301	0.609872	0.917136	-0.00426085	0.998901	-0.614133	0.999906
MSTRG.16737	26	6509555	6515013	-1	769.577	-0.00121383	0.99908	-0.00712262	0.996015	-0.0059088	0.999906
MSTRG.16741	26	6877048	6956122	-1	36.0702	0.500809	0.908855	-0.777738	0.787941	-1.27855	0.473654
MSTRG.16780	26	14628507	14679078	-1	10352.6	0.0575381	0.960141	-0.101578	0.858879	-0.159116	0.801212
MSTRG.16819	26	20336785	20589083	1	667.743	-0.0183662	0.987918	-0.219253	0.793799	-0.200886	0.945391
MSTRG.1682	1	174328624	174332457	1	543.863	0.279281	0.766893	0.112495	0.936289	-0.166786	0.999906
MSTRG.16821	26	20566427	20761968	1	17565.3	0.129763	0.908912	-0.0940128	0.928882	-0.223776	0.821752
MSTRG.16822	26	20648197	20670211	1	693.149	16.411	0.00146985	-30	9.99e-10	-46.411	1.12e-27
MSTRG.16824	26	20927224	21083901	1	3603.67	0.154083	0.906651	-0.22554	0.780852	-0.379623	0.444514
MSTRG.16834	26	22512968	22515827	1	340.127	-0.137283	0.950405	0.35831	0.646347	0.495593	0.335095
MSTRG.1684	1	174397778	174458835	1	82.528	0.605015	0.71532	-0.118913	0.969417	-0.723928	0.647994
MSTRG.16842	26	23607959	23618222	-1	1137.1	-0.179062	0.888918	-0.154205	0.886345	0.0248576	0.999906
MSTRG.16846	26	24253807	24270699	1	2025.16	0.17243	0.750704	0.0797526	0.917186	-0.0926772	0.999906
MSTRG.16849	26	24382136	24387521	1	372.14	0.0838949	0.975557	0.339302	0.750328	0.255407	0.965471
MSTRG.16865	26	25781986	25793117	-1	1139.66	-1.74473	0.780297	-1.74472	0.752473	1.6e-05	0.999992
MSTRG.16868	26	26308506	26316268	1	1563.56	0.121907	0.929045	-0.1115	0.919986	-0.233407	0.862925
MSTRG.16869	26	26160236	26255232	1	2134.11	0.137991	0.847315	-0.0045304	0.996015	-0.142522	0.93154
MSTRG.16870	26	26182642	26185494	-1	102.857	0.174353	0.975557	0.261185	0.937275	0.0868324	0.999906
MSTRG.16871	26	26186128	26222344	1	7645.18	0.120642	0.909307	-0.0364732	0.974518	-0.157116	0.951685
MSTRG.16873	26	26346555	26425753	1	2831.77	0.107501	0.937116	-0.0587577	0.960867	-0.166258	0.960372
MSTRG.16875	26	26425780	26444043	1	3814.28	0.0610611	0.975557	-0.120748	0.909489	-0.181809	0.960372
MSTRG.16876	26	26444124	26471252	1	5945.51	0.114886	0.95774	-0.0752626	0.960867	-0.190148	0.976178
MSTRG.16877	26	26471354	26605515	1	6128.68	0.080284	0.968351	-0.141223	0.882433	-0.221507	0.878059
MSTRG.16878	26	26511937	26698404	1	12052.1	0.191242	0.975557	0.305692	0.938311	0.11445	0.999906
MSTRG.16879	26	26619362	26624788	1	1051.33	0.0237911	0.987918	-0.214015	0.818218	-0.237806	0.892515
MSTRG.16880	26	26698539	26714518	1	333.888	-2.03271	0.896794	-5.57592	0.300946	-3.54321	0.756961
MSTRG.16881	26	26727573	26773375	1	6062.11	0.0856204	0.950809	-0.164545	0.793799	-0.250165	0.617456
MSTRG.16902	26	29371932	29403815	1	4407.39	0.134365	0.872658	0.169421	0.77892	0.0350556	0.999906
MSTRG.16906	26	29489761	29509377	1	2439.22	0.157544	0.824111	0.090393	0.914721	-0.0671507	0.999906
MSTRG.16907	26	29558378	29573814	1	563.317	0.218969	0.754937	0.274122	0.619706	0.0551532	0.999906
MSTRG.16935	26	32508742	32512295	1	575.744	0.0828278	0.979943	0.539661	0.639941	0.456833	0.825086
MSTRG.16936	26	32513223	32516111	1	381.195	0.335217	0.912724	0.755085	0.608318	0.419868	0.966045
MSTRG.16937	26	32519340	32538525	1	2066.98	0.359408	0.925807	0.632407	0.768407	0.272999	0.999906
MSTRG.16966	26	35720472	35726129	-1	533.363	-0.0690634	0.979017	-0.15891	0.917186	-0.0898466	0.999906
MSTRG.16996	26	39532303	40061784	1	2010.37	0.60128	0.510656	0.543069	0.62598	-0.0582106	0.999906
MSTRG.16999	26	39988725	40124022	1	564.571	-0.0521011	0.975557	-0.152531	0.852484	-0.10043	0.999906
MSTRG.17000	26	39994184	40011770	1	3784.39	0.0337289	0.975557	-0.0798629	0.869666	-0.113592	0.89323
MSTRG.17005	26	40554228	40558981	1	678.4	0.118579	0.963978	0.188363	0.889987	0.0697842	0.999906
MSTRG.17023	3	118304	120829	-1	991.985	0.00835256	0.992066	0.0403251	0.969417	0.0319726	0.999906
MSTRG.17082	3	1754380	1757129	1	726.927	0.334528	0.63204	-0.199415	0.852484	-0.533943	0.142715
MSTRG.17098	3	2012488	2015537	1	418.085	0.312741	0.734834	0.228699	0.837537	-0.0840416	0.999906
MSTRG.17138	3	2779769	3315874	1	1524.14	0.0836353	0.973564	0.286952	0.746719	0.203317	0.976178
MSTRG.17174	3	3934906	3937711	1	1632.98	-0.0400799	0.975557	0.0691501	0.92903	0.10923	0.982114
MSTRG.17194	3	5177518	5206105	-1	374.903	0.338564	0.638785	0.358757	0.622582	0.0201928	0.999906
MSTRG.17211	3	5966426	5974504	-1	1401.13	0.0237053	0.987081	0.141738	0.821148	0.118033	0.982114
MSTRG.1724	1	177713273	178181834	-1	904.442	-0.052667	0.97906	0.209579	0.829387	0.262246	0.854861
MSTRG.1725	1	177429296	177434646	-1	434.93	0.12365	0.952796	0.433544	0.436685	0.309894	0.769861
MSTRG.1727	1	177672735	177689283	-1	2337.56	-0.149156	0.910017	0.152067	0.879777	0.301224	0.712161
MSTRG.1728	1	178119912	178131145	-1	586.998	-0.261426	0.750704	0.285279	0.682314	0.546705	0.0624569
MSTRG.1731	1	178705129	178716272	1	1320.12	-0.108491	0.940891	-0.116192	0.905883	-0.00770038	0.999906
MSTRG.1732	1	178638800	178704804	-1	50.8344	0.0560074	0.987918	-0.372929	0.869525	-0.428936	0.969964
MSTRG.1733	1	179466689	179597170	-1	18744.6	0.239042	0.634183	-0.229438	0.671725	-0.46848	0.0317844
MSTRG.17335	3	12353052	12376882	1	517.636	0.339433	0.920742	-0.0985215	0.976442	-0.437954	0.975614
MSTRG.17337	3	12437690	12443000	1	1033.16	-0.0530265	0.975557	-0.132249	0.879792	-0.0792224	0.999906
MSTRG.1735	1	179205143	179630647	-1	15768.4	0.114014	0.920742	0.16563	0.82676	0.0516155	0.999906
MSTRG.1737	1	179208251	179239513	-1	5933.41	0.155656	0.866634	-0.034977	0.975134	-0.190633	0.885137
MSTRG.17371	3	15714240	15720100	1	1309.36	0.103019	0.925807	-0.0144187	0.988437	-0.117438	0.999906
MSTRG.1738	1	179335465	179345278	-1	3897.35	9.94e-05	0.999764	-0.17706	0.759971	-0.17716	0.870871
MSTRG.1741	1	179644095	179653253	-1	788.349	0.106346	0.951337	-0.137339	0.89244	-0.243685	0.827393
MSTRG.1743	1	179661425	179667801	-1	670.862	0.0424142	0.984537	-0.221157	0.823715	-0.263571	0.868296
MSTRG.17447	3	28461604	28468097	-1	269.356	0.018491	0.990389	0.328079	0.755902	0.309588	0.892515
MSTRG.1746	1	179726556	179732320	-1	564.177	0.240753	0.770189	-0.0262688	0.986281	-0.267021	0.790081
MSTRG.17467	3	31932420	31934868	1	284.033	0.0153388	0.990389	0.151321	0.905883	0.135983	0.999906
MSTRG.17476	3	32601940	32628917	-1	1737.12	0.490822	0.489819	0.416902	0.650773	-0.0739206	0.999906
MSTRG.1748	1	179743636	179781743	-1	5267.63	0.107251	0.927599	-0.132615	0.869525	-0.239867	0.744267
MSTRG.17498	3	33932317	33975483	1	3844.46	-0.00451891	0.995866	0.127054	0.865219	0.131573	0.980698
MSTRG.1752	1	179804638	179814114	-1	1530.58	0.158798	0.81812	-0.105447	0.891999	-0.264245	0.509404
MSTRG.1753	1	179815368	179854104	-1	5941.19	0.0982992	0.922272	-0.174729	0.754721	-0.273028	0.448372
MSTRG.1754	1	179867079	179896570	-1	4648.27	0.0391098	0.979033	-0.252081	0.608318	-0.29119	0.429361
MSTRG.17543	3	35835408	35838414	1	457.955	0.341687	0.701588	0.0857607	0.960867	-0.255926	0.93154
MSTRG.17552	3	36914031	36916496	1	441.448	-0.141729	0.951189	0.0191234	0.990289	0.160852	0.999906
MSTRG.1756	1	180012966	180042480	-1	3107.58	0.0319948	0.984537	-0.211282	0.717207	-0.243277	0.707396
MSTRG.17564	3	38305248	38307964	-1	955.915	-0.0525413	0.975557	-0.0820324	0.929252	-0.0294912	0.999906
MSTRG.17570	3	38761734	38769568	1	2556.61	-0.0475801	0.963978	0.0872775	0.863739	0.134858	0.821932
MSTRG.17597	3	42782569	42815279	1	3060.47	-10.6506	0.113448	-2.11748	0.937475	8.53311	0.389572
MSTRG.17622	3	45211831	45225964	-1	603.63	-0.0128925	0.993041	0.0428058	0.981721	0.0556983	0.999906
MSTRG.1763	1	180352369	181216126	-1	19895.1	-0.0875957	0.950405	-0.307105	0.415932	-0.219509	0.751849
MSTRG.17645	3	47394069	47833477	-1	12748.3	0.0928979	0.959704	-0.491823	0.124017	-0.584721	0.0176523
MSTRG.17646	3	47337046	47363696	-1	3794.21	0.0118284	0.987918	-0.326166	0.0541821	-0.337994	0.0262494
MSTRG.17647	3	47368140	47400641	-1	2175.27	0.110837	0.857169	-0.235116	0.399377	-0.345952	0.0241249
MSTRG.1765	1	180239984	180245914	-1	253.483	-1.00335	0.969982	-3.52556	0.660946	-2.52221	0.926053
MSTRG.17653	3	47844676	47924750	-1	5057.84	-0.201161	0.975557	-0.0487308	0.990142	0.15243	0.999906
MSTRG.17655	3	47943910	47947761	-1	1257.18	0.119828	0.912283	-0.101309	0.913328	-0.221137	0.80086
MSTRG.1767	1	180253885	180273610	-1	2944.13	0.0746506	0.968196	-0.179416	0.814651	-0.254066	0.734371
MSTRG.17672	3	51025250	51118572	1	3918.73	-0.017829	0.995866	0.441195	0.885434	0.459024	0.999906
MSTRG.17675	3	51343100	51355056	1	1781.56	-0.257838	0.987918	0.124546	0.993239	0.382384	0.999906
MSTRG.17676	3	51355142	51365741	1	2047.22	0.0942986	0.942382	-0.0165428	0.988437	-0.110841	0.999906
MSTRG.1769	1	180291948	180306380	-1	1816.91	0.118462	0.953308	-0.15039	0.898158	-0.268852	0.852619
MSTRG.1771	1	180439383	180462089	-1	4812.15	0.00921551	0.992066	-0.192416	0.768701	-0.201631	0.862609
MSTRG.1772	1	180533089	180539881	-1	719.466	-0.0888892	0.971701	-0.287343	0.729814	-0.198454	0.976178
MSTRG.17758	3	60477924	60486452	1	299.75	-0.20276	0.975557	-0.499393	0.867212	-0.296633	0.999906
MSTRG.17765	3	61035630	61128644	-1	364.398	0.290357	0.804842	0.19484	0.87892	-0.0955177	0.999906
MSTRG.1777	1	180737128	180756954	-1	5399.91	0.0169154	0.987918	-0.160403	0.833839	-0.177319	0.913377
MSTRG.1779	1	180826761	180950554	-1	2443.12	-0.0346377	0.98622	-0.187268	0.840908	-0.152631	0.999906
MSTRG.17803	3	65511356	65515695	-1	437.806	0.197381	0.887728	-0.0715025	0.962453	-0.268884	0.880172
MSTRG.17828	3	69234103	69235282	-1	76.3261	-0.157796	0.972044	-0.224718	0.92681	-0.0669224	0.999906
MSTRG.17843	3	73047528	74088711	1	31378.7	0.0893298	0.973035	-0.0660981	0.968961	-0.155428	0.999906
MSTRG.17844	3	73226556	73237330	1	2575.77	0.0259653	0.979156	-0.0882164	0.866489	-0.114182	0.926052
MSTRG.17845	3	73283987	73304354	1	5096.39	-0.12949	0.872551	-0.234442	0.608318	-0.104952	0.999906
MSTRG.17847	3	73570569	73579896	1	2758.57	-0.00323797	0.998685	-0.0426289	0.98652	-0.0393909	0.999906
MSTRG.17850	3	74005822	74029291	1	6457.72	0.054171	0.975557	-0.0917508	0.927823	-0.145922	0.976178
MSTRG.17851	3	74088812	74124389	1	8169.7	0.762388	0.96373	0.752337	0.946393	-0.0100507	0.999906
MSTRG.17863	3	76460279	76535822	1	3673.73	1.27023	0.95774	-14.7912	1.47e-07	-16.0615	9.12e-11
MSTRG.1788	1	182104275	182283202	-1	3081.37	0.196288	0.800316	0.13807	0.867212	-0.0582175	0.999906
MSTRG.17883	3	77959448	77972331	-1	1627.15	-0.0903324	0.963978	0.0835349	0.951607	0.173867	0.977524
MSTRG.17893	3	79873532	80040031	-1	366.307	-0.212098	0.896794	0.1869	0.890972	0.398998	0.683659
MSTRG.17898	3	80040127	80042672	-1	308.168	-0.216917	0.906219	-0.118523	0.951	0.0983941	0.999906
MSTRG.17912	3	81589527	81600594	1	847.166	-0.249438	0.850988	-0.527254	0.379057	-0.277817	0.902983
MSTRG.17933	3	84817834	84819162	1	272.552	0.170662	0.95774	0.0483934	0.983585	-0.122269	0.999906
MSTRG.17951	3	85476024	85483396	1	1517.01	-0.205448	0.831887	-0.0106965	0.993176	0.194751	0.945391
MSTRG.17968	3	86801804	86808415	-1	224.076	-0.112917	0.975557	-0.517719	0.655334	-0.404802	0.885137
MSTRG.17973	3	87114440	87126266	1	3459.38	0.0398406	0.975557	-0.0390779	0.960867	-0.0789185	0.999906
MSTRG.17979	3	88529094	88573235	1	28.5231	-0.952316	0.915506	-0.0725009	0.993003	0.879815	0.999906
MSTRG.18005	3	92749207	92775930	-1	588.696	-0.122363	0.970701	0.161266	0.92903	0.283629	0.960125
MSTRG.18019	3	94556920	94630388	-1	712.477	0.0414916	0.987918	-0.274352	0.917186	-0.315844	0.999906
MSTRG.18020	3	94720927	94732897	-1	177.862	0.144521	0.953758	0.107083	0.953069	-0.0374378	0.999906
MSTRG.18040	3	95631155	95637310	1	404.568	0.060289	0.984537	0.233672	0.876167	0.173383	0.999906
MSTRG.18049	3	96182744	96200443	1	214.153	-0.489256	0.471751	-0.156817	0.922253	0.332438	0.868296
MSTRG.18076	3	97159625	97161443	1	464.594	-0.19089	0.81812	-0.306765	0.572801	-0.115875	0.999906
MSTRG.18079	3	97317975	97406217	-1	551.438	0.0166129	0.992066	0.272255	0.861306	0.255642	0.999906
MSTRG.18084	3	97656117	97742653	-1	5548.11	-0.187917	0.858662	0.176931	0.849802	0.364848	0.458659
MSTRG.18099	3	99892374	99910164	-1	1940.85	0.0674316	0.980261	0.269227	0.850465	0.201796	0.999906
MSTRG.18111	3	100926875	100979367	1	2749.24	0.166789	0.984537	-0.0859411	0.988437	-0.25273	0.999906
MSTRG.18157	3	104301869	104306662	-1	513.822	0.195815	0.926775	0.195661	0.905883	-0.00015428	0.999906
MSTRG.18212	3	110891373	110926845	-1	43.1377	0.733639	0.81812	0.420167	0.913328	-0.313471	0.999906
MSTRG.18213	3	110901637	111015609	-1	5808.98	0.0492897	0.973564	-0.029976	0.974929	-0.0792658	0.999906
MSTRG.18214	3	111018121	111208961	-1	525.033	0.0654864	0.975557	-0.0417661	0.97616	-0.107252	0.999906
MSTRG.1823	1	184160296	184168063	1	592.329	-0.191532	0.871286	-0.479148	0.281865	-0.287616	0.797719
MSTRG.18233	3	113018790	113452957	1	16732.2	0.333796	0.911874	0.112047	0.970296	-0.221749	0.999906
MSTRG.18234	3	113096749	113574412	1	23043	0.0607115	0.984952	-0.0293659	0.989316	-0.0900773	0.999906
MSTRG.18236	3	113271952	113306289	1	246.538	0.0532287	0.981324	-0.290767	0.755662	-0.343996	0.751849
MSTRG.1824	1	184179152	184187307	1	695.052	0.0255967	0.987918	-0.103744	0.92903	-0.12934	0.999906
MSTRG.18245	3	114718656	114871168	1	223.648	5.49592	0.164517	-1.29264	0.92903	-6.78856	0.0413239
MSTRG.18247	3	114670571	114843193	1	2271.44	-0.0970381	0.924688	-0.199409	0.698005	-0.102371	0.999906
MSTRG.18251	3	115036218	115123666	1	2829.06	0.103416	0.871286	-0.0332765	0.964258	-0.136692	0.857728
MSTRG.18253	3	115097224	115117298	1	7579.26	-0.0376207	0.975557	-0.193825	0.597602	-0.156204	0.803476
MSTRG.18263	3	115809579	115818355	-1	1233.04	-0.126579	0.906906	-0.0838287	0.933126	0.0427506	0.999906
MSTRG.18274	3	117443320	117474055	-1	1108.7	0.0683671	0.95774	-0.0997547	0.87892	-0.168122	0.822104
MSTRG.18275	3	117478236	117480986	-1	533.628	-0.177471	0.893665	-0.207397	0.835086	-0.0299265	0.999906
MSTRG.18276	3	117519567	117528254	-1	987.145	0.0212028	0.987457	-0.114229	0.861306	-0.135432	0.932222
MSTRG.18283	3	118562498	118591060	1	4168.24	-0.046875	0.976781	-0.109803	0.905363	-0.0629284	0.999906
MSTRG.18313	3	125138870	125142127	-1	394.798	0.0410008	0.987081	-0.141059	0.920699	-0.18206	0.999906
MSTRG.18334	3	127088375	127093845	1	468.17	0.294744	0.973035	-0.543645	0.898757	-0.838389	0.925405
MSTRG.18335	3	127094758	127115063	1	1032.52	0.172543	0.979156	-0.595214	0.865271	-0.767756	0.9188
MSTRG.18366	3	131116507	131121205	-1	507.357	0.0663378	0.978802	0.0225278	0.988558	-0.04381	0.999906
MSTRG.18400	3	132776512	132781497	1	338.942	-0.0425462	0.987918	0.167397	0.916732	0.209944	0.999906
MSTRG.18433	3	134811589	135030795	1	349.356	0.0481919	0.984537	0.114495	0.946393	0.0663026	0.999906
MSTRG.18441	3	135031009	135033259	1	250.741	-0.0502856	0.984537	0.127718	0.940082	0.178004	0.999906
MSTRG.18469	3	136464623	136469958	-1	672.053	0.148314	0.926281	-0.0230826	0.988437	-0.171397	0.999906
MSTRG.18473	3	136544480	136550269	-1	850.313	0.0177981	0.990389	-0.332638	0.703037	-0.350436	0.751849
MSTRG.18529	3	140277785	140310671	1	233.46	0.167592	0.926108	0.446895	0.561383	0.279302	0.905839
MSTRG.18530	3	140284164	140529742	1	621.703	-0.0118528	0.990389	0.131997	0.884188	0.14385	0.99457
MSTRG.18534	3	140477746	140667692	1	200.438	-1.59511	0.857169	-0.497889	0.962713	1.09722	0.999906
MSTRG.1855	1	186623175	186864207	1	1615.35	0.125038	0.987918	-0.995217	0.841165	-1.12026	0.924567
MSTRG.18553	3	144254844	144263087	1	2428.42	0.0811752	0.975557	-0.225001	0.8449	-0.306176	0.846345
MSTRG.1861	1	187020692	187025345	1	689.161	0.231266	0.871286	-0.130207	0.93083	-0.361473	0.737189
MSTRG.1862	1	187166812	187171226	1	1326.83	0.108942	0.904854	-0.0508873	0.958899	-0.15983	0.888662
MSTRG.18625	3	152596776	152865617	1	4022.26	0.287388	0.875664	-0.149253	0.944688	-0.43664	0.796276
MSTRG.18626	3	152632130	152640161	1	1531.44	0.0520087	0.975557	-0.0154276	0.988575	-0.0674363	0.999906
MSTRG.18627	3	152641122	152645018	1	593.208	0.0364364	0.986966	0.0626268	0.964523	0.0261904	0.999906
MSTRG.18628	3	152865847	153068083	1	3550.49	-0.00188097	0.999341	0.16798	0.97543	0.169861	0.999906
MSTRG.18629	3	152724732	152748724	1	4392.34	0.109077	0.925807	0.0109374	0.991759	-0.0981394	0.999906
MSTRG.1863	1	187408276	187408825	-1	45.6569	0.00732784	0.998685	-0.123642	0.97543	-0.130969	0.999906
MSTRG.18630	3	152748785	152750191	1	223.351	-0.056505	0.986863	-0.139335	0.951	-0.0828304	0.999906
MSTRG.18633	3	152875713	152879932	1	562.288	0.182876	0.902225	0.145598	0.910323	-0.0372777	0.999906
MSTRG.18664	3	157310588	157311914	1	186.335	-0.232261	0.942511	-0.0934495	0.972943	0.138812	0.999906
MSTRG.18666	3	157346959	157376283	1	2176.65	0.168715	0.908912	-0.18473	0.865271	-0.353445	0.658143
MSTRG.18681	3	160861516	160862632	1	54.4749	0.0161307	0.995866	-0.553744	0.828882	-0.569874	0.93154
MSTRG.18684	3	161449132	161459226	1	567.108	-0.187401	0.915506	-0.23543	0.851836	-0.0480283	0.999906
MSTRG.18693	3	161624401	161629958	-1	1007.53	-0.00597936	0.995517	0.102475	0.92903	0.108454	0.999906
MSTRG.1871	1	187956951	187965165	-1	301.404	-30	7.8e-11	-9.12696	0.617049	20.873	0.00134259
MSTRG.1872	1	187972539	188201535	-1	896.93	0.0465342	0.975557	-0.0334472	0.974929	-0.0799814	0.999906
MSTRG.18730	3	162691811	162701779	1	1529.9	-0.125845	0.926281	-0.0351311	0.979601	0.0907143	0.999906
MSTRG.18807	3	166701382	166718968	1	822.755	0.532092	0.000991982	-0.0560704	0.958931	-0.588162	0.000562395
MSTRG.18828	3	168068160	168076384	1	83.4649	0.280356	0.917136	-0.111147	0.968961	-0.391503	0.950183
MSTRG.18829	3	168096916	168105281	-1	2871.86	-0.0695756	0.95774	-0.255139	0.480741	-0.185564	0.797719
MSTRG.18830	3	168105957	168240640	-1	4625.69	0.170514	0.791541	-0.0827595	0.920816	-0.253274	0.540067
MSTRG.18834	3	168214557	168234295	-1	2887.94	0.000471543	0.99967	-0.0292403	0.988437	-0.0297119	0.999906
MSTRG.18837	3	169102339	169104963	-1	378.227	-0.122131	0.95774	-0.271945	0.780789	-0.149813	0.999906
MSTRG.18909	3	177288428	177312457	-1	2733.87	0.116418	0.880254	-0.0463865	0.959661	-0.162805	0.852619
MSTRG.18910	3	177318032	177477022	-1	393.971	0.251362	0.756744	0.0750223	0.956409	-0.17634	0.969964
MSTRG.18914	3	177391840	177406535	-1	2127.5	0.033974	0.979272	-0.116394	0.866489	-0.150368	0.925405
MSTRG.18916	3	177453954	177464617	-1	2067.21	-0.0307572	0.984537	-0.139909	0.857614	-0.109152	0.999906
MSTRG.18922	3	179104598	179205481	-1	3117.3	-0.381946	0.0547773	-0.247476	0.576072	0.13447	0.961215
MSTRG.18925	3	179209765	179250302	-1	4558.92	-0.223978	0.769405	-0.125293	0.898158	0.098685	0.999906
MSTRG.18926	3	179250573	179253960	-1	349.579	-0.16172	0.939467	-0.0810952	0.962713	0.0806247	0.999906
MSTRG.18939	3	179978298	179981958	1	387.627	0.0729129	0.975557	-0.0742343	0.960867	-0.147147	0.999906
MSTRG.18957	3	181218096	181222421	1	410.11	-0.581541	0.579161	-0.55704	0.634973	0.0245005	0.999906
MSTRG.18966	3	182114751	182187645	-1	219.604	-0.706208	0.340531	0.187159	0.929429	0.893367	0.119381
MSTRG.18979	3	183084705	183091567	1	961.211	-0.0305816	0.987457	-0.0395355	0.975217	-0.00895387	0.999906
MSTRG.18981	3	183095612	183103355	1	1021.33	-0.0739186	0.95774	-0.0314983	0.975134	0.0424203	0.999906
MSTRG.18988	3	184560432	184564222	1	433.561	-0.13437	0.959704	-0.249391	0.844731	-0.115021	0.999906
MSTRG.19036	3	190667833	190679529	1	1388.15	-0.147423	0.865632	-0.0889584	0.920883	0.0584646	0.999906
MSTRG.19068	3	195552899	195642027	-1	15162.4	0.0240237	0.987918	-0.111582	0.888919	-0.135605	0.97381
MSTRG.19069	3	195522405	195533542	-1	2008.35	0.0703148	0.972153	-0.0863587	0.944688	-0.156673	0.982114
MSTRG.19072	3	195966439	195969276	1	237.332	1.10753	0.0223424	-0.0757196	0.978719	-1.18325	0.0204867
MSTRG.19115	3	200960406	200982571	1	2372.38	-0.129935	0.925807	-0.0278701	0.984663	0.102065	0.999906
MSTRG.1912	1	190255336	190257915	1	288.402	-0.910892	0.869146	-2.68579	0.0834942	-1.7749	0.505706
MSTRG.19166	3	204815818	204877120	-1	82.6919	-0.2154	0.987918	-0.967699	0.937475	-0.752299	0.999906
MSTRG.19253	3	207845451	207847828	-1	244.227	0.264531	0.762677	0.299057	0.682314	0.0345258	0.999906
MSTRG.19265	3	209085084	209182430	-1	130.087	0.0130358	0.993058	0.501473	0.555396	0.488437	0.592632
MSTRG.19280	3	209760221	209787791	1	122.026	0.132855	0.968196	0.00383687	0.997691	-0.129019	0.999906
MSTRG.19286	3	210351362	210354687	-1	344.562	0.404144	0.734834	0.154991	0.936289	-0.249154	0.998103
MSTRG.19314	3	211722550	211726833	-1	416.566	0.0121136	0.993041	0.0901546	0.958931	0.078041	0.999906
MSTRG.1933	1	193013066	193082555	1	828.402	0.0383678	0.978872	-0.179594	0.752473	-0.217961	0.728041
MSTRG.1934	1	193083825	193101023	1	3475.69	0.044842	0.972044	-0.14794	0.726227	-0.192782	0.593628
MSTRG.1935	1	193188944	193229570	1	563.695	-1.49554	0.85357	-1.1252	0.886227	0.370338	0.999906
MSTRG.1936	1	193160228	193183551	1	3633.41	0.0490855	0.975557	-0.177251	0.742658	-0.226336	0.641132
MSTRG.1938	1	193378319	193403452	1	4151.99	-0.070072	0.958227	-0.143047	0.814876	-0.072975	0.999906
MSTRG.19410	3	215775939	215776495	-1	51.88	0.21037	0.975557	0.0259765	0.99553	-0.184393	0.999906
MSTRG.19440	3	216840095	216843297	1	307.938	-0.0631626	0.98101	0.0452024	0.980933	0.108365	0.999906
MSTRG.19442	3	216855140	216857897	1	228.032	0.26422	0.887728	0.369112	0.752473	0.104892	0.999906
MSTRG.19508	3	220382261	220383288	-1	68.5936	-0.323374	0.908912	-0.187971	0.95024	0.135403	0.999906
MSTRG.1951	1	195443898	195447614	1	421.842	-0.126737	0.963978	-0.151917	0.928847	-0.02518	0.999906
MSTRG.19511	3	220631108	220681766	-1	773.559	0.185303	0.963765	0.399574	0.823715	0.214271	0.999906
MSTRG.19513	3	220399822	220406599	1	589.69	0.0333575	0.987918	0.211797	0.897884	0.178439	0.999906
MSTRG.1952	1	195450644	195464377	1	1656.49	-0.00282129	0.998685	-0.170479	0.804523	-0.167658	0.93154
MSTRG.19648	4	10388090	10457760	1	36.3393	-1.14675	0.981424	-4.94734	0.848007	-3.8006	0.999906
MSTRG.19654	4	10737636	10740502	1	47.2551	-0.225964	0.973912	-0.365977	0.920883	-0.140013	0.999906
MSTRG.19672	4	14202820	14248232	-1	3076.25	-0.250668	0.172969	-0.19622	0.534578	0.0544477	0.999906
MSTRG.19693	4	16416599	16534157	1	79.7745	-0.0238101	0.992066	0.268509	0.913328	0.292319	0.999906
MSTRG.19697	4	16542120	16552827	1	1477.36	-0.0207593	0.987457	-0.107375	0.864353	-0.0866156	0.999906
MSTRG.19698	4	16558338	16567924	1	1347.98	0.00828738	0.992066	-0.126828	0.861888	-0.135115	0.969964
MSTRG.19706	4	18899802	19128989	1	184.585	0.0972888	0.975557	0.228994	0.879777	0.131705	0.999906
MSTRG.19712	4	19192466	19214721	1	2719.87	0.0786454	0.960393	0.190331	0.765981	0.111686	0.999906
MSTRG.19716	4	19781601	19864942	-1	4920.67	-0.258144	0.792471	-0.219612	0.824702	0.038532	0.999906
MSTRG.19717	4	19821368	19957741	-1	1433.21	0.0179492	0.987918	0.172623	0.824848	0.154674	0.969964
MSTRG.19719	4	19909420	19942551	-1	1944.74	0.0108091	0.990389	0.114888	0.885764	0.104079	0.999906
MSTRG.19721	4	19919331	19928997	-1	1622.89	0.0320364	0.98371	0.291821	0.441967	0.259785	0.557276
MSTRG.19750	4	25597224	25765265	-1	48.6503	1.57052	0.938652	1.35418	0.929317	-0.216341	0.999906
MSTRG.19754	4	26511711	26796776	1	587.654	-0.110062	0.923463	-0.162526	0.82676	-0.0524633	0.999906
MSTRG.19756	4	26631185	26667146	1	34.7803	0.250873	0.961101	-0.404518	0.885434	-0.655391	0.859152
MSTRG.19757	4	26633460	26899451	1	1972.33	0.0307251	0.992066	-0.216013	0.957344	-0.246738	0.999906
MSTRG.19760	4	26862915	26867859	1	1069.3	0.0174167	0.987918	-0.0302255	0.979601	-0.0476422	0.999906
MSTRG.1978	1	198810640	198825273	1	497.352	0.410777	0.952755	1.04286	0.682314	0.632085	0.982114
MSTRG.19780	4	31804519	31814666	1	1539.91	0.280813	0.871286	0.420879	0.687543	0.140066	0.999906
MSTRG.19793	4	32462720	32528642	1	893.672	-0.00798416	0.992066	-0.128219	0.866453	-0.120235	0.999906
MSTRG.19794	4	32516984	32618325	1	132.576	-0.0148072	0.993058	-0.323293	0.850465	-0.308486	0.976178
MSTRG.19795	4	32588235	32928187	1	132.328	-0.310231	0.889368	-0.551941	0.643338	-0.241711	0.999906
MSTRG.19798	4	32753252	32826571	-1	81.1923	0.156029	0.975557	-0.108436	0.974788	-0.264464	0.999906
MSTRG.19799	4	32757252	32761727	-1	547.548	0.292947	0.779236	-0.0790376	0.960867	-0.371985	0.684103
MSTRG.19816	4	33727330	33755329	-1	5210.25	0.131593	0.920742	0.101756	0.92903	-0.0298369	0.999906
MSTRG.19823	4	37464103	37492790	1	736.439	-0.0194045	0.989342	-0.261034	0.791741	-0.241629	0.932222
MSTRG.19825	4	37470459	37477748	1	754.761	0.0665918	0.971612	-0.161163	0.836379	-0.227755	0.797719
MSTRG.1983	1	199228297	199230299	1	267.429	-0.0887641	0.972703	-0.19083	0.869048	-0.102066	0.999906
MSTRG.19833	4	38615036	38617153	1	217.049	0.202611	0.917136	-0.0709824	0.971833	-0.273594	0.95949
MSTRG.19849	4	41764726	41964832	1	3483.04	0.496605	0.0577588	0.566527	0.0328995	0.0699222	0.999906
MSTRG.19851	4	42163333	42597525	1	3199.72	0.396232	0.939578	0.466626	0.894343	0.070394	0.999906
MSTRG.19852	4	41812693	41815223	1	524.346	0.249158	0.917136	0.411238	0.765981	0.162079	0.999906
MSTRG.19858	4	42041266	42046677	1	751.303	0.132516	0.943821	0.390015	0.563377	0.2575	0.885368
MSTRG.19860	4	42251894	42302552	1	695.069	0.281241	0.871286	0.493686	0.617049	0.212445	0.999906
MSTRG.19861	4	42271244	42292620	1	3080.37	0.302814	0.738586	0.37919	0.608318	0.0763762	0.999906
MSTRG.19863	4	42306451	42383717	1	1441.23	0.177016	0.925807	0.201178	0.883797	0.0241619	0.999906
MSTRG.19864	4	42306854	42318088	1	1568.47	0.247685	0.848596	0.363681	0.655334	0.115996	0.999906
MSTRG.19865	4	42355735	42360970	1	760.329	0.214761	0.901108	0.3308	0.752162	0.116039	0.999906
MSTRG.19866	4	42412190	42567531	1	984.575	-0.724084	0.842995	-13.2802	1.45e-13	-12.5561	5.73e-13
MSTRG.19869	4	43253496	43279458	1	2060.2	0.0870803	0.94494	0.157158	0.802786	0.0700781	0.999906
MSTRG.19870	4	43257559	43270651	1	3050.06	0.22196	0.754937	0.251133	0.670473	0.0291737	0.999906
MSTRG.19893	4	45173091	45173748	1	37.1895	0.33132	0.979943	1.08774	0.879751	0.756421	0.999906
MSTRG.19897	4	45662121	45674246	1	1216.38	0.297388	0.887801	0.190393	0.927823	-0.106995	0.999906
MSTRG.19898	4	45562200	45590836	1	766.539	0.0800457	0.963978	0.28507	0.608318	0.205024	0.870757
MSTRG.19900	4	45611168	45628173	1	1278.83	0.0192092	0.987918	0.152628	0.823715	0.133418	0.976178
MSTRG.19902	4	46117937	46212705	-1	209.263	0.274295	0.963978	-0.0802911	0.986525	-0.354586	0.999906
MSTRG.19940	4	49383943	49397316	-1	3180.74	0.122193	0.871286	-0.118865	0.855028	-0.241058	0.516864
MSTRG.19950	4	50479926	50489798	1	1486.2	-0.168935	0.911874	0.014636	0.992214	0.183571	0.999366
MSTRG.19981	4	56194756	56278736	1	1623.94	0.0416226	0.992066	-0.168431	0.973682	-0.210054	0.999906
MSTRG.19982	4	56513126	56520304	1	1117.37	0.166902	0.912724	0.0798291	0.960264	-0.0870731	0.999906
MSTRG.19988	4	58524606	58837925	-1	32.5807	0.538042	0.984537	-3.71012	0.696496	-4.24816	0.670681
MSTRG.19991	4	59042255	59045569	-1	222.546	0.335775	0.896139	-0.61816	0.639941	-0.953934	0.180853
MSTRG.19992	4	59048961	59265322	-1	452.293	0.143078	0.971031	-0.809178	0.274593	-0.952256	0.0702826
MSTRG.19998	4	59612520	59616468	1	817.54	-0.02787	0.987457	0.0316735	0.979601	0.0595435	0.999906
MSTRG.20096	4	71034904	71106908	1	21424.4	-0.435361	0.570724	-0.539893	0.415457	-0.104532	0.999906
MSTRG.20105	4	72142092	72552678	1	132.903	0.074939	0.978802	0.0984854	0.960719	0.0235464	0.999906
MSTRG.20110	4	72905709	72921887	1	1817.64	0.147974	0.81812	-0.185155	0.701176	-0.333129	0.132499
MSTRG.20118	4	73062659	73066114	1	398.085	-0.00391493	0.998088	-0.284083	0.660309	-0.280168	0.739589
MSTRG.20119	4	73070012	73080517	1	1078.44	0.0428161	0.975557	-0.351097	0.214981	-0.393913	0.0675564
MSTRG.20120	4	73083719	73089027	1	535.086	0.118734	0.940891	-0.223847	0.780852	-0.342581	0.557565
MSTRG.20124	4	73153024	73162088	1	802.779	0.167484	0.887728	-0.168803	0.857614	-0.336287	0.557276
MSTRG.20126	4	73465882	73468493	1	236.829	0.382732	0.642444	-0.103893	0.954596	-0.486625	0.465769
MSTRG.20127	4	73701695	73702655	1	79.6609	0.243108	0.960141	-0.671666	0.714141	-0.914774	0.506047
MSTRG.20134	4	74467757	74472271	1	457.45	0.200437	0.953758	-0.413422	0.782174	-0.613859	0.601374
MSTRG.20172	4	77871878	77893096	-1	2492.78	0.0926984	0.933652	-0.0939855	0.909001	-0.186684	0.842236
MSTRG.20174	4	78037397	78285398	-1	1736.09	-0.253457	0.708077	-0.331327	0.554922	-0.0778702	0.999906
MSTRG.20182	4	78820360	78834680	1	40.8989	0.0927609	0.987457	0.211821	0.955798	0.11906	0.999906
MSTRG.20191	4	80972578	80981133	1	1006.18	-0.185331	0.771169	-0.0140653	0.988437	0.171265	0.891178
MSTRG.20193	4	81083510	81345694	-1	184.471	0.0959766	0.978802	0.202632	0.924955	0.106655	0.999906
MSTRG.20194	4	81109713	81340282	-1	269.032	-0.10983	0.952851	0.136107	0.898583	0.245936	0.852619
MSTRG.20209	4	82807108	82813811	1	1019.58	0.027092	0.987918	0.140925	0.905363	0.113833	0.999906
MSTRG.20213	4	84700137	85060713	1	13663.4	0.0675942	0.987918	-0.273661	0.942715	-0.341256	0.999906
MSTRG.20214	4	84881268	84970870	1	44.9662	-0.206168	0.975557	-0.424629	0.894713	-0.218461	0.999906
MSTRG.20215	4	84900363	84925424	1	1536.74	-0.0408305	0.97906	-0.0448761	0.968961	-0.00404561	0.999906
MSTRG.20216	4	84925548	84941889	1	3143.83	0.0380369	0.978802	0.0604196	0.951	0.0223827	0.999906
MSTRG.20218	4	84941990	85208380	1	9769.83	-0.0446134	0.97211	-0.0735888	0.908856	-0.0289754	0.999906
MSTRG.20219	4	85074636	85131838	1	1536.81	0.155736	0.95774	0.21304	0.891703	0.0573035	0.999906
MSTRG.20220	4	85005792	85012033	1	805.901	0.0580535	0.97661	0.0540638	0.968961	-0.00398968	0.999906
MSTRG.20241	4	87862279	87865455	-1	1395.31	0.106958	0.912283	0.0873283	0.916867	-0.0196293	0.999906
MSTRG.20260	4	91373846	91380829	-1	608.229	0.0731512	0.978929	0.0359739	0.986525	-0.0371773	0.999906
MSTRG.20262	4	91403648	91410045	-1	632.102	0.101309	0.969077	0.208173	0.856178	0.106863	0.999906
MSTRG.20264	4	91606649	91686144	-1	240.623	-0.0662346	0.978802	0.128896	0.93083	0.195131	0.999906
MSTRG.20274	4	92446342	92476290	1	5175.07	0.0262407	0.987918	0.382948	0.269077	0.356707	0.284313
MSTRG.20294	4	93531665	93533332	1	500.322	0.122269	0.963978	0.0482492	0.97963	-0.0740199	0.999906
MSTRG.20296	4	93768085	93778417	-1	1537.04	-0.129192	0.904106	-0.075799	0.947062	0.0533931	0.999906
MSTRG.20304	4	94305111	94342470	1	618.384	1.83858	0.944908	2.7675	0.853796	0.928922	0.999906
MSTRG.20309	4	94668621	94849398	-1	10930.9	-0.526897	0.908912	-0.394734	0.924955	0.132163	0.999906
MSTRG.20312	4	94849106	94968748	1	600.002	-0.184979	0.814563	-0.240845	0.67166	-0.055866	0.999906
MSTRG.20313	4	94999076	95204176	-1	350.173	-0.0300373	0.98814	-0.397959	0.765981	-0.367922	0.908421
MSTRG.20314	4	95002086	95020247	-1	275.217	-0.336468	0.846756	-0.703126	0.38561	-0.366658	0.908421
MSTRG.20316	4	95191799	95376925	1	60.1455	-0.124607	0.975557	-0.101701	0.972943	0.0229067	0.999906
MSTRG.20327	4	97370015	97390838	-1	274.033	0.0894494	0.979943	-0.308375	0.869048	-0.397824	0.93154
MSTRG.20364	4	101359938	101365400	-1	667.555	-0.120073	0.970638	0.358714	0.749085	0.478787	0.61141
MSTRG.2037	1	203592896	203600194	-1	766.749	0.0628633	0.980177	0.223927	0.866489	0.161063	0.999906
MSTRG.20384	4	102756186	102757754	-1	266.702	-0.0639986	0.979943	0.0602729	0.974929	0.124272	0.999906
MSTRG.20387	4	102982327	103000778	-1	1455.15	-0.0630783	0.978802	0.0648605	0.968961	0.127939	0.999906
MSTRG.20403	4	104089368	104368757	1	15398.7	0.347767	0.762677	-0.102749	0.957589	-0.450516	0.631821
MSTRG.20405	4	104353221	104409689	1	5785.26	0.0606818	0.977339	0.332114	0.639941	0.271432	0.853717
MSTRG.20406	4	104430285	104430796	1	39.747	0.141629	0.979033	0.17636	0.960867	0.0347306	0.999906
MSTRG.20409	4	104708012	104710759	1	313.345	0.360349	0.896794	0.62579	0.682314	0.265441	0.999906
MSTRG.20445	4	108726144	109320865	1	59654.9	0.104802	0.979367	0.151511	0.960867	0.046709	0.999906
MSTRG.20446	4	108738062	108741139	1	951.193	0.0131899	0.987918	-0.192212	0.717771	-0.205402	0.758451
MSTRG.20449	4	109016462	109023376	1	1954.57	0.0563691	0.973222	0.0310933	0.975625	-0.0252758	0.999906
MSTRG.20450	4	109085717	109113514	1	6552.24	0.0397922	0.984537	-0.345818	0.608318	-0.38561	0.488961
MSTRG.20451	4	109114724	109122065	1	1995.28	0.145371	0.831633	0.0573384	0.951607	-0.0880324	0.999906
MSTRG.20453	4	109262887	109354364	1	2503.92	-0.07798	0.972077	-0.714452	0.00402841	-0.636472	0.0154177
MSTRG.20454	4	109276815	109282438	1	954.375	0.210702	0.763384	0.112916	0.904851	-0.0977861	0.999906
MSTRG.2047	1	205250170	205351895	1	12757.1	0.132087	0.896794	0.140555	0.856396	0.00846807	0.999906
MSTRG.2048	1	205380525	205382211	1	232.442	-1.34221	0.963048	-5.91323	0.418278	-4.57102	0.670681
MSTRG.2050	1	205434881	205444496	1	1412.25	0.385393	0.332805	0.420022	0.351351	0.0346295	0.999906
MSTRG.2051	1	205445781	205449376	1	532.802	0.474171	0.471751	0.454365	0.59026	-0.0198056	0.999906
MSTRG.20526	4	113557665	113571788	-1	568.8	-0.0382767	0.984537	0.188547	0.823715	0.226823	0.863057
MSTRG.20533	4	114195696	114214572	-1	1880.56	0.0510052	0.970638	0.236324	0.459551	0.185318	0.712161
MSTRG.20542	4	115521971	115537879	1	2810.18	0.0869356	0.973222	0.0446341	0.979486	-0.0423015	0.999906
MSTRG.20544	4	115574936	115664212	1	931.882	0.373183	0.616847	0.147719	0.914721	-0.225464	0.963237
MSTRG.20545	4	115606955	115718514	1	1845.45	0.38008	0.540713	0.239085	0.810784	-0.140994	0.999906
MSTRG.20547	4	115665009	115683473	1	2925.63	0.160495	0.900668	0.0385381	0.978816	-0.121957	0.999906
MSTRG.20559	4	117700067	117710285	-1	781.264	0.166888	0.990389	1.23225	0.941514	1.06537	0.999906
MSTRG.20574	4	118908145	118909941	-1	211.57	-0.00304129	0.998685	-0.128066	0.951607	-0.125025	0.999906
MSTRG.20589	5	741095	745904	1	711.686	0.0334672	0.987918	0.2416	0.814833	0.208132	0.973073
MSTRG.20607	5	1341099	1356229	-1	967.042	-0.0348104	0.984537	-0.960389	5.31e-08	-0.925579	1.1e-07
MSTRG.20616	5	1949502	2001110	-1	1171.26	0.111182	0.92552	0.00415813	0.996444	-0.107024	0.999906
MSTRG.2067	1	206567873	206572586	-1	429.866	0.0374907	0.987918	-0.19559	0.869666	-0.233081	0.961532
MSTRG.2068	1	206608185	206614077	-1	522.722	0.0624278	0.978872	-0.34511	0.6718	-0.407538	0.583026
MSTRG.20758	5	7178252	7285013	1	526.662	-0.0162698	0.989687	-0.00412662	0.996451	0.0121432	0.999906
MSTRG.20831	5	10524984	10526980	-1	1202.58	0.374067	0.487434	0.234526	0.791741	-0.139541	0.999906
MSTRG.20837	5	10561232	10563665	-1	1261.33	0.784581	0.696016	0.366102	0.905883	-0.418479	0.999906
MSTRG.2084	1	211199797	211457063	-1	502.104	0.0124203	0.992066	-0.301878	0.726227	-0.314298	0.805726
MSTRG.2085	1	211274123	211514077	-1	22921.1	0.031049	0.987081	-0.185156	0.820121	-0.216205	0.876111
MSTRG.2086	1	211278249	211289904	-1	2295.2	-0.0104327	0.992066	-0.208253	0.780852	-0.19782	0.915587
MSTRG.2090	1	211546587	211680187	-1	9317.43	0.0721643	0.975557	-0.212206	0.835619	-0.284371	0.822104
MSTRG.2091	1	211680691	211698430	-1	6547.26	-0.0394276	0.984537	-0.0268157	0.985385	0.0126119	0.999906
MSTRG.2092	1	211756276	211776217	-1	198.562	0.0955817	0.975557	-0.320626	0.810036	-0.416207	0.801212
MSTRG.20928	5	13067435	13085757	-1	1383.96	0.111249	0.896794	0.103735	0.879792	-0.0075136	0.999906
MSTRG.2093	1	211858384	211901968	-1	1382.74	0.222688	0.847315	-0.223441	0.823715	-0.446128	0.364981
MSTRG.2095	1	212232268	212291573	1	225.397	0.261725	0.791541	0.0976671	0.95024	-0.164058	0.999906
MSTRG.20950	5	13651004	13661744	-1	332.467	0.044746	0.984537	0.0944049	0.955798	0.0496589	0.999906
MSTRG.20975	5	14428955	14453077	1	305.776	0.0710886	0.984537	-0.374269	0.802786	-0.445357	0.841508
MSTRG.21023	5	15999231	16020139	-1	495.13	-0.169389	0.922101	-0.211303	0.861306	-0.0419135	0.999906
MSTRG.21045	5	16602083	16606159	1	566.709	0.588096	0.708077	0.154706	0.959142	-0.43339	0.942861
MSTRG.2105	1	214205500	214214942	1	3067.94	-0.0628278	0.960293	-0.0598296	0.945728	0.00299818	0.999906
MSTRG.21097	5	18124960	18128087	-1	2540.48	0.362295	0.0855783	-0.0862195	0.914721	-0.448515	0.0136623
MSTRG.21110	5	18443052	18445884	-1	226.237	0.0952507	0.972153	0.129715	0.93214	0.0344646	0.999906
MSTRG.21196	5	25046080	25157069	-1	27.0864	-0.43814	0.975557	-3.12638	0.38561	-2.68824	0.460324
MSTRG.21202	5	27572619	27575562	-1	269.361	-0.292904	0.872658	-0.223363	0.898158	0.0695408	0.999906
MSTRG.21214	5	29590232	29593204	-1	1377.43	0.006249	0.992066	0.184769	0.575826	0.17852	0.593628
MSTRG.2137	1	217010847	217022767	-1	1013.39	0.779522	0.975018	0.420485	0.978816	-0.359037	0.999906
MSTRG.21407	5	44654665	44660247	1	556.894	-0.0130493	0.992273	0.256108	0.82676	0.269158	0.926053
MSTRG.21424	5	46274699	46327629	-1	9265.68	0.3553	0.944908	0.412319	0.899329	0.0570193	0.999906
MSTRG.21426	5	46192184	46212196	-1	2908.22	0.112215	0.954669	0.236774	0.77892	0.124559	0.999906
MSTRG.21427	5	46212584	46215031	-1	422.328	0.222608	0.900758	0.405976	0.665759	0.183368	0.999906
MSTRG.21531	5	51227626	51260062	1	3843.26	-0.524451	0.98371	-0.035014	0.997509	0.489437	0.999906
MSTRG.21542	5	52707709	52712321	-1	297.899	-0.301539	0.925807	-0.94896	0.38561	-0.647421	0.757108
MSTRG.21552	5	54784847	54789021	-1	531.882	0.196251	0.841669	0.030554	0.981541	-0.165697	0.977524
MSTRG.21557	5	55561356	55564958	-1	548.901	-0.746745	0.0942884	-0.143293	0.939549	0.603453	0.339714
MSTRG.21558	5	55450373	55495036	-1	16973.2	0.0410979	0.968905	-0.0282139	0.964523	-0.0693118	0.999906
MSTRG.21559	5	55591676	55601655	-1	790.62	7.76962	0.597564	3.95488	0.867025	-3.81474	0.999906
MSTRG.21560	5	55603302	55608287	-1	609.637	0.687852	0.975557	1.06548	0.943295	0.377626	0.999906
MSTRG.21567	5	56398353	56469655	-1	2163.35	0.301295	0.218425	0.171017	0.750328	-0.130278	0.961215
MSTRG.21570	5	56462187	56736532	-1	728.83	0.0596307	0.969982	-0.025925	0.97963	-0.0855557	0.999906
MSTRG.21588	5	58395599	58547408	-1	983.648	0.00906226	0.992066	0.0810776	0.93083	0.0720153	0.999906
MSTRG.21611	5	59577424	59582159	-1	517.842	0.382345	0.85357	0.10601	0.968961	-0.276335	0.999906
MSTRG.21636	5	62385117	62390246	1	754.177	-0.158413	0.814935	-0.33862	0.248697	-0.180207	0.851704
MSTRG.21646	5	63420551	63425801	-1	149.285	-0.00520884	0.998685	0.351412	0.870557	0.356621	0.999906
MSTRG.21688	5	70338086	70522291	1	64.2855	0.159744	0.972153	-0.341692	0.870557	-0.501436	0.884531
MSTRG.2170	1	224649146	224690750	-1	489.704	-0.013775	0.990389	0.102951	0.929252	0.116726	0.999906
MSTRG.21702	5	76718720	77108196	1	51802.6	-0.106157	0.966817	-0.0346333	0.984663	0.0715237	0.999906
MSTRG.21703	5	76368468	76370457	1	277.894	0.0441782	0.986966	-0.170312	0.905883	-0.21449	0.989746
MSTRG.21705	5	76792887	76801883	1	2562.07	0.140791	0.904061	-0.0747444	0.951607	-0.215536	0.870871
MSTRG.21727	5	78974517	79244547	-1	1449.31	-0.108037	0.95774	0.0037902	0.996935	0.111827	0.999906
MSTRG.21735	5	80533458	80535942	1	271.019	0.0162756	0.992066	0.0630795	0.975134	0.0468039	0.999906
MSTRG.21747	5	84348393	84362208	-1	1159.74	-0.0392607	0.978872	0.012785	0.989316	0.0520457	0.999906
MSTRG.21752	5	85176922	85180968	1	305.264	-0.032531	0.987918	0.327143	0.802786	0.359674	0.885137
MSTRG.21756	5	85565707	85569449	-1	909.197	-0.0164273	0.989342	-0.136059	0.902188	-0.119632	0.999906
MSTRG.21758	5	85766448	85797133	1	174.082	-0.645763	0.642444	-0.384752	0.855434	0.261011	0.999906
MSTRG.21760	5	87051474	87078525	1	38.3218	0.341159	0.975557	0.124364	0.986751	-0.216796	0.999906
MSTRG.2177	1	224956546	224961634	1	667.593	-0.0177836	0.987918	-0.0695281	0.951607	-0.0517445	0.999906
MSTRG.21775	5	89821263	89839143	-1	44.1879	0.134976	0.979033	-0.479122	0.855434	-0.614099	0.885368
MSTRG.21777	5	90291927	90330527	-1	243.27	0.38352	0.754937	0.170085	0.924955	-0.213435	0.999906
MSTRG.21778	5	90330764	90356866	-1	168.321	-0.143611	0.95774	0.100883	0.957344	0.244493	0.969964
MSTRG.21781	5	90427490	90433022	-1	1485.74	0.0100123	0.989687	-0.219897	0.554922	-0.22991	0.483592
MSTRG.21794	5	92466734	92470076	-1	649.498	-0.102464	0.975557	0.00702212	0.996444	0.109486	0.999906
MSTRG.21798	5	92604587	92620362	-1	2016.22	-0.0708653	0.969595	0.162686	0.835619	0.233552	0.781626
MSTRG.21829	5	98888683	99092447	1	621.834	-0.212471	0.896794	-0.280628	0.79895	-0.0681573	0.999906
MSTRG.21834	5	99500977	99744485	-1	63.1312	0.152737	0.983625	-1.50945	0.40264	-1.66219	0.214679
MSTRG.21876	5	107814396	107828205	1	8141.08	0.154067	0.947585	0.111447	0.951607	-0.0426199	0.999906
MSTRG.2188	1	225405455	225532954	-1	29.7106	-2.5459	0.302799	-0.0519472	0.995211	2.49396	0.380168
MSTRG.21880	5	107895223	107901419	1	5553.76	-0.92195	0.764304	-0.988171	0.70637	-0.0662211	0.999906
MSTRG.21886	6	1382364	1384460	-1	175.402	0.195404	0.932822	-0.106527	0.960867	-0.301931	0.951229
MSTRG.21900	6	3289605	3348763	1	83.8627	0.341882	0.931654	0.516027	0.837783	0.174145	0.999906
MSTRG.2192	1	225686059	225698686	-1	594.497	-0.197037	0.917136	-0.180446	0.905883	0.0165912	0.999906
MSTRG.21947	6	11060199	11107494	-1	3461.31	0.268421	0.847315	0.456528	0.585578	0.188106	0.999906
MSTRG.2195	1	225765886	225969205	-1	708.432	0.140195	0.975557	0.0767674	0.97963	-0.0634277	0.999906
MSTRG.21952	6	12173226	12179891	1	944.794	0.0505153	0.984537	-0.0691298	0.970145	-0.119645	0.999906
MSTRG.21953	6	12606410	12830006	-1	5206.13	-0.832198	0.971612	-0.00940127	0.998919	0.822797	0.999906
MSTRG.21954	6	12513921	12520818	-1	858.19	0.122918	0.917606	-0.0921888	0.929429	-0.215107	0.856035
MSTRG.21955	6	12668491	12691724	-1	5412.07	-0.391238	0.944908	-0.262221	0.955408	0.129017	0.999906
MSTRG.21956	6	12830857	12933442	-1	2327.03	-0.00159887	0.998685	-0.120076	0.787139	-0.118477	0.907799
MSTRG.2196	1	225880838	226276940	-1	15666.9	-0.363933	0.911874	-0.786319	0.619706	-0.422386	0.980606
MSTRG.21963	6	13036666	13067754	-1	1661.12	-0.0846357	0.938652	-0.220029	0.622582	-0.135394	0.949618
MSTRG.21964	6	13048551	13066022	-1	1107.38	-0.0279977	0.987457	-0.278178	0.618659	-0.25018	0.737189
MSTRG.2198	1	225952638	225960427	-1	1579.93	-0.0653738	0.963978	-0.355394	0.171372	-0.29002	0.360746
MSTRG.21991	6	15471990	15480108	1	44.0303	-0.328942	0.94494	-0.291477	0.932214	0.0374653	0.999906
MSTRG.2200	1	226206228	226210594	-1	842.307	0.624675	0.969223	-1.16553	0.870191	-1.79021	0.868296
MSTRG.22023	6	19458949	19512696	1	15494	0.83435	0.799266	1.01422	0.683241	0.179866	0.999906
MSTRG.22052	6	22099319	22103620	1	716.026	-0.0482839	0.975557	0.326348	0.384106	0.374632	0.1477
MSTRG.22053	6	22104415	22120147	-1	432.484	-0.072174	0.97906	-0.354531	0.752473	-0.282357	0.953295
MSTRG.22059	6	23497820	23608775	1	2214.83	2.53142	0.95774	2.364	0.939541	-0.167427	0.999906
MSTRG.22062	6	23622509	23679384	1	402.223	-0.07096	0.975011	-0.218686	0.793487	-0.147726	0.999906
MSTRG.22065	6	24382369	24390700	1	27.3017	0.512464	0.947406	0.957471	0.79305	0.445007	0.999906
MSTRG.22082	6	25910484	25930052	1	5368.18	-0.115011	0.926281	0.0702132	0.954596	0.185224	0.926053
MSTRG.22084	6	25980659	26005520	1	1630.94	-0.0386204	0.98371	0.128662	0.89456	0.167283	0.965471
MSTRG.22090	6	28922917	28929518	-1	1539.12	0.0203099	0.987918	-0.0188093	0.988437	-0.0391192	0.999906
MSTRG.22092	6	28990882	29005008	1	3195.46	-0.205013	0.814071	0.057706	0.961649	0.262719	0.751505
MSTRG.22107	6	31689336	31758883	-1	189.368	0.346761	0.756292	0.0481711	0.97963	-0.29859	0.906951
MSTRG.22109	6	31945698	32000787	-1	393.984	0.409997	0.437266	-0.17089	0.879777	-0.580887	0.0862818
MSTRG.22110	6	31967123	31974800	-1	826.666	0.153167	0.81812	-0.182866	0.722999	-0.336032	0.159409
MSTRG.22112	6	31981266	31988877	-1	826.442	0.146769	0.908912	-0.055498	0.966259	-0.202267	0.93154
MSTRG.22117	6	32998575	33188300	-1	47.0488	0.579779	0.814769	0.31293	0.917186	-0.266849	0.999906
MSTRG.22119	6	33180942	33264399	-1	500.923	0.106976	0.963048	-0.0500832	0.974929	-0.15706	0.999906
MSTRG.22141	6	36198866	36200911	1	280.509	-0.283191	0.920742	0.166102	0.953676	0.449293	0.907799
MSTRG.22145	6	36608771	36613819	-1	517.339	0.423808	0.493909	0.288286	0.765981	-0.135522	0.999906
MSTRG.22154	6	37333015	37335996	-1	406.841	-0.0977866	0.963978	-0.416589	0.461612	-0.318802	0.734371
MSTRG.22164	6	39799660	39859180	1	1986.6	-0.171577	0.875664	-0.180604	0.840908	-0.00902759	0.999906
MSTRG.22168	6	40146702	40340918	-1	146.437	-0.00313725	0.998685	-0.0493412	0.983569	-0.0462039	0.999906
MSTRG.22171	6	40558083	41697780	-1	72335.6	-0.0400133	0.984537	-0.935428	5.65e-06	-0.895415	1.14e-05
MSTRG.22172	6	40384252	40398591	-1	3167.31	-0.029273	0.987457	-0.316583	0.554261	-0.28731	0.639142
MSTRG.22173	6	40416909	40428898	-1	2155.07	0.124883	0.947585	-0.238559	0.792542	-0.363442	0.601374
MSTRG.22174	6	40577665	40609217	-1	14110.4	0.00119227	0.998685	-0.274965	0.548319	-0.276157	0.526398
MSTRG.22182	6	43807543	43858233	-1	768.681	0.0392157	0.978802	0.0658563	0.949935	0.0266405	0.999906
MSTRG.22183	6	43858322	43862930	-1	323.739	-0.932763	0.985356	1.6252	0.962453	2.55796	0.999906
MSTRG.22188	6	44435194	44438047	-1	411.326	0.224276	0.957195	0.674091	0.616438	0.449815	0.909915
MSTRG.22202	6	45644302	45646327	1	244.625	-0.0820486	0.97661	0.101719	0.959841	0.183768	0.999906
MSTRG.22218	6	49939486	50206647	1	7866.51	0.119488	0.880001	-0.0222327	0.979963	-0.141721	0.923834
MSTRG.22221	6	50156640	50195277	1	1441.06	-0.0671677	0.975557	-0.123742	0.907391	-0.0565748	0.999906
MSTRG.22242	6	57159166	57162816	-1	33.0148	0.433109	0.952796	0.192716	0.971833	-0.240394	0.999906
MSTRG.22245	6	57219576	57222851	1	3819.65	-0.172267	0.80557	-0.306093	0.415457	-0.133825	0.976178
MSTRG.22267	6	59759485	59775733	-1	2273.38	0.142363	0.908912	0.252381	0.703821	0.110019	0.999906
MSTRG.22268	6	59803648	59826315	-1	2923.33	0.066373	0.971367	0.108293	0.905363	0.0419199	0.999906
MSTRG.22269	6	59924544	60068329	-1	637.31	0.126857	0.911874	0.255809	0.641942	0.128951	0.999906
MSTRG.22271	6	59950594	60048738	-1	2472.23	0.0114484	0.990389	0.201484	0.754367	0.190035	0.888662
MSTRG.22274	6	60178028	60184727	1	1485.33	-0.0693634	0.970701	-0.0382509	0.974518	0.0311126	0.999906
MSTRG.22283	6	61436765	61437213	1	78.3935	-0.567315	0.880794	-0.308297	0.94192	0.259018	0.999906
MSTRG.22299	6	65763410	65807932	1	5159.01	-0.583011	0.833597	-0.630326	0.781602	-0.047315	0.999906
MSTRG.2230	1	229463084	229469868	-1	801.311	-0.0141917	0.990389	-0.147737	0.891703	-0.133545	0.999906
MSTRG.22300	6	65638117	65651116	1	2273.13	0.177162	0.650303	-0.00962457	0.989316	-0.186786	0.690022
MSTRG.22303	6	65690821	65709588	1	621.694	0.233147	0.689296	0.111418	0.905187	-0.121729	0.999906
MSTRG.22304	6	65849602	65854092	1	832.78	0.176434	0.773441	-0.0854534	0.917278	-0.261887	0.504304
MSTRG.22312	6	66537573	66542743	-1	973.829	-30	7.8e-11	-14.211	0.165111	15.789	0.0591184
MSTRG.22313	6	66545159	66555008	1	44.5412	0.624818	0.820676	0.619656	0.793655	-0.00516223	0.999906
MSTRG.22365	6	71537940	71540686	1	214.831	-1.57084	0.975557	0.177123	0.995533	1.74797	0.999906
MSTRG.22379	6	72269719	72293755	-1	100.205	-0.0735495	0.987918	-0.434628	0.891999	-0.361078	0.999906
MSTRG.22384	6	72479332	72494154	-1	1414.93	-0.191844	0.879041	-0.0252652	0.986822	0.166579	0.999906
MSTRG.22389	6	75673690	75697874	1	97.5229	0.149424	0.970701	0.123849	0.960867	-0.0255749	0.999906
MSTRG.22392	6	76500129	76691391	1	51.036	-0.119434	0.979272	-0.271749	0.92903	-0.152315	0.999906
MSTRG.22394	6	76691499	76694512	1	591.647	-0.144347	0.920742	-0.133383	0.909489	0.0109635	0.999906
MSTRG.22395	6	76694797	76751975	1	7804.86	-0.195883	0.756744	-0.254038	0.608318	-0.0581548	0.999906
MSTRG.22396	6	76752585	76917889	1	2338.41	-0.409087	0.973035	-0.701138	0.908294	-0.29205	0.999906
MSTRG.22398	6	76787571	76804212	1	3067.78	-0.170698	0.650303	-0.286877	0.197279	-0.116179	0.947066
MSTRG.22409	6	78824311	78829192	-1	858.156	-0.107526	0.95774	-0.19653	0.844731	-0.0890041	0.999906
MSTRG.22432	6	84176816	84192116	-1	31.5058	1.12969	0.971612	1.17202	0.951607	0.0423281	0.999906
MSTRG.22456	6	87967061	87977399	-1	1984.18	-0.0323487	0.981324	-0.0504158	0.960867	-0.0180672	0.999906
MSTRG.22458	6	88016535	88023703	1	806.637	0.075599	0.967552	-0.0215076	0.986749	-0.0971066	0.999906
MSTRG.22484	6	90390758	90391079	1	26.0195	4.02902	0.915506	-29.0899	3.15e-07	-33.1189	2.68e-10
MSTRG.22506	6	92123330	92155522	-1	1154.46	-0.256054	0.911871	-0.637584	0.499747	-0.381529	0.907799
MSTRG.22512	6	92435893	92442969	1	767.701	-1.25971	0.642444	-0.350644	0.951607	0.909068	0.91814
MSTRG.22513	6	92443151	92463004	1	2451.66	-0.167708	0.78202	-0.239478	0.57835	-0.0717703	0.999906
MSTRG.22542	6	97326487	97335409	-1	451.905	-0.0640473	0.975557	0.166684	0.866489	0.230732	0.892515
MSTRG.22559	6	99385074	99387976	1	356.516	0.0597351	0.975557	-0.0170384	0.989316	-0.0767735	0.999906
MSTRG.22561	6	100027928	100068405	-1	35.3279	0.037026	0.991587	-0.202998	0.960867	-0.240024	0.999906
MSTRG.22562	6	100434238	100839415	-1	3816.86	-0.120841	0.95774	0.121319	0.932843	0.24216	0.932222
MSTRG.22564	6	100686972	100697102	-1	2218.17	-0.0245972	0.987457	-0.0966901	0.905883	-0.0720929	0.999906
MSTRG.22594	6	102966944	102982447	1	2167.12	-0.281251	0.674316	-0.361498	0.532135	-0.0802476	0.999906
MSTRG.22618	6	106104031	106112581	-1	1097.6	0.0367639	0.98371	0.282267	0.617049	0.245503	0.756303
MSTRG.22619	6	106112845	106117049	-1	525.162	-0.0719755	0.969223	0.120862	0.89562	0.192838	0.892489
MSTRG.22620	6	106502511	106530475	1	32.596	-0.716155	0.979943	2.38143	0.867025	3.09759	0.93154
MSTRG.22637	6	110513205	110516355	1	124.337	0.0501944	0.987918	0.282546	0.92903	0.232352	0.999906
MSTRG.2264	1	234850818	234974691	-1	250.013	-0.0199554	0.989687	0.0164831	0.992214	0.0364385	0.999906
MSTRG.22645	6	111370175	111382809	-1	1781.98	0.145025	0.925807	-0.0297747	0.985813	-0.174799	0.999906
MSTRG.22646	6	111391053	111410283	-1	1730.64	-0.0905857	0.963978	-0.265269	0.702617	-0.174683	0.969964
MSTRG.22647	6	111410664	111414961	-1	561.97	0.145487	0.91891	-0.26576	0.743845	-0.411247	0.413506
MSTRG.22648	6	111416510	111422091	-1	384.696	0.893037	0.85357	-0.031212	0.996015	-0.924249	0.934456
MSTRG.22740	6	115957654	115963511	1	566.218	-0.126341	0.993941	-1.09184	0.960867	-0.965496	0.999906
MSTRG.22762	6	116506679	116510520	1	311.402	-0.0323989	0.987918	-0.142886	0.905883	-0.110487	0.999906
MSTRG.22768	6	116664490	116852482	1	450.442	0.187922	0.929847	0.509775	0.575353	0.321853	0.907799
MSTRG.22785	6	116898529	116899630	1	1113.13	-0.258512	0.650303	-0.406949	0.271968	-0.148437	0.988887
MSTRG.228	1	16223569	16225387	-1	267.362	0.0769267	0.975557	-0.115408	0.94265	-0.192334	0.999366
MSTRG.22803	7	1521193	1531024	-1	420.763	-0.713651	0.195959	-0.655667	0.40091	0.0579836	0.999906
MSTRG.22804	7	1531126	1534916	-1	883.24	-0.532276	0.255461	-0.598076	0.239804	-0.0657997	0.999906
MSTRG.22809	7	2665842	2848940	1	598.086	-0.221204	0.896794	-0.481736	0.561383	-0.260532	0.960125
MSTRG.22812	7	3374740	3379778	-1	48.0169	0.351996	0.916104	0.128753	0.969117	-0.223243	0.999906
MSTRG.22833	7	4972986	5049906	-1	5484.05	0.022259	0.984537	-0.0535222	0.949869	-0.0757812	0.999906
MSTRG.22863	7	8184298	8219945	1	2631.77	-0.110646	0.95774	-0.453685	0.34206	-0.34304	0.614008
MSTRG.22873	7	8699651	8704477	-1	499.975	-0.0218146	0.987918	0.25231	0.625847	0.274125	0.580948
MSTRG.22874	7	8714246	8716373	-1	262.299	-0.152667	0.925807	-0.156213	0.904899	-0.00354661	0.999906
MSTRG.22889	7	10107050	10268909	-1	1993.66	-1.25051	0.471751	-0.77424	0.791741	0.476271	0.999906
MSTRG.22964	7	15469588	15518225	1	76.5273	-0.400383	0.814935	0.126779	0.959841	0.527162	0.734371
MSTRG.22973	7	16157251	16160832	1	40.4229	0.0868812	0.987918	-0.410471	0.898158	-0.497352	0.99457
MSTRG.22977	7	17481096	17483889	-1	141.899	0.437594	0.754937	0.670971	0.415932	0.233377	0.999906
MSTRG.22979	7	17498796	17505440	-1	533.108	0.395607	0.650303	0.706816	0.127717	0.311209	0.888662
MSTRG.23002	7	19510471	19515792	1	566.464	0.0256565	0.987918	0.27889	0.752473	0.253234	0.907799
MSTRG.23003	7	19517589	19524556	1	744.604	-0.0232917	0.987918	0.0782694	0.952332	0.101561	0.999906
MSTRG.23006	7	19645479	19666796	1	2646.61	0.00023412	0.99967	0.0526951	0.969117	0.0524609	0.999906
MSTRG.2308	1	241461491	241516412	-1	4206.49	-0.000450576	0.999341	-0.104923	0.839627	-0.104472	0.961215
MSTRG.23139	7	25382618	25387346	1	423.246	-0.226731	0.912724	-0.249235	0.867151	-0.0225037	0.999906
MSTRG.2314	1	242952776	242968247	1	1021.34	0.0501562	0.978802	0.178442	0.840908	0.128286	0.999906
MSTRG.23141	7	25447794	25454575	1	890.363	-0.129361	0.940891	-0.174167	0.866489	-0.0448059	0.999906
MSTRG.23150	7	26498728	26530614	1	1296.68	-0.0461704	0.979033	0.249753	0.698005	0.295924	0.625657
MSTRG.23197	7	33778322	33793328	1	83457.9	-0.208919	0.770189	-0.0879581	0.930873	0.120961	0.999906
MSTRG.23210	7	34202530	34274848	1	371.917	0.0228163	0.987918	-0.00665684	0.996058	-0.0294731	0.999906
MSTRG.23230	7	35170424	35213144	1	35.674	0.622609	0.918424	-0.470852	0.930837	-1.09346	0.867981
MSTRG.23245	7	37445551	38046626	-1	10211.5	-0.0666044	0.975557	-0.218561	0.828964	-0.151956	0.999906
MSTRG.23247	7	37678505	37741762	-1	11366.8	-0.00530104	0.993058	-0.0706129	0.918559	-0.0653118	0.999906
MSTRG.23248	7	37689672	37783670	-1	2448.48	-0.0373404	0.979156	-0.0599833	0.955798	-0.0226428	0.999906
MSTRG.23261	7	39763387	39765624	1	223.086	-0.000934117	0.999341	-0.178216	0.892744	-0.177282	0.999906
MSTRG.23264	7	39795527	39804155	1	1999.05	-0.0340689	0.978802	0.0183137	0.984649	0.0523826	0.999906
MSTRG.23274	7	40292886	40295513	-1	454.021	-0.0991597	0.95774	-0.0328191	0.97963	0.0663405	0.999906
MSTRG.23312	7	43529078	43546106	-1	2258.05	-0.0863037	0.922927	-0.0897914	0.895337	-0.00348777	0.999906
MSTRG.23327	7	46238202	46432093	1	2607.09	1.6439	0.943821	-0.451642	0.980392	-2.09555	0.999906
MSTRG.23330	7	46033325	46045832	1	613.614	0.680366	0.978854	1.66434	0.905883	0.983975	0.999906
MSTRG.23331	7	46194893	46236756	1	17773.1	0.313334	0.143425	0.0603106	0.94692	-0.253023	0.425084
MSTRG.23360	7	50189745	50202509	-1	57.6205	-0.0209847	0.993058	0.311815	0.905864	0.3328	0.999906
MSTRG.23361	7	50275303	50365888	-1	68.5866	-0.231198	0.969223	0.0552652	0.988437	0.286463	0.999906
MSTRG.23366	7	50861805	50864740	1	347.794	-0.186363	0.893078	0.0581306	0.969117	0.244493	0.905839
MSTRG.23415	7	55955578	55958053	-1	202.194	0.290829	0.924516	-0.35519	0.866489	-0.646018	0.733991
MSTRG.23448	7	58767079	59025178	-1	33.6799	0.254924	0.975557	-1.06373	0.703037	-1.31865	0.597465
MSTRG.23456	7	59637212	59674453	-1	193.291	0.0132797	0.992066	-0.321119	0.729814	-0.334399	0.805726
MSTRG.23461	7	61777926	61983746	1	47.8866	0.80958	0.689296	0.782763	0.703368	-0.0268168	0.999906
MSTRG.23514	7	67482971	67497322	-1	813.159	0.0373794	0.98371	-0.0107081	0.992664	-0.0480875	0.999906
MSTRG.23532	7	69000573	69015826	-1	1757.37	-0.107428	0.940274	-0.0795686	0.949698	0.027859	0.999906
MSTRG.23571	7	72812655	72817277	1	2373.89	1.30333	0.652654	1.71511	0.467792	0.41178	0.999906
MSTRG.23577	7	73318132	73320693	-1	157.513	0.599197	0.644254	0.385264	0.837783	-0.213933	0.999906
MSTRG.23597	7	74438629	74438878	-1	182.629	-1.79524	0.963978	-6.54208	0.625847	-4.74684	0.884531
MSTRG.23607	7	76098367	76119475	-1	3427.79	-0.00522576	0.993058	-0.0451444	0.956409	-0.0399186	0.999906
MSTRG.23613	7	76307371	76361718	1	588.097	-0.0356375	0.987918	0.456361	0.64212	0.491998	0.639364
MSTRG.23623	7	76724049	76726241	1	182.878	-0.0261129	0.992066	0.00313694	0.998681	0.0292498	0.999906
MSTRG.23637	7	78244516	78250294	-1	818.991	-0.0443322	0.998685	2.09931	0.955798	2.14365	0.999906
MSTRG.23658	7	79803542	79869020	1	3908.38	-0.106193	0.971515	0.0147469	0.993003	0.12094	0.999906
MSTRG.23659	7	79869071	79871562	1	239.376	-0.240641	0.915506	-0.00136937	0.998919	0.239271	0.999906
MSTRG.23662	7	80374557	80559065	1	5760.32	-0.196192	0.975557	-0.408386	0.899329	-0.212194	0.999906
MSTRG.23667	7	80492853	80524408	1	6094.68	-0.236479	0.652654	0.0922184	0.924955	0.328698	0.372203
MSTRG.23669	7	80637967	80657152	1	2521.2	-0.266592	0.733143	0.0842979	0.951607	0.35089	0.557276
MSTRG.23695	7	82298464	82300519	-1	189.471	0.0505511	0.987918	0.238362	0.894713	0.187811	0.999906
MSTRG.2372	1	250580407	250613734	1	1606.4	-0.135841	0.987918	-0.0908539	0.988437	0.0449875	0.999906
MSTRG.23758	7	87177096	87818277	1	27526.5	0.212576	0.906651	0.159971	0.92044	-0.0526042	0.999906
MSTRG.23759	7	86413538	86520046	1	16386.5	-0.047429	0.975557	-0.0484472	0.960867	-0.00101819	0.999906
MSTRG.23760	7	86560511	86574917	1	5196.89	-0.0475181	0.972077	-0.181202	0.660946	-0.133684	0.909915
MSTRG.23761	7	86575022	86696602	1	9192.95	-0.103816	0.952755	-0.213269	0.780789	-0.109453	0.999906
MSTRG.23762	7	86615703	86648035	1	8048.48	-0.0586248	0.950405	-0.240423	0.255452	-0.181798	0.550819
MSTRG.23770	7	87251923	87262179	1	7044.76	-0.0850611	0.908912	-0.172102	0.639941	-0.0870409	0.999906
MSTRG.23771	7	87707839	87710538	1	875.736	0.0439267	0.979033	0.00503907	0.996058	-0.0388876	0.999906
MSTRG.23774	7	87846214	87881882	1	218.452	0.511202	0.977339	-2.63351	0.689615	-3.14471	0.604177
MSTRG.23778	7	88058054	88080418	1	5782.66	0.0700911	0.919642	-0.106832	0.805129	-0.176923	0.55716
MSTRG.23781	7	88492962	88499251	1	283.835	0.0804403	0.97906	0.0183328	0.993003	-0.0621075	0.999906
MSTRG.238	1	16874197	16876664	1	297.852	0.0527154	0.981667	0.0789352	0.960867	0.0262198	0.999906
MSTRG.23838	7	99921658	99925465	1	2608.44	-0.217178	0.795144	-0.407498	0.318286	-0.19032	0.93154
MSTRG.23842	8	60270	72100	1	836.453	-0.0691776	0.969595	0.00486588	0.996058	0.0740435	0.999906
MSTRG.23911	8	14348539	14690092	-1	21066.5	0.519185	0.188874	0.150331	0.905506	-0.368854	0.63834
MSTRG.23924	8	14151548	14187253	-1	850.106	0.075822	0.975557	-1.06711	0.00021386	-1.14293	2.18e-05
MSTRG.23925	8	14215346	14323760	-1	3243.19	0.114643	0.896794	-0.218711	0.625847	-0.333353	0.160346
MSTRG.23927	8	14258034	14280842	-1	5427.87	-0.0648993	0.975557	-0.111052	0.932151	-0.0461524	0.999906
MSTRG.23928	8	14315843	14321125	-1	1085.21	0.369865	0.756744	0.0638884	0.974929	-0.305976	0.926156
MSTRG.23930	8	15371225	15378377	-1	952.638	0.0686901	0.975557	-0.124722	0.908856	-0.193412	0.94545
MSTRG.23953	8	19879830	19924970	-1	5822.03	0.144212	0.890087	-0.123164	0.890074	-0.267376	0.656312
MSTRG.23954	8	19984980	20046124	-1	6311.53	0.123708	0.896794	-0.0719946	0.94265	-0.195702	0.821752
MSTRG.2399	1	254272719	254332492	-1	1176.68	0.0287356	0.98486	-0.183793	0.772011	-0.212528	0.805726
MSTRG.23994	8	25991086	26046189	-1	10534.5	-0.0942793	0.954669	-0.0442168	0.970145	0.0500625	0.999906
MSTRG.24004	8	26605550	26628635	1	2205.46	0.083794	0.973564	0.294987	0.728611	0.211193	0.966579
MSTRG.24010	8	27132288	27155619	1	4492.69	0.0646187	0.958176	-0.0232976	0.979601	-0.0879162	0.999906
MSTRG.24060	8	35037059	35043805	-1	831.227	0.123125	0.918833	-0.258481	0.667962	-0.381606	0.280788
MSTRG.24061	8	35561421	35781337	-1	1042.93	0.0570601	0.970118	-0.0714277	0.93083	-0.128488	0.961215
MSTRG.24092	8	40901968	40912560	-1	1563.4	-0.127033	0.950405	-0.151018	0.904579	-0.0239853	0.999906
MSTRG.24093	8	40912616	40928144	-1	2427.01	-0.11926	0.925807	-0.202216	0.781602	-0.0829552	0.999906
MSTRG.24094	8	40967079	40988174	1	654.518	-0.142988	0.934926	-0.235623	0.81613	-0.092635	0.999906
MSTRG.24123	8	47095824	47114504	1	1744.52	-0.171514	0.899925	-0.000140924	0.999691	0.171373	0.999906
MSTRG.24124	8	47117236	47124590	1	578.932	-0.104953	0.963978	0.0708936	0.962849	0.175846	0.999906
MSTRG.24127	8	47274915	47281198	1	686.495	0.215445	0.828107	-0.039139	0.978816	-0.254584	0.853058
MSTRG.24180	8	53390607	53428516	-1	6177.75	-0.0829441	0.959704	0.237476	0.675847	0.320421	0.415103
MSTRG.24181	8	53437848	53451017	-1	2468.24	-0.020587	0.987457	0.0983626	0.877502	0.11895	0.965471
MSTRG.24188	8	53780667	53822257	-1	7728.91	-0.0767159	0.964591	-0.0563011	0.960867	0.0204149	0.999906
MSTRG.2419	1	255532105	255534662	-1	428.797	0.0747373	0.972153	-0.0109133	0.993003	-0.0856507	0.999906
MSTRG.24199	8	55142995	55159304	1	1626.45	-0.124273	0.950405	-0.156394	0.894343	-0.0321214	0.999906
MSTRG.2420	1	255592490	255860680	1	378.801	-0.0728972	0.983032	-0.00172041	0.998901	0.0711768	0.999906
MSTRG.2421	1	255963091	255970157	1	165.885	-0.28142	0.98371	0.220552	0.979963	0.501972	0.999906
MSTRG.24215	8	57078462	57176020	1	1724.15	-0.335443	0.869807	-0.685465	0.459551	-0.350021	0.94788
MSTRG.24216	8	57163134	57166507	1	393.12	-0.294403	0.932411	-0.529491	0.780852	-0.235088	0.999906
MSTRG.24255	8	61472048	61530577	-1	1036.49	-0.367325	0.973035	0.200307	0.975625	0.567631	0.999906
MSTRG.24289	8	68014722	68065141	1	34.3871	0.927795	0.736049	0.983594	0.688026	0.0557987	0.999906
MSTRG.24298	8	70016900	70021597	-1	1216.77	-0.0846193	0.960141	-0.16244	0.841165	-0.0778207	0.999906
MSTRG.24305	8	70410203	70461652	1	871.206	0.019545	0.987918	-0.38005	0.370792	-0.399595	0.228741
MSTRG.24308	8	71057722	71071103	-1	1468.99	0.00345922	0.998685	-0.247519	0.879792	-0.250979	0.999906
MSTRG.24309	8	71275158	71444780	-1	6512.34	-0.160816	0.896794	-0.3384	0.59026	-0.177584	0.972559
MSTRG.24311	8	71094558	71111516	-1	1820.3	-0.0772149	0.979033	-0.352242	0.774258	-0.275027	0.969964
MSTRG.24315	8	71322500	71328679	-1	840.49	0.0616379	0.97906	-0.292293	0.761746	-0.353931	0.741369
MSTRG.24319	8	71588825	71592625	1	471.825	0.0265701	0.987918	-0.08501	0.960867	-0.11158	0.999906
MSTRG.24320	8	71755076	71931764	1	1228.91	0.89053	0.851473	0.46605	0.93083	-0.424479	0.999906
MSTRG.24322	8	71705058	71711027	1	958.045	0.078448	0.975557	0.0299757	0.986281	-0.0484723	0.999906
MSTRG.24326	8	72092735	72340270	1	3529.41	0.138206	0.950405	-0.242349	0.82676	-0.380555	0.671977
MSTRG.24329	8	72381252	72430203	1	5885.49	0.145281	0.85357	-0.137707	0.845058	-0.282988	0.447838
MSTRG.2433	1	256976443	257225835	1	49.2335	-0.549051	0.799266	0.174965	0.956409	0.724016	0.675773
MSTRG.24347	8	74062103	74063932	1	90.0169	0.353781	0.851473	0.00849873	0.996444	-0.345282	0.950183
MSTRG.24349	8	74334030	74337902	1	390.378	-0.0246457	0.990389	0.163428	0.948488	0.188074	0.999906
MSTRG.24357	8	75065252	75081630	1	1870.12	0.119125	0.851473	0.0794198	0.905187	-0.0397048	0.999906
MSTRG.24372	8	76827773	76830145	-1	264.094	0.0659836	0.975557	-0.191136	0.852484	-0.25712	0.861116
MSTRG.2438	1	257094207	257193164	-1	394.531	-0.109172	0.950405	-0.220876	0.780852	-0.111704	0.999906
MSTRG.24382	8	77825612	77965175	-1	314.571	-0.0761157	0.979943	0.0918111	0.966827	0.167927	0.999906
MSTRG.2439	1	257104167	257105867	-1	267.042	0.0256935	0.987918	-0.070863	0.969399	-0.0965566	0.999906
MSTRG.24390	8	78120685	78325545	1	3170.03	-0.111409	0.891411	-0.0497483	0.956409	0.0616611	0.999906
MSTRG.24441	8	84668552	84672026	-1	510.64	-0.237495	0.81812	-0.161742	0.886227	0.0757524	0.999906
MSTRG.24444	8	85357057	85509037	1	4451.35	0.132438	0.978872	-0.673599	0.709183	-0.806037	0.648525
MSTRG.24449	8	85961491	85964788	1	458.204	0.186701	0.973564	-1.09345	0.38561	-1.28015	0.131214
MSTRG.24450	8	86169345	86190403	1	284.997	0.322878	0.887728	0.473671	0.729953	0.150793	0.999906
MSTRG.24455	8	87190738	87195350	-1	547.275	-0.0953515	0.977794	0.224044	0.908856	0.319396	0.969964
MSTRG.24459	8	87336300	87365430	-1	5216.98	-0.0532759	0.987918	0.148635	0.963258	0.20191	0.999906
MSTRG.24460	8	87418723	87424318	-1	917.327	0.0253181	0.988817	0.0568885	0.979601	0.0315704	0.999906
MSTRG.24461	8	87424472	87428265	-1	827.398	0.0846116	0.981324	0.0987523	0.969417	0.0141407	0.999906
MSTRG.24462	8	87433099	87436666	-1	653.572	0.223553	0.938652	-0.0282689	0.989978	-0.251821	0.999906
MSTRG.24464	8	87630164	87671368	-1	1827.13	-0.152867	0.962298	-0.475393	0.649184	-0.322526	0.937898
MSTRG.24466	8	87601481	87759275	-1	173.433	-3.41615	0.798808	-4.28899	0.669986	-0.872843	0.999906
MSTRG.24468	8	87652993	87663410	-1	4972.1	-0.296992	0.95774	-0.387857	0.904965	-0.0908651	0.999906
MSTRG.24506	9	246330	260491	-1	1610.55	0.248914	0.583365	0.209602	0.703368	-0.0393126	0.999906
MSTRG.24514	9	945047	1029740	-1	1164.62	0.346726	0.980261	0.370641	0.971833	0.0239154	0.999906
MSTRG.24515	9	994658	1021757	-1	1378.8	-0.122132	0.898752	-0.152394	0.825076	-0.0302615	0.999906
MSTRG.24517	9	1079776	1081119	-1	159.067	0.0713427	0.978952	-0.00570328	0.996451	-0.077046	0.999906
MSTRG.24519	9	1140304	1149539	-1	2079.83	-0.109857	0.963978	0.0853424	0.960867	0.195199	0.999906
MSTRG.24522	9	1162053	1281520	-1	2962.41	0.127532	0.984537	-0.635609	0.82676	-0.763142	0.871917
MSTRG.24532	9	2009453	2024391	-1	1997.25	0.0420184	0.971031	-0.00320946	0.996058	-0.0452279	0.999906
MSTRG.24533	9	2027431	2033370	-1	816.779	0.10821	0.94494	-0.0969674	0.931613	-0.205177	0.907799
MSTRG.24535	9	2148011	2153968	-1	1050.15	0.0299221	0.984537	-0.119611	0.870557	-0.149533	0.946322
MSTRG.24536	9	2192439	2210350	-1	1102.24	-1.2768	0.917136	-0.796431	0.95014	0.480371	0.999906
MSTRG.2454	1	257870678	257874622	1	95.5546	-0.877647	0.804842	-0.604045	0.870557	0.273602	0.999906
MSTRG.24557	9	5366215	5375238	-1	1555.35	0.281671	0.987918	0.225852	0.988437	-0.0558191	0.999906
MSTRG.24558	9	5401520	5458016	-1	3049.09	-0.0385657	0.975557	-0.122417	0.825033	-0.0838515	0.999906
MSTRG.24563	9	5796236	5837464	-1	4366.66	-0.0042226	0.994947	-0.215394	0.59026	-0.211172	0.599756
MSTRG.24578	9	11670298	11839796	-1	35.3298	-1.17054	0.597564	-1.70692	0.340492	-0.536384	0.999906
MSTRG.24597	9	13259457	13263921	-1	503.384	0.129018	0.96662	0.202483	0.898583	0.0734647	0.999906
MSTRG.2460	1	258617732	258680332	-1	3027.64	-0.00818685	0.990389	-0.156274	0.729814	-0.148087	0.868296
MSTRG.2461	1	258718131	258832112	-1	8170.55	0.00821573	0.990389	-0.15111	0.752473	-0.159325	0.825276
MSTRG.24631	9	13655982	13658147	1	82.9537	-0.00619759	0.998685	0.317264	0.88582	0.323462	0.999906
MSTRG.2464	1	258887261	258897792	-1	2433.46	0.0332255	0.975557	-0.0548008	0.92903	-0.0880263	0.976178
MSTRG.24648	9	13800265	13807226	1	712.12	0.0256649	0.987918	0.181963	0.852484	0.156298	0.999906
MSTRG.24686	9	14570283	14573181	-1	345.446	0.27768	0.796365	0.251281	0.796568	-0.0263982	0.999906
MSTRG.24706	9	16023584	16027923	1	241.76	-0.160838	0.975557	-0.427256	0.852811	-0.266418	0.999906
MSTRG.24728	9	19984790	20010365	1	5968.14	-2.93641	0.650303	-8.8391	0.000124067	-5.90269	0.047357
MSTRG.24731	9	20017581	20027419	1	1473.37	0.000610058	0.999341	0.0654276	0.958342	0.0648175	0.999906
MSTRG.24745	9	21718783	21725670	-1	153.089	-0.192846	0.971804	-0.990636	0.415932	-0.79779	0.653673
MSTRG.24746	9	21720482	21864543	1	7169.5	0.0982867	0.871286	0.0388814	0.958649	-0.0594053	0.999906
MSTRG.24749	9	21919494	21940674	1	2664.61	0.065656	0.971701	0.0729909	0.95024	0.00733494	0.999906
MSTRG.24756	9	23316406	23424716	1	19517.4	-0.0866355	0.963978	0.0175697	0.988437	0.104205	0.999906
MSTRG.24810	9	32595457	32614482	1	50.5737	-0.336534	0.944908	-0.125992	0.974929	0.210542	0.999906
MSTRG.24815	9	33297501	33305599	1	580.415	-0.340733	0.811865	-0.456796	0.644443	-0.116063	0.999906
MSTRG.24817	9	33164537	33178662	1	2116.7	-0.0832766	0.975557	-0.0579484	0.972943	0.0253282	0.999906
MSTRG.24819	9	33207361	33222638	1	1591.06	-0.305129	0.900668	-0.15378	0.954262	0.151349	0.999906
MSTRG.24829	9	34517275	34519174	1	44.4465	1.32094	0.83344	0.448885	0.959841	-0.872056	0.999906
MSTRG.24843	9	35753478	35770680	1	207.281	-0.0627092	0.97906	-0.14303	0.927338	-0.0803212	0.999906
MSTRG.24873	9	39769939	39776047	1	64.9765	0.0189336	0.993058	-0.147286	0.959841	-0.166219	0.999906
MSTRG.24875	9	39950573	40086433	-1	544.098	0.06745	0.972153	0.0738378	0.951607	0.00638783	0.999906
MSTRG.24883	9	40327019	40409195	1	480.727	-0.0868013	0.969982	0.00279627	0.997528	0.0895976	0.999906
MSTRG.2489	1	261236740	261253240	1	1007.66	0.9184	0.970638	1.70594	0.876167	0.787535	0.999906
MSTRG.24901	9	43023402	43040506	-1	1888.8	0.002788	0.998685	0.187185	0.793655	0.184397	0.918106
MSTRG.24924	9	45337751	45354701	1	426.537	2.70286	0.887728	7.61963	0.190695	4.91676	0.660545
MSTRG.24943	9	48753162	48844853	1	2263.6	0.0238157	0.987918	-0.272336	0.597602	-0.296151	0.492813
MSTRG.24946	9	48851220	48862374	1	2083.72	0.0406592	0.981324	-0.264341	0.667962	-0.305001	0.594326
MSTRG.24949	9	48938156	49004808	1	2746.59	-0.93888	0.850525	-3.48946	0.00177093	-2.55058	0.063955
MSTRG.24962	9	49795848	49838467	-1	724.89	0.0399888	0.97906	-0.0193441	0.986751	-0.0593329	0.999906
MSTRG.24973	9	50508541	50510315	1	76.7103	0.35507	0.87397	0.321523	0.865769	-0.0335472	0.999906
MSTRG.25014	9	59141098	59177525	1	5114.93	-0.00782232	0.992066	0.0469198	0.960867	0.0547421	0.999906
MSTRG.25026	9	61639396	61914180	1	32.1015	0.383818	0.925807	0.171596	0.964523	-0.212221	0.999906
MSTRG.25038	9	64402129	64439070	1	822.287	-0.0679969	0.975557	-0.125059	0.912772	-0.0570616	0.999906
MSTRG.25042	9	65509347	65552574	1	40.5461	0.745908	0.71532	0.825163	0.641106	0.0792553	0.999906
MSTRG.25049	9	67127925	67131595	-1	363.616	0.207775	0.923862	-0.0793161	0.970145	-0.287091	0.965471
MSTRG.25050	9	67130381	67131606	1	890.458	0.084119	0.977339	-0.15466	0.932151	-0.238779	0.999906
MSTRG.25056	9	67960242	67966576	-1	297.013	0.0801466	0.978952	-0.676906	0.322526	-0.757053	0.136944
MSTRG.25069	9	69640868	69644698	1	478.091	0.0303371	0.987457	0.0600929	0.960867	0.0297558	0.999906
MSTRG.25075	9	70711604	70739556	-1	1731.69	0.227074	0.734834	0.157451	0.849802	-0.0696228	0.999906
MSTRG.25081	9	72708612	72906190	1	380.42	0.0122398	0.992066	-0.0892893	0.954296	-0.101529	0.999906
MSTRG.25083	9	73082849	73102441	-1	1360.8	1.04966	0.984537	8.12165	0.62274	7.072	0.796402
MSTRG.25085	9	73285743	73292706	-1	864.574	-0.0818837	0.975011	-0.21863	0.840908	-0.136747	0.999906
MSTRG.25096	9	74498661	74507364	1	233.59	-0.129456	0.97906	-0.486739	0.849802	-0.357283	0.999906
MSTRG.25100	9	75169454	75172837	1	387.546	0.0228668	0.987918	-0.411311	0.369114	-0.434177	0.222259
MSTRG.25136	9	78719875	78733183	1	1137.65	-0.0877618	0.975557	-0.191457	0.905363	-0.103695	0.999906
MSTRG.25143	9	78962503	78966499	-1	924.226	0.0520608	0.977339	0.0302935	0.981193	-0.0217674	0.999906
MSTRG.25177	9	84921265	84942083	1	1473.12	-7.82165	0.49376	-13.693	0.0509663	-5.87132	0.853193
MSTRG.25184	9	85937071	85939928	1	451.859	-0.153329	0.94494	-0.0775472	0.964523	0.075782	0.999906
MSTRG.25193	9	86839145	87031084	1	245.178	0.281699	0.987918	0.457595	0.974518	0.175896	0.999906
MSTRG.25194	9	86950680	87196095	1	806.539	0.0596506	0.975557	-0.0958064	0.942398	-0.155457	0.999906
MSTRG.25199	9	87043009	87044827	1	309.128	-0.0971768	0.975557	-0.327247	0.766864	-0.23007	0.989746
MSTRG.25214	9	90729930	91027650	-1	4852.32	0.0251081	0.98371	-0.228868	0.459551	-0.253977	0.286031
MSTRG.25217	9	90516273	90527194	-1	1538.26	0.0453773	0.979943	-0.150852	0.87851	-0.196229	0.94375
MSTRG.25220	9	90600206	90607347	-1	1092.13	0.0320024	0.987918	-0.0474602	0.978816	-0.0794626	0.999906
MSTRG.25222	9	90759515	90932546	-1	1357.67	0.0760475	0.973851	-0.0568462	0.968961	-0.132894	0.999906
MSTRG.25223	9	90774452	90783141	-1	1289.89	0.00900282	0.993058	-0.197713	0.839627	-0.206716	0.945362
MSTRG.25224	9	90823492	90850338	-1	4786.67	0.0453949	0.975713	-0.183785	0.765981	-0.22918	0.734371
MSTRG.25225	9	90850546	90876343	-1	653.93	0.210573	0.83344	0.0779562	0.955798	-0.132616	0.999906
MSTRG.25227	9	90997860	91058154	-1	1044.03	-0.0427989	0.984537	-0.135313	0.905883	-0.092514	0.999906
MSTRG.25228	9	91003198	91005988	-1	579.032	0.0230601	0.989291	-0.250006	0.852484	-0.273066	0.949618
MSTRG.25231	9	92691474	92991957	-1	41.5701	1.28473	0.411997	0.972783	0.679698	-0.311948	0.999906
MSTRG.25244	9	93797138	93800488	1	314.706	0.0934137	0.977339	0.40651	0.758124	0.313097	0.965471
MSTRG.25258	AMGL01119850.1	256	2276	-1	41.7258	-0.118167	0.987918	0.872634	0.879792	0.990801	0.977524
MSTRG.25259	AMGL01119857.1	6337	6817	1	32.9549	-0.375806	0.973777	-2.02076	0.544143	-1.64495	0.725658
MSTRG.25260	AMGL01119864.1	1	3384	-1	490.019	-0.0210762	0.989687	-0.175334	0.90905	-0.154258	0.999906
MSTRG.25279	AMGL01120699.1	1	3003	1	468.464	-0.300821	0.887728	-0.475605	0.702401	-0.174784	0.999906
MSTRG.25280	AMGL01120753.1	1	2013	1	334.341	0.562819	0.975557	0.338712	0.97543	-0.224107	0.999906
MSTRG.25282	AMGL01120804.1	35	2662	-1	280.081	0.117567	0.972153	-0.42937	0.693165	-0.546937	0.540072
MSTRG.25303	AMGL01121756.1	1	615	-1	105.98	0.527267	0.63204	0.455302	0.715553	-0.0719644	0.999906
MSTRG.25306	AMGL01121899.1	19356	25090	1	698.448	0.0719745	0.972077	-0.00707219	0.995609	-0.0790467	0.999906
MSTRG.25308	AMGL01121945.1	1	2178	1	155.464	-0.167806	0.95774	-0.0288579	0.988437	0.138948	0.999906
MSTRG.25311	AMGL01122127.1	1	2596	1	489.597	-0.056572	0.979033	-0.0913256	0.953396	-0.0347536	0.999906
MSTRG.25315	AMGL01122211.1	237	4026	1	547.481	0.0713527	0.975557	-0.0385446	0.979885	-0.109897	0.999906
MSTRG.25319	AMGL01122466.1	1	2151	1	407.771	-0.223477	0.84098	-0.142852	0.905883	0.0806247	0.999906
MSTRG.25320	AMGL01122497.1	2	6454	-1	1128.49	-0.0690835	0.94494	-0.0275668	0.973993	0.0415167	0.999906
MSTRG.25329	AMGL01122996.1	1	2722	1	2563.32	0.081037	0.969595	-0.203693	0.802786	-0.28473	0.734371
MSTRG.25332	AMGL01123012.1	1	2014	1	202.121	0.0535636	0.987918	0.0312025	0.989316	-0.0223611	0.999906
MSTRG.25337	AMGL01123198.1	1	2413	-1	183.014	0.31697	0.880794	-0.0353641	0.988437	-0.352335	0.945391
MSTRG.25342	AMGL01123276.1	4356	6831	-1	474.608	0.038621	0.98371	-0.167964	0.847761	-0.206585	0.892515
MSTRG.25344	AMGL01123423.1	1	3067	-1	1130.43	0.16143	0.917136	0.164946	0.891703	0.00351614	0.999906
MSTRG.25347	AMGL01123613.1	1	2731	-1	763.566	0.593569	0.00514516	0.105057	0.928367	-0.488513	0.0945113
MSTRG.25348	AMGL01123817.1	1	2758	-1	13987.5	-0.159817	0.796795	-0.202566	0.649208	-0.042749	0.999906
MSTRG.25352	AMGL01124042.1	1	2648	-1	301.532	-0.179767	0.970701	-0.522171	0.762747	-0.342404	0.999906
MSTRG.25353	AMGL01124122.1	1	2244	-1	414.361	0.0615878	0.975557	-0.0721904	0.960867	-0.133778	0.999906
MSTRG.25354	AMGL01124134.1	1	2308	1	406.192	0.05023	0.97906	0.0184142	0.988437	-0.0318158	0.999906
MSTRG.25357	AMGL01124211.1	1	2573	-1	839.285	0.21279	0.893665	0.161835	0.909001	-0.0509554	0.999906
MSTRG.25360	AMGL01124487.1	1	6536	1	892.589	0.644541	0.472857	-0.0720046	0.976468	-0.716545	0.394192
MSTRG.25361	AMGL01124518.1	841	3263	1	182.25	0.14461	0.972077	0.0816943	0.974929	-0.0629157	0.999906
MSTRG.25364	AMGL01124636.1	1	7753	1	861.225	0.00929992	0.992066	0.231982	0.696069	0.222682	0.813583
MSTRG.25365	AMGL01124672.1	1	2519	-1	378.788	-0.00890872	0.993143	0.0534763	0.971137	0.0623851	0.999906
MSTRG.25368	AMGL01124818.1	1	6176	-1	912.272	0.115968	0.938652	0.123442	0.905883	0.00747311	0.999906
MSTRG.25369	AMGL01124842.1	27	2550	1	412.217	0.025303	0.987918	0.101611	0.956409	0.0763081	0.999906
MSTRG.25376	AMGL01125167.1	577	2343	-1	36.6148	0.594081	0.969223	-1.18425	0.86473	-1.77833	0.853193
MSTRG.25378	AMGL01125270.1	19	2452	1	184.566	0.28313	0.926108	0.372395	0.858879	0.0892651	0.999906
MSTRG.25383	AMGL01125355.1	1	2912	-1	279.911	0.557743	0.770189	0.153931	0.960867	-0.403812	0.969964
MSTRG.25402	AMGL01126050.1	1	3573	-1	458.756	0.0690303	0.977339	-0.0855657	0.960867	-0.154596	0.999906
MSTRG.25410	AMGL01126367.1	2	2496	1	414.732	0.00210622	0.998685	0.10904	0.946393	0.106934	0.999906
MSTRG.25436	AMGL01128010.1	1	14219	1	4317.55	0.0381994	0.972044	0.141241	0.665759	0.103041	0.921753
MSTRG.25448	AMGL01128980.1	123	4186	-1	1817.37	0.0212928	0.987918	-0.0722315	0.951607	-0.0935243	0.999906
MSTRG.25465	AMGL01130068.1	1	2751	1	1277.22	0.226435	0.437266	-0.0472591	0.956035	-0.273694	0.237767
MSTRG.25475	AMGL01130322.1	1	3505	1	1562.48	0.057326	0.974792	0.140061	0.857614	0.082735	0.999906
MSTRG.25486	JH921556.1	1	2110	-1	199.242	0.00342968	0.998685	0.0430446	0.979963	0.0396149	0.999906
MSTRG.25488	JH921558.1	4078	6601	1	246.116	0.503638	0.292681	0.392986	0.622582	-0.110652	0.999906
MSTRG.25493	JH921602.1	2289	5007	-1	144.689	0.0626594	0.987457	0.211087	0.925286	0.148428	0.999906
MSTRG.25498	JH921634.1	2046	4501	-1	351.046	0.169067	0.929847	0.0238647	0.988575	-0.145202	0.999906
MSTRG.25501	JH921634.1	10225	14833	-1	1135.31	0.242624	0.622059	0.175296	0.787941	-0.0673278	0.999906
MSTRG.25504	JH921654.1	1	6704	-1	886.131	0.333092	0.650303	0.292037	0.729814	-0.0410553	0.999906
MSTRG.25520	JH921730.1	90740	95382	-1	908.339	0.0614998	0.977339	-0.172558	0.879777	-0.234058	0.93154
MSTRG.25532	JH921770.1	8501	12536	1	58.2178	0.0663767	0.987918	-0.207644	0.962977	-0.27402	0.999906
MSTRG.25542	JH921799.1	3300	9881	1	1593.89	-0.00543248	0.998283	0.0205791	0.990845	0.0260116	0.999906
MSTRG.25546	JH921814.1	7619	11562	-1	32.4167	-0.330357	0.971612	0.077203	0.988437	0.40756	0.999906
MSTRG.25606	JH922028.1	4281	6283	-1	5204.59	-0.137002	0.925807	-0.472737	0.273431	-0.335735	0.630518
MSTRG.25607	JH922028.1	5363	6516	-1	1801.9	-0.332114	0.546261	-0.522017	0.139551	-0.189903	0.963124
MSTRG.25610	JH922050.1	6561	7932	1	99.3667	-0.17612	0.984537	-1.90171	0.415932	-1.72559	0.499792
MSTRG.25616	JH922083.1	12930	15769	-1	403.573	-0.042508	0.984537	0.0349374	0.98119	0.0774454	0.999906
MSTRG.25625	JH922102.1	41	2141	-1	180.336	0.352013	0.935322	0.924607	0.610682	0.572594	0.934288
MSTRG.25639	JH922167.1	10353	11724	-1	95.446	0.84543	0.816574	-0.115884	0.983259	-0.961314	0.853193
MSTRG.25676	JH922279.1	2489	31683	1	150.248	-0.0361166	0.987918	0.374824	0.721392	0.410941	0.756303
MSTRG.25694	JH922328.1	3	6022	-1	972.45	-0.481124	0.936688	0.0553549	0.991093	0.536479	0.999906
MSTRG.25701	JH922374.1	1	2541	-1	241.716	0.0746952	0.984537	-0.228063	0.913328	-0.302758	0.989746
MSTRG.25709	JH922393.1	15224	18450	1	131.247	0.136059	0.987918	-1.35234	0.655	-1.48839	0.625657
MSTRG.25711	JH922398.1	10911	13245	1	303.169	0.0707169	0.986072	0.0726796	0.97963	0.00196273	0.999906
MSTRG.25731	JH922466.1	32383	33922	1	33.1009	0.687822	0.862662	0.220615	0.96246	-0.467208	0.999906
MSTRG.25733	JH922477.1	1	61324	-1	3741.57	-0.0120407	0.990389	-0.356551	0.415932	-0.34451	0.421233
MSTRG.25735	JH922500.1	17155	22579	-1	2304.77	0.146546	0.871286	-0.109588	0.898583	-0.256134	0.639142
MSTRG.25736	JH922510.1	1198	2204	1	43.8208	0.0615779	0.987918	0.310124	0.928291	0.248546	0.999906
MSTRG.2577	1	267588713	267590551	-1	92.2454	-0.366466	0.917136	-0.313803	0.916867	0.0526625	0.999906
MSTRG.25772	JH922598.1	1	2914	1	585.936	0.0541704	0.975557	0.0518102	0.963906	-0.00236023	0.999906
MSTRG.25773	JH922598.1	3693	7316	1	696.077	-0.046361	0.97906	0.0178515	0.988437	0.0642124	0.999906
MSTRG.25784	JH922641.1	1	5923	-1	1131.71	-0.233651	0.540713	-0.209307	0.655	0.0243439	0.999906
MSTRG.2579	1	267659151	267686474	1	4450.59	-0.0113452	0.990389	-0.000383298	0.999691	0.0109619	0.999906
MSTRG.25791	JH922657.1	2966	7354	-1	277.573	0.0216598	0.989851	0.193567	0.905187	0.171907	0.999906
MSTRG.25810	JH922721.1	3817	10205	-1	640.723	0.186434	0.972153	0.128913	0.969078	-0.0575219	0.999906
MSTRG.25841	JH922810.1	10545	13184	1	452.379	0.0409275	0.984537	-0.113378	0.931613	-0.154305	0.999906
MSTRG.25852	JH922867.1	452	2677	1	231.606	0.195021	0.916919	0.324956	0.754721	0.129935	0.999906
MSTRG.25864	JH922898.1	1	660	-1	77.0418	-3.66468	0.925922	-8.64685	0.625847	-4.98217	0.975356
MSTRG.25868	JH922926.1	3283	6990	-1	447.482	-0.0881439	0.973564	-0.274384	0.784298	-0.18624	0.999906
MSTRG.2587	1	269549276	269774581	1	851.047	0.258597	0.909382	-0.0341827	0.988437	-0.29278	0.98232
MSTRG.25870	JH922936.1	63	8503	-1	1022.44	0.109157	0.95774	0.0950143	0.945578	-0.0141427	0.999906
MSTRG.25877	JH922965.1	5915	7921	-1	33.9104	-1.15158	0.437266	-0.179247	0.962577	0.972333	0.660535
MSTRG.25916	JH923109.1	1	459	1	58.1575	0.962904	0.652654	0.849952	0.727271	-0.112952	0.999906
MSTRG.25926	JH923184.1	1	8546	-1	1963.24	0.0650882	0.98371	0.0585013	0.978816	-0.00658692	0.999906
MSTRG.25929	JH923188.1	2506	4528	-1	113.994	-1.83013	0.906906	2.1552	0.850414	3.98533	0.593628
MSTRG.25931	JH923199.1	3868	6221	-1	287.165	0.158578	0.902225	-0.0667251	0.960867	-0.225303	0.896141
MSTRG.25945	JH923258.1	5648	8387	-1	374.743	0.481416	0.318304	0.758814	0.0187071	0.277398	0.884531
MSTRG.25946	JH923258.1	10460	12539	1	489.546	0.129208	0.904061	0.259326	0.62274	0.130119	0.999906
MSTRG.25947	JH923264.1	1	2948	1	228.963	-0.0849257	0.977794	0.121848	0.955798	0.206774	0.999906
MSTRG.2595	1	270444027	270447619	-1	380.731	0.185551	0.949265	0.231426	0.894713	0.0458746	0.999906
MSTRG.25982	JH923346.1	5599	6322	1	55.825	0.580684	0.71532	0.312733	0.890195	-0.267952	0.999906
MSTRG.25986	JH923366.1	1195	2670	-1	99.9454	0.0523847	0.987918	0.098137	0.972943	0.0457523	0.999906
MSTRG.25988	JH923368.1	1500	5258	1	343.633	0.119382	0.938652	0.298766	0.634973	0.179384	0.965471
MSTRG.25995	JH923432.1	1	1310	-1	164.273	0.930444	0.196748	0.319143	0.879792	-0.611302	0.734371
MSTRG.26008	JH923596.1	1	1149	1	101.724	0.198129	0.952755	-0.394967	0.79305	-0.593096	0.625657
MSTRG.26015	JH923628.1	1	1069	1	116.205	-0.357114	0.887728	-0.498033	0.758992	-0.140919	0.999906
MSTRG.2602	1	270879144	270888221	-1	876.508	-0.232497	0.853145	-0.215577	0.846167	0.0169196	0.999906
MSTRG.26030	JH923695.1	4916	7354	1	421.074	-0.117738	0.959704	-0.387129	0.618659	-0.269391	0.893984
MSTRG.26035	JH923741.1	1	1399	-1	242.895	0.8631	0.689296	0.637954	0.81476	-0.225145	0.999906
MSTRG.26049	JH923857.1	785	3524	1	447.735	0.381286	0.657086	0.181865	0.899329	-0.199421	0.999906
MSTRG.26057	JH923940.1	137	1994	1	1678.61	-0.0228229	0.993151	-0.501454	0.853027	-0.478631	0.982114
MSTRG.26058	JH923941.1	1	1494	1	107.483	1.84697	0.938652	-8.51685	0.154652	-10.3638	0.0104836
MSTRG.2608	1	271195238	271198069	-1	562.006	-0.00575922	0.995866	0.113762	0.917186	0.119522	0.999906
MSTRG.26086	JH924070.1	1	1289	1	64.0927	-1.44231	0.951273	0.0168877	0.998681	1.4592	0.999906
MSTRG.26088	JH924073.1	10470	14255	-1	312.288	0.0861991	0.975557	0.0421809	0.980177	-0.0440182	0.999906
MSTRG.26102	JH924184.1	143	1402	-1	81.9882	0.286595	0.95774	-0.0105148	0.996833	-0.297109	0.999906
MSTRG.26111	JH924202.1	2855	4780	-1	223.771	0.0221168	0.98852	0.152889	0.917186	0.130772	0.999906
MSTRG.26113	JH924207.1	1	1953	-1	206.341	-0.192681	0.908912	-0.300798	0.776603	-0.108117	0.999906
MSTRG.26124	JH924370.1	1	1268	1	43.0138	0.0157945	0.996263	0.333273	0.924835	0.317479	0.999906
MSTRG.26155	JH924534.1	1356	4094	1	1295.54	-0.0753863	0.96662	-0.0868718	0.935305	-0.0114855	0.999906
MSTRG.26157	JH924551.1	1	1821	-1	108.84	0.258135	0.917136	0.0648708	0.97963	-0.193265	0.999906
MSTRG.2617	1	272373960	272395217	-1	1899.19	0.0315192	0.984537	0.0386762	0.970145	0.00715695	0.999906
MSTRG.2619	1	273622995	273643624	1	558.679	0.720523	0.490475	-0.235353	0.923857	-0.955876	0.196578
MSTRG.26205	JH924817.1	1631	7007	1	568.739	0.10619	0.971031	-0.151943	0.920799	-0.258134	0.946322
MSTRG.26224	JH924895.1	1	2989	1	604.779	0.100013	0.963978	0.038428	0.97963	-0.0615854	0.999906
MSTRG.2626	10	294137	330871	-1	70.8917	0.389445	0.893078	0.0973188	0.97543	-0.292127	0.999906
MSTRG.26269	X	737284	739760	1	377.401	0.195099	0.880794	0.215759	0.830886	0.0206604	0.999906
MSTRG.26271	X	1071149	1403748	-1	54.1228	1.14293	0.583365	-0.29152	0.954596	-1.43445	0.385569
MSTRG.26292	X	3687705	3709729	-1	3346.8	0.093734	0.957021	-0.036959	0.975134	-0.130693	0.999906
MSTRG.26300	X	5440269	5445899	1	618.357	-0.0738964	0.977339	-0.0905139	0.960867	-0.0166175	0.999906
MSTRG.26301	X	5608783	5630836	1	131.809	-2.87136	0.94494	-8.94935	0.576072	-6.07799	0.870871
MSTRG.26305	X	6873501	6877374	-1	520.322	0.23416	0.756744	0.0664656	0.958931	-0.167694	0.967301
MSTRG.26318	X	9599184	9797111	1	749.069	0.201427	0.771799	-0.096648	0.920164	-0.298075	0.505706
MSTRG.2632	10	1998201	2069002	1	293.022	-0.0590983	0.981324	0.0196245	0.990845	0.0787228	0.999906
MSTRG.26321	X	9748212	9767054	1	3065.21	0.0825513	0.947173	-0.0569375	0.955388	-0.139489	0.951561
MSTRG.26322	X	9949345	9978261	1	43.5154	0.00668875	0.998685	-0.118269	0.973381	-0.124958	0.999906
MSTRG.26356	X	14210740	14392950	1	115.883	-0.223386	0.925807	-0.170622	0.933571	0.0527638	0.999906
MSTRG.26382	X	18652008	18654993	1	70.7676	2.8166	0.943821	-29.9368	5.4e-10	-32.7534	4.27e-13
MSTRG.26383	X	18658896	18698286	1	1500.08	0.0836315	0.975557	-0.0213654	0.989316	-0.104997	0.999906
MSTRG.26427	X	25761700	25791440	1	3170.4	0.290094	0.96662	-0.0683863	0.988437	-0.35848	0.999906
MSTRG.26428	X	25944037	25985670	1	5780.33	-0.0131883	0.987918	-0.0258606	0.968961	-0.0126723	0.999906
MSTRG.26434	X	26103637	26142060	1	1071.35	-2.41879	0.95774	-0.320829	0.991547	2.09796	0.999906
MSTRG.26436	X	26916552	26956634	1	2936.51	-0.0400199	0.978802	-0.12969	0.858879	-0.0896706	0.999906
MSTRG.26444	X	30702776	30706531	-1	474.564	0.0107405	0.992066	-0.4583	0.346106	-0.46904	0.23834
MSTRG.26446	X	31156055	31415308	-1	36.6805	-0.00735363	0.998685	0.152129	0.971839	0.159482	0.999906
MSTRG.26459	X	34962429	34964809	-1	507.316	-0.3628	0.736049	-0.292521	0.802786	0.070279	0.999906
MSTRG.26520	X	43957700	44002255	-1	246.447	-0.0287851	0.987918	0.112762	0.932214	0.141548	0.999906
MSTRG.26530	X	44988945	45015244	1	211.941	-0.298053	0.979156	-0.133028	0.988437	0.165025	0.999906
MSTRG.26534	X	44906423	44911018	1	623.786	0.0408313	0.981324	-0.0330327	0.97963	-0.0738639	0.999906
MSTRG.26536	X	44969334	45011824	1	156.521	0.0188089	0.992066	0.110468	0.960867	0.0916587	0.999906
MSTRG.26538	X	45086439	45264516	1	780.518	0.09171	0.935274	-0.095789	0.905883	-0.187499	0.841695
MSTRG.26553	X	46673048	46740811	-1	1076.84	-0.0766889	0.975557	-0.180202	0.867212	-0.103513	0.999906
MSTRG.26594	X	49843305	49846311	-1	158.047	0.0332368	0.989687	0.278375	0.905883	0.245138	0.999906
MSTRG.26596	X	49889206	49891517	-1	225.892	0.017863	0.989687	0.0679547	0.966145	0.0500918	0.999906
MSTRG.2660	10	9252676	9254394	1	33.8622	-1.48593	0.796795	-2.61748	0.492611	-1.13155	0.989746
MSTRG.26654	X	53209108	53683388	-1	217.93	0.0145248	0.992504	0.152827	0.929429	0.138302	0.999906
MSTRG.26665	X	53426854	53430785	1	341.406	0.269513	0.762677	0.0488451	0.974518	-0.220668	0.93154
MSTRG.26668	X	53595278	53601873	-1	43.5411	-0.350438	0.925807	-0.708482	0.719908	-0.358044	0.999906
MSTRG.26698	X	54962738	54967075	1	184.029	-0.0255774	0.989687	0.117737	0.958692	0.143314	0.999906
MSTRG.26701	X	54986916	54989583	-1	357.453	0.0185742	0.987918	-0.24431	0.742658	-0.262884	0.797525
MSTRG.26703	X	54996562	55006793	-1	1138.35	0.200282	0.71532	0.1105	0.88582	-0.0897814	0.999906
MSTRG.26709	X	56086297	56230424	1	46.6035	0.70996	0.814769	-0.0162953	0.996444	-0.726255	0.892515
MSTRG.26714	X	56351555	56362261	1	7633.86	-0.154745	0.876723	-0.231114	0.703821	-0.0763693	0.999906
MSTRG.26721	X	57393152	57470608	1	38039	-0.251936	0.791541	-0.620022	0.04795	-0.368086	0.557276
MSTRG.2674	10	11448827	11455836	-1	1015.7	-2.56248	0.925807	-2.44877	0.913938	0.113707	0.999906
MSTRG.26770	X	62077233	62080119	1	245.829	0.569693	0.579161	0.0026413	0.998681	-0.567052	0.641994
MSTRG.26789	X	62859755	63143879	-1	281.46	0.122673	0.975557	-0.361982	0.841165	-0.484655	0.852314
MSTRG.26810	X	63766626	63767727	-1	67.5428	0.23579	0.952755	-0.0252257	0.992906	-0.261015	0.999906
MSTRG.26837	X	65934153	66155191	1	16033.4	-0.176664	0.843857	-0.520686	0.0385857	-0.344022	0.389776
MSTRG.26876	X	70899866	70944866	-1	108.013	0.269601	0.891411	0.172467	0.92903	-0.0971338	0.999906
MSTRG.26927	X	75842443	75845507	-1	401.477	0.163664	0.896794	0.255562	0.735577	0.0918977	0.999906
MSTRG.2693	10	14227713	14233848	-1	1065.61	-0.0186925	0.987918	0.0481115	0.963398	0.0668041	0.999906
MSTRG.2694	10	14304471	14312298	-1	920.166	-0.100041	0.952796	-0.0168024	0.988437	0.0832383	0.999906
MSTRG.2695	10	14312428	14603549	-1	272.484	0.0689702	0.975557	0.162245	0.878046	0.0932749	0.999906
MSTRG.27011	X	80236329	80243835	1	457.174	0.356484	0.834728	0.658134	0.454377	0.30165	0.975002
MSTRG.27037	X	85168709	85169142	-1	37.6813	-0.0736806	0.987918	0.184819	0.955798	0.258499	0.999906
MSTRG.27042	X	85782599	85835938	-1	82.1419	-0.0136059	0.993965	0.217279	0.917186	0.230885	0.999906
MSTRG.27048	X	86996429	86998498	1	279.52	-0.181316	0.896794	-0.0596221	0.968961	0.121694	0.999906
MSTRG.27057	X	90282992	90368248	1	88.8814	0.158632	0.971367	-0.379698	0.840744	-0.538331	0.805726
MSTRG.27109	X	95995332	96123124	-1	33.2603	-0.813111	0.847315	-0.17327	0.975134	0.63984	0.999906
MSTRG.27123	X	98703341	98707516	-1	371.068	0.220028	0.965942	-0.328978	0.905883	-0.549006	0.907799
MSTRG.27126	X	98731915	98740201	-1	804.744	-0.0206912	0.992066	-0.244594	0.909489	-0.223902	0.999906
MSTRG.27128	X	98745202	98781471	-1	6036.94	-0.299608	0.600443	-0.355252	0.488813	-0.0556437	0.999906
MSTRG.27140	X	101529767	101551229	-1	266.721	-0.233633	0.918424	-0.0693876	0.97543	0.164245	0.999906
MSTRG.27151	X	103488383	103757322	1	30.6977	-0.580021	0.925807	0.278897	0.960867	0.858918	0.947066
MSTRG.27188	X	108496955	108497345	1	33.7515	-0.258677	0.963978	-0.376804	0.904965	-0.118128	0.999906
MSTRG.2720	10	16752691	16764304	-1	1485.84	0.166656	0.896794	0.380309	0.481472	0.213653	0.926053
MSTRG.27216	X	110001991	110142664	-1	42.6606	-0.0382088	0.990561	-0.187002	0.962328	-0.148793	0.999906
MSTRG.27228	X	112732010	112737435	-1	571.88	-0.060456	0.975557	0.0700101	0.959841	0.130466	0.999906
MSTRG.27233	X	113178278	113178987	-1	81.0904	0.0488555	0.987918	-0.101071	0.969417	-0.149926	0.999906
MSTRG.27281	X	119978592	120162933	1	321.044	-0.667786	0.94494	-0.88385	0.87709	-0.216064	0.999906
MSTRG.27295	X	121228740	121231430	1	338.626	0.2067	0.828022	0.21198	0.793799	0.00527975	0.999906
MSTRG.27306	X	122077327	122149105	-1	342.501	0.265053	0.887728	0.610009	0.415932	0.344956	0.892515
MSTRG.27337	X	124958608	124966872	-1	923.936	0.321374	0.408887	-0.214486	0.743112	-0.535861	0.0176103
MSTRG.27360	X	125827598	125828549	1	130.049	0.0643644	0.987918	0.0743019	0.979963	0.00993745	0.999906
MSTRG.27375	X	126414830	126477472	1	556.864	-0.149118	0.912724	-0.0690164	0.960867	0.0801016	0.999906
MSTRG.27376	X	126430292	126473822	1	3527.52	-0.050964	0.97661	-0.0334509	0.979601	0.0175131	0.999906
MSTRG.27407	X	132200625	132202454	-1	1169.62	-0.202182	0.918424	0.0457787	0.981404	0.24796	0.980606
MSTRG.275	1	18430847	18436578	-1	58.7932	0.0655912	0.987918	0.340087	0.891426	0.274496	0.999906
MSTRG.2789	10	23080155	23082649	1	124.928	-0.165045	0.963978	0.313012	0.855028	0.478057	0.801212
MSTRG.2791	10	23131362	23145346	1	603.956	-0.101993	0.971701	0.0900894	0.960867	0.192082	0.999906
MSTRG.2794	10	23413805	23477730	-1	478.381	0.340422	0.799266	0.471723	0.618659	0.1313	0.999906
MSTRG.281	1	18792057	18792821	1	38.4775	-0.126549	0.97906	0.126575	0.970257	0.253124	0.999906
MSTRG.2816	10	26193787	26214471	-1	1995.33	0.150417	0.791541	0.01764	0.985013	-0.132777	0.926053
MSTRG.2823	10	28094792	28152279	1	832.713	-0.0781695	0.972077	-0.00741964	0.995772	0.0707498	0.999906
MSTRG.2835	10	29918440	30106138	-1	302.053	0.131828	0.972077	0.0594741	0.97963	-0.0723544	0.999906
MSTRG.2853	10	31698299	31712633	1	478.644	-0.108052	0.950405	-0.194151	0.821585	-0.0860999	0.999906
MSTRG.2892	10	34383929	34388160	1	251.957	0.323616	0.896794	0.387018	0.829387	0.0634024	0.999906
MSTRG.2893	10	34389543	34396406	1	395.823	0.082821	0.982642	0.314828	0.863757	0.232007	0.999906
MSTRG.2943	10	39835835	40634471	-1	46585.5	-0.0718054	0.987532	-0.207827	0.946695	-0.136022	0.999906
MSTRG.2944	10	39765422	39772284	-1	885.373	-1.0238	0.840819	-1.37368	0.696496	-0.349877	0.999906
MSTRG.2946	10	40087379	40108127	-1	776.624	-0.0163354	0.987918	-0.00854655	0.991547	0.00778889	0.999906
MSTRG.2947	10	40130305	40153324	-1	5623.21	0.0547777	0.95774	-0.0558482	0.92903	-0.110626	0.918106
MSTRG.2948	10	40195214	40217436	-1	7813.99	0.0239712	0.984537	-0.075827	0.905883	-0.0997981	0.982114
MSTRG.2949	10	40340606	40343643	-1	1580.17	-0.0183175	0.987918	-0.151822	0.835619	-0.133504	0.982114
MSTRG.2991	10	49216147	49231165	-1	1156.18	-1.15125	0.979943	-6.41141	0.727269	-5.26017	0.924364
MSTRG.2992	10	49198922	49212537	-1	1653.46	-0.183418	0.889176	-0.0570826	0.968961	0.126336	0.999906
MSTRG.2994	10	49451240	49472259	-1	2124.74	0.0116432	0.988626	0.171864	0.745289	0.160221	0.885137
MSTRG.3030	10	59156892	59214945	-1	8130.38	0.114716	0.95774	0.0717106	0.960867	-0.0430053	0.999906
MSTRG.3032	10	59043602	59068662	-1	5163.26	0.0525493	0.970983	-0.164963	0.729814	-0.217513	0.593249
MSTRG.3033	10	59093274	59195313	-1	923.784	0.0325452	0.987457	-0.0681861	0.960867	-0.100731	0.999906
MSTRG.3036	10	60413067	60419049	1	107.848	-0.219509	0.970638	-0.413669	0.872894	-0.19416	0.999906
MSTRG.3052	10	67065741	67110860	1	4873.02	-0.0760287	0.962793	0.127301	0.869048	0.203329	0.830194
MSTRG.3054	10	67111696	67206202	1	12417.3	-0.0924089	0.95774	0.147278	0.866489	0.239687	0.813583
MSTRG.3057	10	67263964	67279583	1	3119.9	-0.0622754	0.971804	0.125993	0.869048	0.188269	0.871512
MSTRG.3059	10	67299642	67361420	1	2857.39	-0.0232639	0.987918	0.144193	0.866489	0.167457	0.960125
MSTRG.3062	10	67475259	67487299	1	1436.73	0.147121	0.979943	0.396178	0.912106	0.249057	0.999906
MSTRG.3067	10	67678117	67824352	1	483.715	-0.105006	0.972044	0.155767	0.920164	0.260773	0.951229
MSTRG.3069	10	68191448	68236257	1	4936.73	-0.108546	0.94554	-0.267109	0.682314	-0.158563	0.982114
MSTRG.3074	10	68536036	68567025	1	2260.11	-0.0472901	0.97906	-0.184505	0.835619	-0.137215	0.999906
MSTRG.3111	10	73097035	73104495	1	318.332	-0.995651	0.912077	-0.496471	0.957775	0.49918	0.999906
MSTRG.3112	10	72712645	72749365	1	657.413	-0.330917	0.824111	-0.973863	0.0295115	-0.642946	0.352525
MSTRG.3115	10	72999941	73007825	1	856.056	-0.0477623	0.984537	-0.16647	0.895792	-0.118707	0.999906
MSTRG.3125	10	75008544	75177376	-1	763.485	-0.00772679	0.992066	0.126891	0.839627	0.134617	0.932706
MSTRG.3142	10	77537910	78084251	-1	31542.6	-0.0641999	0.972153	0.150011	0.853027	0.21421	0.835579
MSTRG.3144	10	77420314	77725035	-1	7035.75	-0.208187	0.824111	-0.126637	0.905883	0.0815501	0.999906
MSTRG.3159	10	82268637	82427083	-1	8773.86	0.179248	0.954006	-0.22155	0.903138	-0.400798	0.865798
MSTRG.3161	10	82236697	82358997	-1	2289.71	-0.0284404	0.989342	0.0806111	0.973993	0.109052	0.999906
MSTRG.3163	10	82412818	82462756	-1	2049.71	0.165703	0.896794	-0.130309	0.905883	-0.296012	0.734371
MSTRG.3164	10	82427834	82447710	-1	5979.46	0.160343	0.796795	-0.00623287	0.994588	-0.166576	0.866149
MSTRG.3165	10	82447800	82729013	-1	7335.92	-0.0270636	0.987081	-0.151099	0.841165	-0.124036	0.999906
MSTRG.3169	10	82551838	82604223	-1	240.839	1.79952	0.975557	5.55849	0.823715	3.75897	0.999906
MSTRG.3189	10	85616461	85622997	1	270	-0.191026	0.971612	0.229275	0.941878	0.420302	0.976178
MSTRG.3202	10	85921637	85924667	-1	214.31	0.0518164	0.984537	0.0506583	0.979601	-0.00115807	0.999906
MSTRG.3221	11	575663	744379	-1	4145.89	0.0437658	0.983447	-0.228984	0.780852	-0.27275	0.805726
MSTRG.3222	11	375205	383793	-1	754.723	-0.213577	0.762677	-0.251417	0.665759	-0.03784	0.999906
MSTRG.3224	11	424748	438121	-1	852.218	-0.0264326	0.987918	-0.257238	0.758566	-0.230806	0.909915
MSTRG.3226	11	529227	590612	-1	2372.42	-0.122305	0.799266	-0.196883	0.488813	-0.0745777	0.999906
MSTRG.3230	11	864471	917064	-1	1338.41	-0.134551	0.866634	-0.197214	0.69672	-0.0626632	0.999906
MSTRG.3249	11	5253268	5257492	1	6325.58	0.0671846	0.950829	0.0779986	0.905883	0.010814	0.999906
MSTRG.3252	11	5346810	5353173	-1	886.851	-0.067954	0.975557	-0.0624499	0.964602	0.00550408	0.999906
MSTRG.3261	11	6872123	6878641	1	290.068	0.238053	0.906906	0.177128	0.922552	-0.0609248	0.999906
MSTRG.3273	11	7785331	7792257	1	819.63	0.047611	0.987081	0.373762	0.709183	0.326151	0.884531
MSTRG.3306	11	9252824	9345986	1	58.4129	-0.124559	0.97661	-0.786357	0.567459	-0.661798	0.739108
MSTRG.3307	11	9273146	9279496	1	792.161	0.21832	0.68168	0.0140992	0.988437	-0.204221	0.820483
MSTRG.3309	11	9369847	9400056	1	4132.74	0.0184858	0.987918	-0.126578	0.82676	-0.145064	0.890173
MSTRG.3349	11	12459297	12466853	-1	160.671	-0.250784	0.891411	-0.113538	0.955798	0.137246	0.999906
MSTRG.3354	11	12579020	12580779	1	233.868	-0.38744	0.942757	0.249384	0.955798	0.636824	0.947078
MSTRG.3390	11	15720528	15722813	1	340.389	0.268393	0.756744	-0.0591232	0.968961	-0.327516	0.695052
MSTRG.3391	11	15732576	15753826	1	2847.05	0.266967	0.357618	-0.0651705	0.943295	-0.332137	0.148031
MSTRG.3392	11	15755895	15790435	1	4364.63	0.286457	0.219659	-0.0555846	0.951607	-0.342042	0.0945113
MSTRG.3394	11	15791298	15812860	1	2869.31	0.20939	0.634183	-0.0716954	0.932151	-0.281086	0.364981
MSTRG.3396	11	16026063	16031572	1	637.619	0.235101	0.719164	-0.0671412	0.956409	-0.302242	0.569958
MSTRG.3400	11	16206304	16213283	1	716.083	0.222381	0.824111	-0.0134721	0.992118	-0.235853	0.892515
MSTRG.345	1	22561456	22563474	-1	119.214	-0.0890311	0.979156	0.196815	0.92903	0.285846	0.999906
MSTRG.3458	11	19822931	19833216	-1	1305.53	0.0357856	0.981424	0.123337	0.87851	0.087551	0.999906
MSTRG.3464	11	19930661	19939010	-1	910.232	0.049672	0.975557	0.138471	0.853027	0.0887988	0.999906
MSTRG.353	1	23933658	23943993	-1	1242.33	-0.082095	0.963048	-0.239022	0.696069	-0.156927	0.969964
MSTRG.3539	11	23242778	23246799	-1	480.469	0.262679	0.820828	0.0782669	0.960867	-0.184412	0.999906
MSTRG.3588	11	25317149	25331879	1	380.085	-0.163588	0.968708	0.294929	0.874725	0.458517	0.870871
MSTRG.3633	11	26445772	26446734	-1	78.7191	-0.277166	0.912724	-0.274309	0.891703	0.00285755	0.999906
MSTRG.3712	11	29990619	29993719	1	114.695	0.978487	0.320156	0.477961	0.832874	-0.500526	0.93154
MSTRG.3718	11	30794312	30813813	1	2551.48	-0.0411334	0.979156	-0.0915756	0.92903	-0.0504423	0.999906
MSTRG.3720	11	30820588	30830260	1	1057.14	0.104899	0.938652	0.0231875	0.986079	-0.0817117	0.999906
MSTRG.3721	11	30908749	30910187	1	584.895	-4.22119	0.814769	-3.73548	0.829387	0.48571	0.999906
MSTRG.376	1	26532221	26547593	1	1053.74	-2.84338	0.924516	-9.19828	0.38561	-6.3549	0.734371
MSTRG.3903	11	39075674	39080612	1	3222.07	-0.0910736	0.969223	-0.237657	0.790604	-0.146583	0.999906
MSTRG.3911	11	39331436	39598840	-1	172.915	0.119064	0.968196	0.0340694	0.986749	-0.0849943	0.999906
MSTRG.4141	11	47511349	47513809	-1	328.206	0.0307	0.987918	0.415936	0.554922	0.385236	0.619155
MSTRG.4145	11	47626055	47665905	1	58.6319	0.804055	0.577167	0.521366	0.799667	-0.282689	0.999906
MSTRG.4156	11	48119831	48123081	1	430.852	-0.0212242	0.987918	-0.0397797	0.97963	-0.0185555	0.999906
MSTRG.4159	11	48210590	48214909	-1	497.074	-0.0671984	0.973564	0.0789645	0.950922	0.146163	0.999906
MSTRG.4161	11	48255927	48262349	-1	707.821	-0.00304493	0.998283	0.157136	0.824702	0.160181	0.93154
MSTRG.4165	11	48558852	48561741	-1	678.315	0.277311	0.861896	0.030024	0.988437	-0.247287	0.981048
MSTRG.4169	11	48676383	48685446	-1	1476.59	-0.154442	0.95774	-0.11531	0.955408	0.0391321	0.999906
MSTRG.4183	11	49456956	49460119	1	205.391	-0.135597	0.95774	-0.178371	0.904171	-0.0427746	0.999906
MSTRG.4234	11	50785476	50789762	1	79.9514	-0.4689	0.799266	-0.685435	0.608318	-0.216535	0.999906
MSTRG.4289	11	54046810	54051377	1	35.4582	-6.83993	0.616847	-5.15581	0.780852	1.68412	0.999906
MSTRG.4297	11	54193063	54201263	-1	169.39	-2.64515	0.650303	-5.8926	0.038673	-3.24745	0.585899
MSTRG.433	1	31931525	32719046	-1	801.335	-0.172811	0.820828	-0.250993	0.627239	-0.0781818	0.999906
MSTRG.434	1	31376212	31451943	1	118.701	0.394644	0.923862	0.454955	0.870557	0.0603108	0.999906
MSTRG.4374	11	56136744	56138766	-1	77.0282	0.131811	0.97954	0.430122	0.870557	0.298311	0.999906
MSTRG.4390	11	57412226	57572946	1	3292.38	0.0216748	0.987918	0.102523	0.93083	0.0808485	0.999906
MSTRG.440	1	31965382	31968944	-1	584.134	-0.12825	0.918833	-0.195765	0.804344	-0.0675153	0.999906
MSTRG.4407	11	60439777	60442422	1	118.187	0.268595	0.918424	0.699369	0.481221	0.430774	0.888662
MSTRG.443	1	32483794	32672827	-1	3022.61	0.0639117	0.94494	-0.226487	0.391846	-0.290398	0.0755978
MSTRG.4439	12	297248	305862	-1	1279.96	0.0921137	0.987918	0.654303	0.852194	0.562189	0.999906
MSTRG.444	1	32551775	32648497	-1	911.415	-0.24224	0.764304	-0.40819	0.384106	-0.16595	0.982114
MSTRG.4441	12	359962	451227	1	578.145	0.321601	0.85357	0.330191	0.821148	0.00859037	0.999906
MSTRG.4442	12	368862	372636	1	462.574	0.693579	0.36033	0.609414	0.59026	-0.0841656	0.999906
MSTRG.4445	12	487377	490987	1	460.892	-0.176692	0.896794	-0.0898964	0.951607	0.0867958	0.999906
MSTRG.4453	12	688482	865514	1	42.0126	-0.265212	0.963978	-0.306971	0.930903	-0.0417584	0.999906
MSTRG.446	1	32576999	32586795	-1	1591.03	0.0907148	0.899925	-0.274881	0.216573	-0.365596	0.0125218
MSTRG.447	1	32589724	32610697	-1	3907.22	0.0449695	0.960512	-0.208062	0.301335	-0.253031	0.0624569
MSTRG.4471	12	1955047	1987192	-1	68.1514	-0.187757	0.978361	-4.2201	3.45e-05	-4.03235	7.99e-06
MSTRG.4552	12	13200420	13206268	-1	1212.98	0.125806	0.972044	-0.0380474	0.986751	-0.163854	0.999906
MSTRG.4554	12	13239367	13247777	1	1201	0.310576	0.472857	0.193592	0.78895	-0.116985	0.999906
MSTRG.4561	12	15111699	15243228	-1	53.6562	0.150214	0.975557	-0.113833	0.974779	-0.264047	0.999906
MSTRG.4578	12	19207877	19210336	-1	330.415	0.157047	0.923862	0.282532	0.752473	0.125485	0.999906
MSTRG.4605	12	24052008	24326723	1	72.9052	-0.47718	0.987918	-0.797819	0.97963	-0.320639	0.999906
MSTRG.4616	12	24513726	24516741	1	333.802	-0.187176	0.887728	-0.093437	0.950445	0.0937394	0.999906
MSTRG.4626	12	25691633	25695990	1	378.32	0.0343895	0.987457	0.186798	0.856178	0.152408	0.999906
MSTRG.4627	12	25703769	25708977	1	333.67	0.094447	0.968196	0.237072	0.793655	0.142625	0.999906
MSTRG.463	1	34699449	34706379	-1	914.082	0.10125	0.975018	0.0960367	0.960867	-0.00521324	0.999906
MSTRG.4654	12	27995579	28015506	-1	177.729	-0.137779	0.972153	-0.315327	0.858412	-0.177548	0.999906
MSTRG.4667	12	28857736	28862078	-1	1591.92	-0.0236359	0.987918	-0.0957284	0.923517	-0.0720925	0.999906
MSTRG.4677	12	29281668	29284907	1	399.582	-0.0851487	0.972077	0.0459577	0.97543	0.131106	0.999906
MSTRG.4679	12	29300512	29304117	1	481.44	0.0124279	0.989687	-0.016715	0.988437	-0.0291429	0.999906
MSTRG.468	1	36121921	36151943	1	4674.42	0.0162764	0.98852	0.0817175	0.950881	0.0654411	0.999906
MSTRG.4698	12	31543044	31574101	1	8656.39	-0.108913	0.885344	-0.00589791	0.994484	0.103015	0.989746
MSTRG.4707	12	33634873	33859108	1	4743.28	0.692285	0.796795	0.514717	0.857614	-0.177569	0.999906
MSTRG.4746	12	38066627	38069220	1	69.1023	0.847341	0.981324	4.93058	0.71863	4.08324	0.909915
MSTRG.475	1	37063592	37066875	1	609.084	-0.166158	0.912283	-0.0317412	0.984663	0.134417	0.999906
MSTRG.476	1	37067684	37072762	1	683.707	-0.265919	0.826463	-0.261217	0.81346	0.00470245	0.999906
MSTRG.4767	12	40093658	40096681	-1	416.403	0.0243882	0.992066	0.124156	0.968961	0.0997675	0.999906
MSTRG.4783	12	40730461	40739583	-1	3588.49	-0.0613875	0.963048	-0.0822757	0.909489	-0.0208883	0.999906
MSTRG.4804	12	42203154	42205734	1	83.7641	0.150005	0.972818	-0.129874	0.960867	-0.279879	0.999906
MSTRG.4811	12	42791087	42813968	1	2545.77	-0.119916	0.893078	-0.017534	0.986749	0.102382	0.999906
MSTRG.4816	12	43131418	43368867	1	1591.63	-0.0778631	0.959704	0.0891013	0.923147	0.166964	0.918106
MSTRG.4928	12	50621332	50650714	-1	3678.41	0.157329	0.85357	0.231808	0.665759	0.0744793	0.999906
MSTRG.4929	12	50686287	50706330	-1	3321.37	0.190243	0.85357	0.213009	0.79305	0.0227654	0.999906
MSTRG.4930	12	50706769	50763706	-1	8211.82	0.222432	0.670267	0.287182	0.515241	0.0647497	0.999906
MSTRG.4932	12	50928687	50938718	-1	2839.06	0.20479	0.85357	0.205185	0.832874	0.000394785	0.999906
MSTRG.4933	12	51366603	51385326	-1	576.695	0.220847	0.917916	0.384993	0.750328	0.164146	0.999906
MSTRG.4934	12	51405657	51415837	-1	374.342	0.211151	0.887498	0.263054	0.79305	0.0519031	0.999906
MSTRG.4963	12	53284985	53296817	1	1915.5	-0.0074752	0.993041	0.116997	0.881502	0.124472	0.999476
MSTRG.4966	12	53369811	53415366	-1	2433.52	-0.0417351	0.975557	0.0382124	0.968961	0.0799474	0.999906
MSTRG.4973	12	54544703	54553831	-1	1007.63	0.145449	0.970983	0.174646	0.939541	0.0291968	0.999906
MSTRG.4974	12	55024941	55047759	-1	4021.2	0.141596	0.929847	0.125131	0.924955	-0.0164653	0.999906
MSTRG.4979	12	54913258	54939783	-1	4717.73	0.120932	0.830072	-0.0363505	0.961649	-0.157283	0.797719
MSTRG.4988	12	56372177	56397394	-1	3066.98	-0.0778034	0.922732	-0.151779	0.713955	-0.0739755	0.999906
MSTRG.4991	12	56560644	56577755	1	2029.78	-0.0244279	0.987918	-0.268664	0.625847	-0.244236	0.750364
MSTRG.5005	12	58536376	58540970	1	388.923	-0.0682838	0.97661	0.201011	0.863757	0.269294	0.897588
MSTRG.5017	12	59233628	59239057	1	623.532	0.0271158	0.987918	0.00921749	0.994588	-0.0178983	0.999906
MSTRG.503	1	40131738	40154729	-1	3891.75	-0.432218	0.971031	-0.147549	0.985056	0.284669	0.999906
MSTRG.5040	12	62306089	62562499	-1	3672.6	-0.0200862	0.987918	-0.125527	0.837783	-0.10544	0.999174
MSTRG.5045	12	62698676	62704294	1	417.33	-0.0501617	0.987918	0.119525	0.960867	0.169687	0.999906
MSTRG.5106	12	70450176	70485528	1	169.503	0.0721797	0.984537	0.0974859	0.969417	0.0253062	0.999906
MSTRG.512	1	40997403	41198146	1	291.151	2.23976	0.918424	-0.103457	0.996058	-2.34322	0.999906
MSTRG.5122	12	71704181	71707574	1	367.799	0.295096	0.635039	0.194872	0.832874	-0.100225	0.999906
MSTRG.514	1	41301075	41415201	1	4640.49	0.172782	0.987918	-1.81858	0.780852	-1.99137	0.853717
MSTRG.5143	12	74946721	74953847	1	117.561	0.0368334	0.989687	-0.121517	0.969417	-0.15835	0.999906
MSTRG.521	1	41373580	41387643	1	571.306	-0.245583	0.955821	-0.46752	0.815035	-0.221937	0.999906
MSTRG.5223	13	827708	834968	1	1533.82	0.0384634	0.975557	-0.0704078	0.917186	-0.108871	0.965471
MSTRG.5224	13	765719	780512	1	5075.73	0.00139881	0.998685	-0.00886803	0.991586	-0.0102668	0.999906
MSTRG.5226	13	804400	818541	1	3210.79	0.0928555	0.912283	-0.0258769	0.975502	-0.118732	0.961215
MSTRG.523	1	41425219	41431031	1	1128.93	0.0542915	0.977413	-0.0158307	0.989316	-0.0701222	0.999906
MSTRG.5235	13	2174637	2278465	-1	629.127	-0.128979	0.896794	-0.0187691	0.986751	0.11021	0.999906
MSTRG.5240	13	2706973	2712991	1	555.004	0.0237435	0.987918	-0.42358	0.619706	-0.447323	0.584438
MSTRG.5243	13	2843786	2863338	-1	149.34	0.117133	0.976613	-0.524067	0.745289	-0.6412	0.69884
MSTRG.525	1	41580608	41585291	1	583.492	0.162503	0.899925	-0.0186747	0.988437	-0.181177	0.971255
MSTRG.5268	13	6949213	7192760	1	73.3692	0.189698	0.970638	-0.0207408	0.994588	-0.210439	0.999906
MSTRG.5271	13	7151619	7221389	1	1167.15	0.0421906	0.977339	-0.127673	0.861888	-0.169864	0.893364
MSTRG.5274	13	7178441	7181432	1	560.065	0.0039212	0.998685	-0.0939597	0.95024	-0.0978809	0.999906
MSTRG.5276	13	7185313	7191872	1	1122.25	-0.00951945	0.992066	-0.0227928	0.986525	-0.0132734	0.999906
MSTRG.5281	13	7323693	7335372	1	1498.54	0.756557	0.799266	0.459404	0.897501	-0.297153	0.999906
MSTRG.5282	13	7340970	7357268	1	2172.9	0.0993362	0.916919	-0.0453874	0.960867	-0.144724	0.927592
MSTRG.5283	13	7372798	7379930	1	908.498	0.0406764	0.97906	-0.189187	0.774011	-0.229863	0.756961
MSTRG.5286	13	7869297	7910611	1	2574.15	-0.039879	0.979943	-0.197348	0.777944	-0.157469	0.966579
MSTRG.5287	13	7931970	7943605	1	1375.01	0.0308425	0.979943	-0.203717	0.639941	-0.23456	0.548864
MSTRG.5292	13	8069867	8081797	1	1507.54	0.0968673	0.896794	-0.11698	0.833689	-0.213848	0.526398
MSTRG.5293	13	8146240	8148871	1	262.655	-0.175871	0.912077	-0.103707	0.95024	0.072164	0.999906
MSTRG.5321	13	14621821	14669640	1	7441.49	0.225498	0.894213	-0.0731707	0.968961	-0.298669	0.907799
MSTRG.5322	13	14294275	15036022	1	31178.1	0.411557	0.943821	-0.222152	0.960867	-0.63371	0.967301
MSTRG.5324	13	14422844	14429307	1	1320.38	0.00696308	0.993151	-0.183093	0.808832	-0.190056	0.909915
MSTRG.5327	13	14958003	14975197	1	8789.69	-0.00236665	0.997653	-0.105296	0.83548	-0.102929	0.961215
MSTRG.5328	13	14975966	15002975	1	8607.45	0.192164	0.97661	-0.530304	0.870557	-0.722468	0.915587
MSTRG.5329	13	15036097	15073434	1	9230.6	0.0615509	0.952755	-0.101588	0.8494	-0.163139	0.734371
MSTRG.534	1	42247880	42253784	1	906.69	-0.171306	0.756744	-0.00332566	0.996444	0.16798	0.852619
MSTRG.5340	13	16564620	16586206	-1	350.989	-0.0235518	0.989289	-0.0115711	0.995533	0.0119807	0.999906
MSTRG.5345	13	16791692	16801907	1	301.826	0.0502017	0.98182	-0.351265	0.634973	-0.401467	0.55676
MSTRG.5377	13	21298459	21332578	-1	5004.81	0.042151	0.973724	-0.0308387	0.969377	-0.0729897	0.999906
MSTRG.5384	13	21991691	21998490	1	1114.34	-0.103327	0.909268	-0.0130676	0.988437	0.0902598	0.999906
MSTRG.5394	13	22825719	22848975	-1	2476.07	0.0218685	0.988862	0.313619	0.757416	0.291751	0.899277
MSTRG.5396	13	22871753	23108774	-1	529.66	-0.030333	0.987918	0.277049	0.84535	0.307382	0.932008
MSTRG.5416	13	24588586	24698073	-1	606.033	1.16451	0.799266	-0.496751	0.937278	-1.66126	0.610418
MSTRG.5417	13	24617692	24625875	-1	431.525	-0.0264347	0.987918	0.107246	0.933466	0.13368	0.999906
MSTRG.5425	13	25826236	25829078	-1	252.013	0.295435	0.912724	0.316761	0.870557	0.021326	0.999906
MSTRG.5432	13	27266722	27423160	-1	802.322	-0.0271846	0.984537	-0.0263939	0.97963	0.000790661	0.999906
MSTRG.5434	13	27851848	28041627	-1	9872.03	0.554858	0.880794	0.519206	0.865219	-0.0356523	0.999906
MSTRG.5435	13	27663891	27705348	-1	9248.32	-0.0149332	0.987918	-0.0414904	0.960867	-0.0265571	0.999906
MSTRG.5436	13	27765852	27851743	-1	15691.7	-0.251648	0.97661	-0.0138922	0.997165	0.237756	0.999906
MSTRG.5437	13	27797186	27813006	-1	5101.52	0.0789595	0.912077	-0.0765503	0.894343	-0.15551	0.737189
MSTRG.5439	13	27935285	27971405	-1	218.381	0.13793	0.959704	-0.23855	0.861888	-0.37648	0.805726
MSTRG.5442	13	28306337	28318992	-1	2791.56	0.188495	0.954669	0.225443	0.905883	0.0369474	0.999906
MSTRG.545	1	43703774	43709467	-1	465.362	-0.0139031	0.998685	0.655773	0.866453	0.669676	0.985776
MSTRG.5463	13	30646122	30915675	-1	612.335	0.142264	0.912077	0.118361	0.914721	-0.0239032	0.999906
MSTRG.5471	13	31254589	31261432	1	1100.74	-0.236717	0.984537	-0.635873	0.931613	-0.399156	0.999906
MSTRG.5477	13	31654943	31689665	1	2838.57	-0.0580472	0.979017	-0.307401	0.696069	-0.249354	0.897588
MSTRG.5478	13	31689769	31742663	1	2415.1	0.068554	0.975557	-0.271737	0.756184	-0.340291	0.712161
MSTRG.5492	13	33043448	33045694	-1	508.243	-0.0135161	0.990901	-0.0917943	0.951607	-0.0782782	0.999906
MSTRG.5494	13	33573778	33577028	-1	143.526	-0.0496517	0.984537	0.0672186	0.970145	0.11687	0.999906
MSTRG.5500	13	34308471	34313032	-1	519.218	0.218313	0.830984	-0.0331075	0.981721	-0.25142	0.868296
MSTRG.5506	13	35201160	35223820	-1	2367.65	0.0565324	0.963978	0.0615602	0.933496	0.00502787	0.999906
MSTRG.5507	13	35240506	35249742	1	1005.67	0.66989	0.0915723	0.500168	0.462672	-0.169722	0.999906
MSTRG.551	1	44941025	44983409	1	2624.92	0.0237434	0.995054	-0.136959	0.979601	-0.160703	0.999906
MSTRG.5519	13	36967587	36971050	1	259.757	0.331947	0.734834	-0.00158357	0.998681	-0.333531	0.815711
MSTRG.5520	13	37069959	37082629	-1	137.727	0.508012	0.828389	0.0659896	0.985813	-0.442022	0.966943
MSTRG.5524	13	37138114	37139956	1	61.639	1.27381	0.938652	-0.345675	0.979963	-1.61949	0.999906
MSTRG.553	1	44937300	45041936	1	475.023	-0.021566	0.987918	-0.211066	0.85245	-0.189501	0.994733
MSTRG.5533	13	37565710	37567911	-1	120.415	12.7401	0.103037	9.49957	0.464585	-3.24048	0.999906
MSTRG.554	1	45061491	45151153	1	1143.96	0.0220324	0.987918	-0.0663665	0.951	-0.0883989	0.999906
MSTRG.5543	13	37886333	37892260	-1	35.0418	0.652905	0.847315	0.550297	0.860434	-0.102609	0.999906
MSTRG.5613	13	44318011	44324565	1	514.507	-0.109233	0.975557	0.0885459	0.970145	0.197779	0.999906
MSTRG.5616	13	45216660	45222303	1	476.32	-0.0647891	0.979033	-0.113571	0.949869	-0.0487824	0.999906
MSTRG.5618	13	45392615	45495940	-1	622.792	-0.0748866	0.979156	0.0394507	0.986748	0.114337	0.999906
MSTRG.5625	13	45683034	45737817	1	7250.81	0.0935604	0.987918	0.57859	0.839627	0.485029	0.999906
MSTRG.5626	13	45739964	45762299	1	858.288	-1.74703	0.520708	-0.232172	0.974518	1.51485	0.734371
MSTRG.568	1	47489106	47859883	-1	50255	-0.13165	0.95774	-0.604303	0.208051	-0.472653	0.452915
MSTRG.570	1	46843993	46855545	-1	2566.17	0.112989	0.964591	-0.0933334	0.958649	-0.206322	0.999174
MSTRG.574	1	47178386	47271582	-1	5951.1	0.11623	0.959704	-0.158138	0.903138	-0.274368	0.884531
MSTRG.576	1	47477353	47572706	-1	454.912	0.262686	0.85357	0.068603	0.969851	-0.194083	0.999906
MSTRG.577	1	47535157	47911999	-1	1522.47	2.38216	0.798273	1.17387	0.920959	-1.20828	0.999906
MSTRG.5822	13	59636601	59696516	-1	625.181	1.38795	0.340531	0.191409	0.968961	-1.19654	0.590194
MSTRG.5861	13	61912803	61916001	1	1208.87	0.26337	0.887728	0.0179313	0.992906	-0.245439	0.999366
MSTRG.587	1	50540975	50546462	-1	231.529	-0.322263	0.950405	-0.0845339	0.983259	0.237729	0.999906
MSTRG.5895	13	63613582	63616727	1	2199.98	0.85151	0.644719	0.383716	0.905187	-0.467794	0.999174
MSTRG.594	1	51313712	51316207	-1	274.092	0.0971772	0.975557	0.171501	0.921428	0.0743233	0.999906
MSTRG.5942	13	65556068	65559151	-1	39629.4	-0.307397	0.595865	-0.627485	0.0153113	-0.320088	0.61141
MSTRG.5985	13	69506018	69523693	-1	1744.44	-0.0989098	0.959704	0.0877329	0.95024	0.186643	0.961215
MSTRG.5993	13	71255809	71526966	-1	248.34	0.166662	0.92555	0.228904	0.849721	0.0622417	0.999906
MSTRG.6004	13	72242234	72246848	1	581.481	0.212004	0.762677	0.226077	0.703821	0.0140732	0.999906
MSTRG.6015	13	72775904	72778601	-1	273.562	0.113738	0.972153	0.105162	0.960414	-0.00857584	0.999906
MSTRG.6047	13	74332476	74334581	1	7092.1	0.158065	0.866634	0.185806	0.787941	0.0277412	0.999906
MSTRG.609	1	52125629	52135569	1	805.488	-0.0411883	0.976781	0.388855	0.101023	0.430043	0.0289728
MSTRG.6101	13	79074144	79087462	-1	323.273	-0.126029	0.963978	-0.0985187	0.958899	0.0275108	0.999906
MSTRG.6108	13	80690126	80694399	-1	227.128	-0.0877893	0.977339	-0.00204176	0.998681	0.0857476	0.999906
MSTRG.6119	14	159992	232389	-1	1285.78	0.560858	0.924516	-1.02333	0.750328	-1.58419	0.44737
MSTRG.612	1	52637605	52638689	1	93.8584	0.0527927	0.987918	-0.417453	0.780789	-0.470246	0.822104
MSTRG.6121	14	126895	141954	-1	708.957	0.555343	0.917136	-0.906685	0.774011	-1.46203	0.471046
MSTRG.6122	14	195235	249358	-1	527.275	0.726667	0.852005	-0.766077	0.806411	-1.49274	0.352525
MSTRG.6123	14	212188	212789	-1	55.7647	0.126721	0.987457	-0.85392	0.802786	-0.980641	0.865798
MSTRG.6124	14	214298	217867	-1	596.565	0.544873	0.911789	-0.786482	0.799667	-1.33135	0.50978
MSTRG.6126	14	280371	283496	-1	523.81	0.570506	0.776139	-0.664477	0.682314	-1.23498	0.0790585
MSTRG.6127	14	290723	310310	-1	3187.11	0.494378	0.873509	-0.674029	0.748751	-1.16841	0.284313
MSTRG.6128	14	313352	326770	-1	2423.9	0.467329	0.880794	-0.646662	0.752473	-1.11399	0.315747
MSTRG.615	1	52744408	52752724	1	795.014	-0.0428127	0.987432	-0.0234474	0.988437	0.0193653	0.999906
MSTRG.6156	14	1138465	1148411	1	60.8451	0.178979	0.972044	0.240512	0.92903	0.0615333	0.999906
MSTRG.6169	14	1835406	1838232	1	1364.18	0.0349034	0.979943	-0.187155	0.743112	-0.222058	0.725658
MSTRG.6179	14	2110237	2121620	-1	1165.73	-0.34942	0.799266	-0.173977	0.921701	0.175443	0.999906
MSTRG.618	1	52908482	52914818	1	52.9802	-0.593439	0.893078	-0.849908	0.765981	-0.256469	0.999906
MSTRG.6181	14	2133350	2133688	1	37.4095	-0.0448803	0.990389	-0.613512	0.853027	-0.568631	0.989746
MSTRG.6190	14	2340466	2343121	1	242.89	-0.115836	0.975557	0.03167	0.988437	0.147506	0.999906
MSTRG.6193	14	3334379	3378781	-1	38.0159	-0.245007	0.96662	-0.13266	0.973381	0.112347	0.999906
MSTRG.6201	14	3929192	3932313	1	241.12	-0.974241	0.397419	-0.369275	0.891703	0.604966	0.87638
MSTRG.6246	14	10529769	10532287	1	440.926	-0.129856	0.919642	0.251678	0.703037	0.381534	0.345102
MSTRG.6310	14	14629594	14634579	-1	601.788	0.13529	0.935322	-0.0138083	0.992397	-0.149099	0.999906
MSTRG.6316	14	14998420	15001982	-1	347.275	0.105476	0.964591	-0.156452	0.905739	-0.261928	0.907799
MSTRG.6337	14	18089038	18103704	1	1807.39	-0.19729	0.800504	-0.100127	0.920768	0.0971626	0.999906
MSTRG.6346	14	18690821	18771277	-1	797.758	0.354807	0.78186	0.441996	0.639941	0.0871884	0.999906
MSTRG.6351	14	21007068	21024070	-1	81.1934	-0.452604	0.868583	-0.830582	0.594816	-0.377979	0.999906
MSTRG.6404	14	28386165	28416349	1	64.7648	0.151549	0.972077	0.127817	0.960867	-0.0237326	0.999906
MSTRG.6445	14	34474460	34484878	-1	1479.66	0.00924227	0.993058	-0.0455037	0.975217	-0.0547459	0.999906
MSTRG.648	1	61025170	61035186	-1	2256.37	0.400732	0.463764	-0.0314744	0.984663	-0.432206	0.415103
MSTRG.6500	14	38011603	38018595	-1	597.372	0.190932	0.893078	0.209793	0.842223	0.0188609	0.999906
MSTRG.6526	14	41198581	41276196	1	480.953	0.0523733	0.987918	0.316823	0.869666	0.264449	0.999906
MSTRG.6570	14	44625010	44637157	-1	1463.4	0.0370135	0.97906	0.0206863	0.985385	-0.0163272	0.999906
MSTRG.6574	14	44764318	44767933	-1	534.186	0.000143676	0.999764	0.137396	0.948858	0.137253	0.999906
MSTRG.659	1	62036822	62042933	1	398.141	0.0534502	0.979943	-0.0163467	0.991093	-0.0697969	0.999906
MSTRG.6629	14	45938645	45941431	-1	340.812	0.0546655	0.97906	0.199923	0.852484	0.145258	0.999906
MSTRG.6653	14	46538921	46724481	-1	163.056	-0.933845	0.971031	-0.854197	0.957344	0.0796485	0.999906
MSTRG.6755	14	49463119	49466487	1	168.736	0.220763	0.926775	0.386264	0.780789	0.1655	0.999906
MSTRG.6773	14	49954432	49956875	1	277.054	0.488659	0.708213	0.808957	0.279018	0.320298	0.969964
MSTRG.6820	14	51152461	51155509	-1	329.112	-0.390081	0.449484	-0.0392251	0.979601	0.350856	0.614822
MSTRG.6828	14	51480047	51484867	-1	236.152	0.00942847	0.994947	-0.0218867	0.989316	-0.0313152	0.999906
MSTRG.687	1	65830896	65833075	-1	210.911	-0.116219	0.984537	0.0363666	0.992397	0.152585	0.999906
MSTRG.6894	14	53463293	53469608	-1	8733.01	0.451535	0.893665	0.0267582	0.993867	-0.424777	0.999906
MSTRG.690	1	66086184	66156773	1	206.472	0.225648	0.91891	0.298447	0.850465	0.0727986	0.999906
MSTRG.692	1	66237048	66241845	-1	399.546	-0.209341	0.880794	-0.264506	0.781602	-0.055165	0.999906
MSTRG.694	1	66424806	66429856	1	639.87	0.0129284	0.990389	0.209097	0.793799	0.196169	0.934636
MSTRG.695	1	66437539	66441360	1	480.066	-0.123061	0.959704	0.122691	0.935255	0.245752	0.940111
MSTRG.697	1	66445888	66458295	1	1601.72	0.0589749	0.963978	0.115302	0.852484	0.0563276	0.999906
MSTRG.6997	14	55663854	55664907	-1	56.9339	0.585328	0.95774	0.495983	0.95024	-0.0893447	0.999906
MSTRG.700	1	66481900	66484753	1	352.175	-0.10722	0.966651	0.00883371	0.995969	0.116054	0.999906
MSTRG.7023	14	56234446	56628563	-1	1230.04	0.367114	0.770189	0.0832147	0.966893	-0.283899	0.959244
MSTRG.7067	14	57059717	57062130	1	789.976	0.0698724	0.975557	-0.175055	0.866489	-0.244927	0.888662
MSTRG.7100	14	58049033	58052937	-1	343.508	-0.151376	0.968196	-0.435083	0.752473	-0.283707	0.999906
MSTRG.7102	14	58133936	58139879	-1	68.982	0.0605495	0.987918	0.306725	0.891703	0.246176	0.999906
MSTRG.7123	14	58892875	58896037	1	129.144	0.470184	0.801123	0.223849	0.92903	-0.246335	0.999906
MSTRG.7212	14	60799742	60835637	-1	1760.24	-0.78095	0.894482	0.0880171	0.988437	0.868968	0.965471
MSTRG.7269	14	62555449	62556462	-1	125.896	0.384897	0.791541	-0.0519594	0.98119	-0.436856	0.797719
MSTRG.7270	14	62556335	62559801	1	881.606	-0.335937	0.795144	-0.257697	0.852484	0.0782399	0.999906
MSTRG.7305	15	1101644	1103739	-1	134.42	-0.815944	0.843121	-0.420092	0.930332	0.395852	0.999906
MSTRG.7315	15	1685932	1692685	-1	1046.44	-0.110508	0.918546	-0.257496	0.618659	-0.146987	0.965471
MSTRG.7316	15	1711178	1719799	-1	1524.83	0.0271513	0.987918	-0.21305	0.7626	-0.240201	0.80833
MSTRG.7318	15	1726478	1729104	-1	574.306	-0.131723	0.918833	-0.377228	0.441967	-0.245505	0.828453
MSTRG.7319	15	1729184	2031132	-1	392.576	-0.742682	0.917136	0.240302	0.97437	0.982984	0.961215
MSTRG.7320	15	1773809	2062025	-1	9030.59	0.121419	0.916919	-0.290988	0.583193	-0.412407	0.137682
MSTRG.7321	15	1919598	1938206	-1	1121.25	3.00172	0.952854	14.7391	0.094957	11.7374	0.264023
MSTRG.7323	15	1893015	1916932	-1	2884.61	0.0350685	0.987918	0.116574	0.960867	0.081506	0.999906
MSTRG.7326	15	2094557	2095496	-1	124.714	-0.0441393	0.987918	0.0462387	0.981721	0.090378	0.999906
MSTRG.7351	15	6374167	6379059	-1	598.285	0.449366	0.975557	-4.8179	0.0137471	-5.26727	0.00261263
MSTRG.7356	15	7550212	7555144	-1	894.397	0.102082	0.974674	0.229551	0.867212	0.127468	0.999906
MSTRG.7359	15	8389688	8391243	1	552.666	0.206546	0.987918	-3.75096	0.35008	-3.95751	0.225265
MSTRG.7361	15	9211072	9212049	-1	77.3206	0.465211	0.866634	0.0237994	0.994375	-0.441411	0.969964
MSTRG.7365	15	9881624	9887213	-1	626.381	0.174837	0.866634	-0.356495	0.461612	-0.531332	0.0426501
MSTRG.7387	15	13433455	13450158	1	1723.83	-0.0589388	0.975557	0.315502	0.608318	0.374441	0.405978
MSTRG.7395	15	14600214	14701364	1	1552.96	-0.23007	0.651078	-0.0902274	0.924162	0.139843	0.976178
MSTRG.7439	15	19940467	20225379	-1	591.039	-0.0434565	0.984537	-0.0478605	0.975134	-0.00440397	0.999906
MSTRG.7443	15	20231139	20253920	-1	3053.23	0.0343038	0.978802	0.0788579	0.914721	0.0445541	0.999906
MSTRG.7460	15	21668760	21671446	1	253.936	0.0894536	0.984537	-0.651969	0.664765	-0.741423	0.60451
MSTRG.7477	15	22904189	23032679	1	9073.98	-0.0101499	0.993151	-0.0604791	0.972439	-0.0503292	0.999906
MSTRG.7494	15	25432341	25556308	-1	2577.84	-0.0306581	0.987918	-0.187712	0.861888	-0.157053	0.999906
MSTRG.7496	15	25521050	25546432	-1	228.641	-0.00797432	0.99736	-0.0835438	0.972427	-0.0755695	0.999906
MSTRG.7503	15	27158425	27405607	-1	1064.24	-0.0079866	0.995866	-0.00404585	0.997165	0.00394075	0.999906
MSTRG.7504	15	27196905	27313889	-1	50.0752	-2.77173	0.921557	-6.01682	0.682519	-3.24509	0.999906
MSTRG.7505	15	27233889	27249463	-1	5466.38	-0.0920717	0.970638	0.0359674	0.980697	0.128039	0.999906
MSTRG.7529	15	28608582	28623488	1	1761.95	-0.0197605	0.987918	-0.0261685	0.97543	-0.00640803	0.999906
MSTRG.7538	15	28979639	28981756	-1	127.057	0.623096	0.820828	0.322186	0.926854	-0.300909	0.999906
MSTRG.7559	15	29372752	29384092	-1	143.794	0.468767	0.689296	0.79079	0.219158	0.322023	0.946718
MSTRG.7580	15	32076715	32080838	-1	320.888	-0.314868	0.925807	-0.370144	0.873635	-0.0552757	0.999906
MSTRG.7583	15	32219602	32289226	-1	1916.85	-0.0232537	0.987918	-0.27511	0.79305	-0.251856	0.945362
MSTRG.7584	15	32264059	32275621	-1	2355.38	0.0583819	0.975557	-0.197166	0.766864	-0.255548	0.703716
MSTRG.7642	15	38643356	38647955	-1	555.352	0.0802677	0.963048	0.260241	0.62714	0.179973	0.913632
MSTRG.7657	15	40664616	40706372	1	7307.71	0.0524404	0.972077	0.10706	0.869525	0.0546192	0.999906
MSTRG.7658	15	40706428	40712248	1	652.53	0.569763	0.97906	0.13977	0.992397	-0.429992	0.999906
MSTRG.7659	15	40714582	40766894	1	5273.64	0.406437	0.95774	-1.26272	0.608318	-1.66916	0.262122
MSTRG.7682	15	42739000	42944019	1	359.838	0.0744006	0.975557	0.118545	0.928369	0.0441444	0.999906
MSTRG.7690	15	42947930	42950353	1	453.997	-0.171206	0.915506	0.0645786	0.968961	0.235784	0.941243
MSTRG.7720	15	45656460	45688966	-1	42.9305	-0.651643	0.950405	-3.0328	0.235349	-2.38115	0.429819
MSTRG.7726	15	45889476	45906925	1	1503.33	0.461694	0.371942	0.301653	0.743112	-0.160041	0.999906
MSTRG.773	1	75610144	75612516	1	1011.61	0.155032	0.95774	-0.429914	0.682967	-0.584946	0.430261
MSTRG.7731	15	46011161	46034211	-1	114.378	0.247465	0.973328	0.221604	0.960867	-0.0258604	0.999906
MSTRG.7774	15	49925901	49930307	-1	516.468	-0.0318212	0.987918	0.188197	0.842223	0.220019	0.909915
MSTRG.7791	15	51221267	51285768	-1	1504.79	-0.0667452	0.963978	-0.0737878	0.9368	-0.0070426	0.999906
MSTRG.7866	15	58864986	58909056	-1	9723.17	0.0018935	0.998685	-0.467226	0.469243	-0.46912	0.443014
MSTRG.7896	15	62031017	62212838	1	3298.1	-0.21956	0.824444	-0.22055	0.801622	-0.000989876	0.999906
MSTRG.7901	15	62247956	62258964	1	2906.73	-0.0507528	0.975557	-0.0729427	0.951	-0.0221899	0.999906
MSTRG.7903	15	62300229	62361764	1	994.913	-0.952496	0.887728	-0.997728	0.852285	-0.0452315	0.999906
MSTRG.7904	15	62333379	62354355	1	3150.05	0.111324	0.88983	-0.0798325	0.914721	-0.191156	0.734371
MSTRG.7923	15	64799660	64865012	1	222.864	0.1267	0.959704	0.140093	0.927823	0.0133933	0.999906
MSTRG.7927	15	64969307	65027713	1	555.425	-0.301228	0.909111	0.109325	0.968961	0.410553	0.932706
MSTRG.793	1	77054991	77057075	1	299.788	0.00625511	0.998685	0.271412	0.924955	0.265157	0.999906
MSTRG.7938	15	68735087	68773211	-1	1346.65	-0.0403554	0.97906	-0.175744	0.793799	-0.135388	0.989746
MSTRG.7939	15	68655525	68690995	-1	5918.71	0.0327007	0.972818	-0.111996	0.729814	-0.144697	0.61141
MSTRG.7940	15	68691328	68731349	-1	8360.5	0.110097	0.950405	-0.0114622	0.992906	-0.121559	0.999906
MSTRG.7947	15	69858517	69861685	-1	251.488	0.0103575	0.998685	-0.802258	0.698005	-0.812616	0.779153
MSTRG.7948	15	69898207	69936589	-1	522.511	0.0959684	0.952755	0.139648	0.866489	0.0436797	0.999906
MSTRG.7949	15	69921805	69924274	-1	261.325	0.0663985	0.975557	0.27769	0.720022	0.211292	0.945391
MSTRG.7950	15	69940874	69945375	-1	529.769	0.135816	0.926281	0.112338	0.92903	-0.0234775	0.999906
MSTRG.7953	15	69989053	69993163	-1	406.771	0.172239	0.927599	0.300658	0.780852	0.128419	0.999906
MSTRG.7954	15	69993765	69997332	-1	366.168	0.301645	0.518518	0.308469	0.566661	0.00682402	0.999906
MSTRG.7956	15	70010850	70015138	-1	357.955	0.0763347	0.972153	0.143612	0.890195	0.0672773	0.999906
MSTRG.7957	15	70016157	70034415	-1	2361.81	0.0514073	0.975557	0.0590693	0.955798	0.00766198	0.999906
MSTRG.7958	15	70507186	70516257	1	27.3186	-0.420853	0.979943	-1.431	0.870557	-1.01014	0.999906
MSTRG.7972	15	71949832	71970499	1	183.204	-0.481878	0.925807	-1.00546	0.698005	-0.523583	0.999906
MSTRG.7980	15	72384344	72393854	-1	89.6637	-0.192014	0.975557	0.209423	0.960867	0.401437	0.999906
MSTRG.80	1	5283303	5285617	-1	171.092	0.292802	0.893665	0.750403	0.35174	0.457601	0.816223
MSTRG.801	1	77534564	77666675	1	3420.15	-0.356522	0.333337	-0.0852843	0.943295	0.271237	0.712161
MSTRG.8010	15	74857499	74859715	1	2813.09	0.00324222	0.996466	-0.0405127	0.960867	-0.0437549	0.999906
MSTRG.8037	15	75624327	75627414	-1	328.53	0.0606864	0.984537	-0.0219702	0.991547	-0.0826565	0.999906
MSTRG.804	1	77841086	78064290	1	950.185	0.0875407	0.973564	0.0563169	0.973776	-0.0312238	0.999906
MSTRG.8041	15	75920299	75935408	1	1983.37	-0.0554091	0.976781	0.0828251	0.951607	0.138234	0.999906
MSTRG.805	1	77972603	78083551	1	963.893	-0.169169	0.891411	-0.235836	0.765981	-0.0666673	0.999906
MSTRG.8050	15	76674486	76675481	-1	56.1664	0.379946	0.880794	0.163832	0.956128	-0.216114	0.999906
MSTRG.808	1	78110877	78132824	1	1145.16	-0.177231	0.85357	-0.341129	0.476073	-0.163897	0.969964
MSTRG.8095	15	78406590	78413509	-1	42.7363	-0.992184	0.496651	-1.93974	0.0363665	-0.947555	0.712161
MSTRG.81	1	5300468	5303397	-1	324.497	0.235118	0.908912	0.589908	0.464585	0.35479	0.888662
MSTRG.8143	16	14579	94369	1	891.843	0.0368668	0.987457	-0.00619211	0.996058	-0.043059	0.999906
MSTRG.8146	16	42679	45053	-1	200.864	0.113926	0.973035	-0.368781	0.765897	-0.482708	0.672921
MSTRG.8147	16	54089	57880	-1	352.746	0.133315	0.960293	-0.213656	0.873872	-0.346971	0.841695
MSTRG.8150	16	70801	134845	-1	334.34	0.202552	0.904061	-0.024297	0.988437	-0.226849	0.976178
MSTRG.8151	16	78120	86598	1	1582.15	0.0552343	0.984537	-0.2288	0.865219	-0.284034	0.93154
MSTRG.8167	16	3824337	3841738	-1	1393.73	-0.0646129	0.948347	0.175502	0.625847	0.240115	0.284313
MSTRG.8168	16	3841999	3851182	1	235.973	0.0520402	0.983625	-0.0430924	0.97963	-0.0951326	0.999906
MSTRG.8190	16	6714553	6728166	1	887.577	-0.468184	0.987918	-26.5815	1.52e-07	-26.1133	1.49e-07
MSTRG.82	1	5324514	5326595	-1	130.175	0.524879	0.799266	0.657375	0.665759	0.132495	0.999906
MSTRG.8209	16	8812825	8819923	1	1244.56	-0.633211	0.195959	-0.747133	0.124017	-0.113922	0.999906
MSTRG.8219	16	9947880	9954848	-1	686.349	0.176897	0.85357	0.549432	0.0328995	0.372535	0.3264
MSTRG.8229	16	10231654	10366482	1	139.946	0.1599	0.975557	0.17537	0.960867	0.0154695	0.999906
MSTRG.8248	16	12666597	12669986	-1	382.802	-0.0935267	0.975557	0.192827	0.891703	0.286354	0.917582
MSTRG.8251	16	12924412	13015039	-1	440.58	-0.197652	0.92255	0.161995	0.925062	0.359647	0.853058
MSTRG.8253	16	12990921	12994680	-1	393.688	-0.0816853	0.979156	-0.0896809	0.969117	-0.00799559	0.999906
MSTRG.8259	16	13614778	13621796	-1	929.341	0.0360132	0.980261	0.30607	0.436685	0.270057	0.566478
MSTRG.8299	16	19734286	20033896	1	3098.47	0.196471	0.926281	0.212425	0.89562	0.0159542	0.999906
MSTRG.8301	16	19676060	19964980	1	8912.1	-0.0967848	0.916919	-0.174649	0.722999	-0.0778639	0.999906
MSTRG.8304	16	19984198	19998619	1	2044.1	-0.0297619	0.981034	-0.151398	0.780789	-0.121636	0.966579
MSTRG.8318	16	23088859	23090917	-1	550.415	-0.0917216	0.960512	-0.216295	0.780852	-0.124573	0.999906
MSTRG.8345	16	24878169	24906348	1	2127.22	-0.0547556	0.975557	-0.17432	0.838045	-0.119565	0.999906
MSTRG.8347	16	25135880	25152042	1	2641.45	-0.111434	0.916919	-0.0800692	0.931744	0.0313647	0.999906
MSTRG.8348	16	25152137	25229431	1	4934.11	-0.0392468	0.977413	-0.0443793	0.962453	-0.00513251	0.999906
MSTRG.8349	16	25239782	25248720	1	1012.37	0.0338739	0.98371	0.0304081	0.979328	-0.00346575	0.999906
MSTRG.8365	16	28496445	28509435	-1	1853.7	-0.146378	0.844315	-0.101585	0.896175	0.044793	0.999906
MSTRG.8368	16	28985512	29207848	1	123.169	-0.412489	0.695625	-0.472559	0.628928	-0.0600697	0.999906
MSTRG.8370	16	29227417	29272671	1	684.452	0.22673	0.634183	-0.0473543	0.962453	-0.274084	0.504464
MSTRG.8391	16	31740364	31743493	1	138.923	-1.0177	0.756744	-1.06372	0.717207	-0.0460167	0.999906
MSTRG.8392	16	31745154	31759240	1	474.799	-1.06525	0.866634	-1.17402	0.810036	-0.108775	0.999906
MSTRG.8393	16	31762523	31766557	1	96.1022	-0.939147	0.814935	-1.20926	0.682314	-0.270109	0.999906
MSTRG.8397	16	31805010	31817218	1	244.638	-1.11837	0.891411	-1.17635	0.852484	-0.0579735	0.999906
MSTRG.8402	16	31852706	31856030	1	46.5	-0.729031	0.939371	-1.36883	0.780852	-0.639797	0.999906
MSTRG.8419	16	35300389	35306710	1	579.087	-0.231508	0.799266	0.0796207	0.954262	0.311129	0.676795
MSTRG.8423	16	35788939	35791206	-1	116.578	-0.321837	0.896794	-0.054386	0.985635	0.267451	0.999906
MSTRG.8436	16	37284168	37297127	1	3936.87	0.00330111	0.994947	-0.00654401	0.99181	-0.00984511	0.999906
MSTRG.8463	16	41100124	41169267	1	1214.04	0.0260008	0.985457	0.0320747	0.974929	0.00607394	0.999906
MSTRG.8468	16	41560594	41574505	-1	1787.9	-0.172175	0.754937	-0.0474973	0.960264	0.124677	0.965471
MSTRG.8492	16	48661255	48771419	1	4220.58	-1.75823	0.929847	-1.2651	0.94692	0.493128	0.999906
MSTRG.8494	16	50323590	50445845	1	6918.36	0.376599	0.899925	0.15113	0.960867	-0.225469	0.999906
MSTRG.8496	16	50162140	50329494	1	325.276	0.142999	0.959704	0.127986	0.949869	-0.0150132	0.999906
MSTRG.8497	16	50234719	50249668	1	637.307	-1.60886	0.814935	-4.54478	0.269077	-2.93592	0.622532
MSTRG.85	1	5365905	5370627	-1	446.466	0.26063	0.904061	0.403038	0.752473	0.142408	0.999906
MSTRG.8500	16	50385115	50428035	1	2469.67	-0.17507	0.887498	-0.283772	0.685126	-0.108702	0.999906
MSTRG.8503	16	50494167	50500611	1	830.736	-0.133666	0.922927	-0.0652757	0.960867	0.0683907	0.999906
MSTRG.8504	16	50572267	50669422	1	717.328	0.0567636	0.97906	-0.160229	0.899329	-0.216993	0.965471
MSTRG.8505	16	50618772	50659499	1	2126.71	-0.383349	0.95774	-0.414616	0.922443	-0.0312676	0.999906
MSTRG.8506	16	50631794	50644888	1	2086	-0.0927332	0.970638	-0.273979	0.752207	-0.181246	0.998248
MSTRG.8507	16	50669913	50767462	1	44.6078	0.171211	0.975557	0.437309	0.861306	0.266098	0.999906
MSTRG.8509	16	50700283	50719135	1	2766.21	-0.13936	0.950405	-0.270846	0.791815	-0.131485	0.999906
MSTRG.8510	16	50747502	50765706	1	2261.79	0.00275763	0.998685	-0.187443	0.855253	-0.190201	0.969964
MSTRG.8511	16	50767535	50823164	1	265.956	1.02658	0.948347	1.08565	0.916867	0.0590723	0.999906
MSTRG.8520	16	53430878	53508222	1	585.982	-0.108694	0.94494	0.118219	0.907009	0.226913	0.858316
MSTRG.8523	16	55362848	55454187	-1	2227.98	0.103206	0.942722	-0.0969085	0.924955	-0.200115	0.885137
MSTRG.8529	16	55801846	55837994	1	578.275	0.219898	0.791541	-0.0345508	0.979601	-0.254448	0.780892
MSTRG.8530	16	55856009	55993814	1	5117.71	0.0813316	0.95774	-0.177279	0.774258	-0.258611	0.593235
MSTRG.8550	16	61036450	61132637	1	3873.57	-0.850776	0.906579	-0.163647	0.983259	0.687129	0.999906
MSTRG.8551	16	60980176	61317204	1	8961.4	-0.149259	0.95774	-0.464149	0.618659	-0.31489	0.907799
MSTRG.8553	16	61057116	61254665	1	1988.38	0.0478927	0.975557	-0.0159258	0.988437	-0.0638185	0.999906
MSTRG.8554	16	61085733	61098413	1	2501.82	-0.0404272	0.97906	-0.0396805	0.970806	0.000746734	0.999906
MSTRG.8555	16	61168254	61177243	1	1010.34	-0.0533833	0.978929	-0.0803307	0.955579	-0.0269474	0.999906
MSTRG.8556	16	61242756	61521626	1	8719.79	-0.466074	0.917136	-0.408524	0.911056	0.0575501	0.999906
MSTRG.8558	16	61411339	61438546	1	500.752	0.0271533	0.987918	0.0573304	0.975134	0.0301772	0.999906
MSTRG.8561	16	61753579	61887216	1	2343.65	-0.469859	0.669778	0.0044637	0.997528	0.474322	0.751849
MSTRG.8586	16	66612017	66621917	1	125.664	0.252146	0.896794	0.089424	0.965716	-0.162722	0.999906
MSTRG.86	1	5370804	5373069	-1	210.583	0.0380895	0.987918	0.59901	0.59026	0.560921	0.648525
MSTRG.8632	17	589106	622526	1	857.771	-1.53637	0.906906	-3.06706	0.641942	-1.53068	0.999906
MSTRG.8639	17	1861700	1863767	-1	234.138	0.340196	0.929847	-0.162059	0.963159	-0.502255	0.961215
MSTRG.8646	17	3767088	4024263	-1	114.816	-0.105904	0.975557	-0.012761	0.995609	0.0931426	0.999906
MSTRG.8675	17	7533436	7549752	-1	2085.04	0.0183784	0.987918	0.061608	0.960414	0.0432297	0.999906
MSTRG.8680	17	9522878	9563258	1	30.7961	0.212435	0.975557	0.642204	0.841165	0.42977	0.999906
MSTRG.8718	17	15426606	15430747	1	578.769	-0.0387236	0.980261	-0.0915807	0.92903	-0.0528571	0.999906
MSTRG.8729	17	16994599	17018282	-1	6484.17	-0.169375	0.896794	-0.270542	0.71872	-0.101167	0.999906
MSTRG.8772	17	25092765	25093515	1	57.2799	-0.034246	0.994947	-0.475191	0.947062	-0.440945	0.999906
MSTRG.8773	17	25651874	25775252	-1	53.3961	0.0690953	0.987918	0.148144	0.969117	0.0790483	0.999906
MSTRG.878	1	87060545	87080995	1	537.235	-0.103521	0.969077	0.216555	0.852484	0.320076	0.815711
MSTRG.8788	17	27631389	27647603	-1	932.383	-0.261946	0.979033	-1.36913	0.709183	-1.10718	0.914607
MSTRG.8790	17	27650434	27660540	-1	552.061	-0.313759	0.975557	-1.24478	0.760323	-0.931021	0.970616
MSTRG.8794	17	27746912	27749672	-1	158.954	0.0751908	0.987918	-0.78376	0.798602	-0.858951	0.884531
MSTRG.8811	17	29520797	29522961	1	258.55	-0.0963749	0.96662	0.278056	0.729814	0.374431	0.57036
MSTRG.8825	17	33071968	33113809	-1	19.4778	-2.65821	0.960141	-5.55457	0.829387	-2.89636	0.999906
MSTRG.8831	17	34053311	34054313	-1	35.6828	0.0397366	0.989851	0.323481	0.914721	0.283745	0.999906
MSTRG.8842	17	35485715	35487945	1	258.921	-0.143507	0.947406	0.0845168	0.960867	0.228023	0.966579
MSTRG.8847	17	37306477	37308823	1	686.201	-0.0361824	0.98371	-0.0294193	0.97963	0.00676317	0.999906
MSTRG.8857	17	39474330	39506791	-1	5810.2	0.0655092	0.960512	0.154416	0.780789	0.0889067	0.999906
MSTRG.8873	17	41648134	41669894	-1	2433.57	-3.51182	0.645337	-7.68172	0.0228696	-4.1699	0.569704
MSTRG.8876	17	41610212	41636069	-1	2295.61	0.108827	0.960512	-0.101181	0.949672	-0.210008	0.96486
MSTRG.8884	17	43520038	43523448	-1	323.109	-0.0228754	0.99073	0.26081	0.896175	0.283686	0.999906
MSTRG.8921	17	46008083	46022912	1	1891.2	0.00687709	0.993058	0.0922274	0.917186	0.0853504	0.999906
MSTRG.8922	17	46072816	46079093	1	1095.19	-0.165272	0.866634	-0.200582	0.776603	-0.0353097	0.999906
MSTRG.8923	17	46085953	46129224	1	5431.46	-0.100839	0.918424	-0.155144	0.797556	-0.0543058	0.999906
MSTRG.8924	17	46733332	46761079	1	72.5826	0.861439	0.963048	0.7357	0.953612	-0.125738	0.999906
MSTRG.8928	17	47106900	47157114	1	579.576	-0.126365	0.95774	-0.138442	0.924162	-0.0120773	0.999906
MSTRG.8931	17	47229903	47386471	1	3814.47	-0.19477	0.812506	-0.153599	0.855434	0.0411709	0.999906
MSTRG.8939	17	49210357	49319236	-1	313.216	0.255515	0.844905	-0.106986	0.951362	-0.362501	0.751505
MSTRG.8945	17	50193233	50273149	-1	9560.92	0.0104849	0.987918	-0.0854014	0.884602	-0.0958864	0.985992
MSTRG.8954	17	50979367	50985385	1	1293.2	0.146923	0.962298	0.172279	0.924955	0.0253569	0.999906
MSTRG.8993	17	52810435	52812660	-1	233.985	0.491175	0.635039	0.088122	0.968961	-0.403053	0.859152
MSTRG.9002	17	53084713	53093890	1	1077.36	-0.0381829	0.987918	-0.0844364	0.962453	-0.0462535	0.999906
MSTRG.9011	17	53509545	53512698	1	6298.27	0.0325168	0.987918	-0.198602	0.866489	-0.231119	0.95949
MSTRG.9030	17	54840806	54875178	-1	346.45	-0.100685	0.959704	0.00637181	0.996058	0.107056	0.999906
MSTRG.9035	17	55226580	55426682	1	46.1742	-0.0867657	0.987457	0.0845221	0.981614	0.171288	0.999906
MSTRG.904	1	89477050	89485494	1	736.29	0.130968	0.889368	0.374927	0.166264	0.243959	0.637442
MSTRG.9061	17	57782571	57786128	1	222.148	0.275783	0.791541	0.12036	0.930567	-0.155423	0.999906
MSTRG.9063	17	57875898	57880027	1	530.054	0.573575	0.616847	0.644179	0.568448	0.0706033	0.999906
MSTRG.9067	17	58285183	58319818	-1	35.3355	-0.141596	0.979943	0.0646444	0.988437	0.206241	0.999906
MSTRG.9100	17	61924418	61936809	1	943.997	0.0231124	0.987918	0.0936987	0.913328	0.0705863	0.999906
MSTRG.9177	17	65864454	65865849	1	268.836	-0.733934	0.984537	0.322217	0.989316	1.05615	0.999906
MSTRG.9274	17	70274874	70277343	-1	394.007	0.118977	0.925807	-0.0404167	0.974518	-0.159394	0.973593
MSTRG.9377	17	71686079	71689107	-1	1025.25	0.174931	0.904854	0.243247	0.793655	0.0683159	0.999906
MSTRG.9403	17	72066631	72071664	1	1213.64	0.150168	0.908677	-0.0895829	0.948488	-0.239751	0.868296
MSTRG.9412	17	72182242	72271789	1	45.9238	0.426175	0.887728	0.820133	0.59026	0.393958	0.987659
MSTRG.9445	18	1248737	1262848	1	450.177	-0.190399	0.915506	-0.376883	0.682314	-0.186484	0.999906
MSTRG.9453	18	2995705	3154822	-1	1813.38	0.0486321	0.987918	-0.854191	0.137796	-0.902823	0.0608055
MSTRG.9461	18	3545732	3548586	1	199.066	-0.678701	0.814769	0.195019	0.960867	0.87372	0.749186
MSTRG.9462	18	3599565	3644503	1	225.685	0.0870757	0.975557	-0.235197	0.870557	-0.322273	0.909915
MSTRG.9464	18	3690807	3739739	1	113.297	0.101109	0.975557	0.00495183	0.997489	-0.0961572	0.999906
MSTRG.9466	18	3702064	3706858	1	527.063	-0.0548483	0.97906	-0.162013	0.88582	-0.107165	0.999906
MSTRG.9467	18	3758917	3763380	1	43.6145	-0.520221	0.917136	-0.3883	0.92903	0.131921	0.999906
MSTRG.949	1	94199719	94203856	1	406.349	0.0277644	0.987918	0.343716	0.570502	0.315952	0.63834
MSTRG.9490	18	6743635	7018585	1	1893.51	-0.0671126	0.969749	0.142717	0.852811	0.209829	0.817925
MSTRG.9493	18	7042710	7044748	1	332.859	-0.000115551	0.999764	-0.00398181	0.997042	-0.00386626	0.999906
MSTRG.9504	18	12157264	12171404	1	2089.53	0.200395	0.71483	-0.0817475	0.928369	-0.282143	0.44737
MSTRG.9505	18	13149605	13153555	1	164.226	0.0658411	0.985457	0.106842	0.965188	0.0410008	0.999906
MSTRG.9508	18	13321076	13336864	-1	2934.12	-0.115628	0.952851	-0.0199419	0.988437	0.0956858	0.999906
MSTRG.9511	18	14291361	14297230	-1	445.193	0.199064	0.896012	0.617283	0.133219	0.418219	0.54606
MSTRG.9514	18	15133284	15168084	-1	688.364	0.131421	0.948347	-0.160299	0.898059	-0.29172	0.835579
MSTRG.9527	18	18243061	18272940	-1	3848.55	0.0783693	0.971515	-0.0668118	0.960867	-0.145181	0.999906
MSTRG.9540	18	19915823	19916950	-1	130.116	0.172527	0.959704	0.228644	0.905187	0.0561168	0.999906
MSTRG.9553	18	20579243	20585320	-1	2064.68	0.0578377	0.977339	0.297244	0.678536	0.239407	0.885137
MSTRG.9566	18	20897379	20903358	1	209.059	-0.214628	0.896794	-0.16486	0.911056	0.0497674	0.999906
MSTRG.9588	18	22358712	22362822	-1	610.656	-0.16951	0.925807	0.00578588	0.996444	0.175296	0.999906
MSTRG.9593	18	22669496	22698810	-1	129.64	0.380298	0.754453	0.335755	0.780789	-0.0445438	0.999906
MSTRG.9623	18	25675779	25733675	1	9483.17	-0.46395	0.893078	0.296174	0.92903	0.760124	0.788398
MSTRG.9629	18	26290596	26923522	-1	509.495	0.161119	0.951189	0.000771306	0.999575	-0.160348	0.999906
MSTRG.9635	18	26456043	26458497	1	295.614	0.142424	0.971367	0.286252	0.866489	0.143828	0.999906
MSTRG.9639	18	26652086	26781636	1	1226.97	-0.570039	0.460541	-0.0541004	0.97963	0.515939	0.617456
MSTRG.9641	18	26765936	26927929	1	1979.1	-0.0200214	0.992066	-0.606184	0.632426	-0.586163	0.71621
MSTRG.9643	18	26874721	26878193	1	520.237	-0.00291838	0.998685	-0.056045	0.966431	-0.0531267	0.999906
MSTRG.9644	18	26901127	26946487	1	719.586	0.0419413	0.98371	-0.117747	0.917186	-0.159689	0.998779
MSTRG.9668	18	29136952	29148379	1	378.983	1.0533	0.754937	-0.357302	0.950445	-1.41061	0.57036
MSTRG.9724	18	33349057	33441346	-1	158.967	0.55571	0.634327	0.114551	0.962453	-0.44116	0.870871
MSTRG.9728	18	33446177	33450055	-1	82.581	0.512349	0.812355	-0.466637	0.82676	-0.978986	0.304818
MSTRG.9734	18	34017414	34037541	-1	312.199	0.440073	0.987918	1.139	0.968961	0.698926	0.999906
MSTRG.9735	18	34037601	34084235	-1	1394.09	-0.0162842	0.998685	-2.81027	0.750328	-2.79399	0.865798
MSTRG.9736	18	34148878	34160913	1	107.423	0.854677	0.188874	0.724631	0.436685	-0.130046	0.999906
MSTRG.9746	18	37922553	38106814	-1	1847.54	0.10361	0.922732	-0.0905662	0.917278	-0.194177	0.832056
MSTRG.977	1	98116961	98120140	-1	262.782	-0.555116	0.574918	0.180659	0.92903	0.735775	0.277439
MSTRG.9774	18	42344238	42368482	1	2911.4	0.185763	0.820676	0.3294	0.459551	0.143637	0.987451
MSTRG.9776	18	42540645	42598078	1	171.575	-0.11472	0.973564	-0.150201	0.943137	-0.0354814	0.999906
MSTRG.9777	18	42540681	42567669	1	950.515	0.0915393	0.934192	-0.0271855	0.979601	-0.118725	0.996894
MSTRG.9780	18	42770573	42781120	1	130.274	-0.0657494	0.979943	-0.00942773	0.996015	0.0563217	0.999906
MSTRG.9798	18	44263410	44266858	1	470.295	0.0394052	0.987457	-0.0259361	0.988437	-0.0653413	0.999906
MSTRG.9825	18	50080431	50315399	1	2782.33	-0.208145	0.78186	-0.193479	0.781602	0.0146659	0.999906
MSTRG.9826	18	50162192	50295210	1	58.0045	-0.0513161	0.987918	-0.518644	0.79615	-0.467328	0.947066
MSTRG.9831	18	50394689	50428465	1	345.776	0.176046	0.918833	0.0162032	0.992397	-0.159843	0.999906
MSTRG.9835	18	50906041	51126776	1	33.378	1.12593	0.92255	-0.172603	0.988437	-1.29853	0.999906
MSTRG.9872	18	54530273	54766904	-1	2801.01	-0.0393359	0.992066	1.16958	0.608318	1.20892	0.584241
MSTRG.9875	18	54611603	54622069	-1	2035.75	-0.0364012	0.97491	0.0710853	0.898158	0.107487	0.926053
MSTRG.9891	18	56071543	56073062	1	107.965	-0.0735446	0.987081	-0.358802	0.866489	-0.285258	0.999906
MSTRG.9912	18	56969589	56974499	1	550.83	0.21921	0.71532	0.0973068	0.917278	-0.121903	0.999906
MSTRG.9926	18	58747316	58752411	-1	864.623	0.362067	0.836738	0.282356	0.866489	-0.079711	0.999906
MSTRG.9933	18	59434726	59488844	1	4676.24	-0.327884	0.655499	-1.05889	6.97e-06	-0.731001	0.0136623
MSTRG.9993	18	64609231	64611557	1	292.949	0.174611	0.959704	-0.0531577	0.983255	-0.227769	0.999906
