# Supplementary material for: Whole transcriptome approach to evaluate the effect of aluminium hydroxide in ovine encephalon
Source: Sci Rep. 2020 Sep 17;10:15240. doi: 10.1038/s41598-020-71905-y (PMC7498608; doi:10.1038/s41598-020-71905-y)
Supplement: Supplementary file 3 — Supplementary Dataset 3. [file 41598_2020_71905_MOESM3_ESM.xlsx]

## Sheet: miRNA Info
Data S3: Basic information of all the detected miRNAs.
Varela-Martinez et al (2020)
miRNA	Chromosome	Start	End	Strand	Hairpin Sequence
bta-miR-10172	18	64106163	64106246	-	CTGCCGGATGAAGTACAGGATGCCCAATGAATTAAATCCATCTAAATACATTTCACTGGGCATCCTCTGCTTTATTGGGCTGCC
bta-miR-11982	25	8590655	8590715	-	TTCGGCGCCACCACCCTGCGGGTCGCGCTGTAAGATCTTGCCCCGCGGGTGTTCGCCCACC
bta-miR-11989	7	20585811	20585863	+	CCCAGGGATGTAGCTCCTAGTGCTGACCCTCCCTCTGGGGGCCCATCCCTGCA
bta-miR-11995	18	1265199	1265257	+	TTGTCCTACTTCTCAGCTGTCTTGACTCCCTAACAAGATAGCAGAGGAGTAGGAGGACA
bta-miR-12044	10	11614664	11614728	-	AATGGATTACTTCTGATTGCTGCTTTGAGAGTAGATTGTAGGGAAAATCAGAAATAATCCATTTA
bta-miR-1264	X	114047012	114047074	-	AGGTCCTCAATAAGTATTTGTTGCAAGAATAAGAGAACCAACAAGTCTTATTTGAGCACCTGT
bta-miR-149	1	1050707	1050796	-	GCCGGCGCCCAGGCTCTGGCTCCGTGTCTTCACTCCCGTGTGTGTCCACCGAGGGAGGGAGGGACGGGGGCTGTGCTGGGGCGGCCGGGA
bta-miR-153	4	118138299	118138385	-	AGCGGTGGCCAGTGTCATTTTTGTGATGTTGCAGCTAGTAATATGAGCCCAGTTGCATAGTCACAAAAGTGATCATTGGAAACTGTG
bta-miR-219	20	7496785	7496847	+	TGATTGTCCAAACGCAATTCTCGAGTCTCTAGCTCTGGCCGAGAGTTGAGTCTGGACGTCCCG
bta-miR-29c	12	73693589	73693676	+	ATCTCTTACACAGGCTGACCGATTTCTCCTGGTGTTCAGAGTCTGTTTTTGTCTAGCACCATTTGAAATCGGTTATGATGTAGGGGGA
bta-miR-29d	12	73693589	73693676	+	ATCTCTTACACAGGCTGACCGATTTCTCCTGGTGTTCAGAGTCTGTTTTTGTCTAGCACCATTTGAAATCGATTATGATGTAGGGGGA
bta-miR-507	X	83608702	83608782	-	GTGTGCTGTACCCCATTCCAAGGCTTGCCATTCATCTGGCTAAACTTGTGATTGGCATGTCTTGGAATGAAGTAACGTACA
bta-miR-6516	11	53803407	53803468	+	TTTGCAGTAACAGGTGTGAACATTCTAGCAGCAGTTTGATGATCATGTATGATACTGCAAAC
bta-miR-652	X	118401677	118401774	-	ACGAATGGCTATGCACTGCACAACCCTAGGAGAGGGTGCCATTCACATAGACTAGAATTGAATGGCGCCACTAGGGTTGTGCAGTGCACAACCTACAC
bta-miR-664b	12	21811329	21811388	-	CAGGCTAGGAGAAATGATTGGATAGAAAATTTTATTCTATTCATTTATCTCCCAGCCTAC
bta-miR-7859	7	82186251	82186308	+	ATGTGAAATTACCAGTATTTGTCTGCTTTGACCTACAAAAACTGGCAGCTTCATGTAA
bta-miR-7862	8	47716166	47716228	-	CACAGCTCCAGGGGACGCCGTTCCTGTCCTGGACTATGTGAGTGGTGCTCCCTGGAGCTGAGC
bta-miR-95	6	113741918	113741998	-	AACACAGCGGGCGCTCAATAAATGTTTGTTGAATTGAGATGCGCTAAATTCAACGGGTATTTATTGAGCACCCACTCTGTG
bta-miR-9851	22	36182515	36182570	-	CGCTGGCAGTGTTGGTGGCACTTGCGTGGGGGCGGTGGCACCAGCACTGGCGGTGG
chi-let-7e	14	56569719	56569827	+	ACCTGCCGCGCCCCCCGGGCTGAGGTAGGAGGTTGTATAGTTGAGGAGGACACCCAAGGAGATCACTATACGGCCTCCTAGCTTTCCCCAGGCTGCGCCCTGCACGGGA
chi-miR-101	1	40260661	40260743	-	AGGCTGCCCTGGCTCAGTTATCACAGTGCTGATGCTGTCCATTCTAAAGGTACAGTACTGTGATAACTGAAGGATGGCAGCCA
chi-miR-105b	X	78722103	78722182	+	TGTGCATCGTGGTCAAATGCTCAGACTCCTTGGTGGCTGCTTACGCACCACGGATGTTTGAGCATGTGCTATGGTGTCTA
chi-miR-1249	3	219641187	219641300	-	TCCTCAGATTCTTGTTTGCATGGGGAGGAGGGAGGAGATGGGCCACGTTCCCTCTGCCTGGAACGCCCTTCCCCCCCTTCTTCACCTAGCGAACTCCTACTCGTCCTTCAAGAC
chi-miR-124a	9	41954548	41954658	+	ATCAAGATCAGACTCTGCCCTCCGTGTTCACAGCGGACCTTGATTTAATGTCATACAATTAAGGCACGCGGTGAATGCCAAGAGCGGAGCCTACGGGCGGCTGCACTTGAA
chi-miR-125b	1	138775793	138775875	-	GACTTTTCCTAGTCCCTGAGACCCTAACTTGTGAGGTATTTTAGTAACATCACAAGTCAGGCTCTTGGGACCTAGGCGGAGGG
chi-miR-128	2	174018471	174018602	-	TGTTTAATATTTTGCAATAATTGGCCTTGTTCCTGAGCTGTTGGATTCGGGGCCGTAGCACTGTCTGAGAGGTTTACATTTCTCACAGTGAACCGGTCTCTTTTTCAGCTGCTTCCTGGCTTCTTTTTACTC
chi-miR-1307	22	23063055	23063203	-	CATCAAGAGTCGGCTGAGTCACTGCCACTGCCTACCAATCTCGACCGGACCTCGACCGGCTCGTCTATGTTGCCAATCGACTCGGCGTGGCGTCGGTCGTGGTAGATAGGTGGTCATACAGACGAGTTTTCGAGTGTTGCTTTGGTGAC
chi-miR-133b	20	24357911	24358015	+	TGCCCCCTGCTCTGGCTGGTCAAACGGAACCAAGTCCGTCTTCCTGAGAGGTTTGGTCCCCTTCAACCAGCTACAGCAGGGCTGGCAAAGCCCAGTCCTTGGAGA
chi-miR-1343	15	63661507	63661587	+	TGCTGGCTTCGGTGCTGGGGAGCGGCCCCCGGGCGGGCCTCTGCTCTGGCCCCTCCTGGGGCCCGCACTCTCGCTCCGGGC
chi-miR-137	1	74528654	74528758	-	GGTCCTCTGACTCTCTTCGGTGACGGGTATTCTTGGGTGGATAATACGGATTACGTTGTTATTGCTTAAGAATACGCGTAGTCGAGGAGAGTACCAGCGGCAGGC
chi-miR-1388	13	53226153	53226244	+	CCTGGGCAGTGCCTTCAGGACTGTCCAACCTGAGAATGGTGAGCATCCAGGGACAATCTCAGGTTCGTCAGCCCGCAAGGTGCCGTTCCCTC
chi-miR-140	14	36296945	36297058	+	TGTGTGTCTGTCTCTCTGTGTCCTGCCAGTGGTTTTACCCTATGGTAGGTTACGTCATGCTGTTCTACCACAGGGTAGAACCACGGACAGGATACCGGGGCACCCTCTGCATCG
chi-miR-144	11	19864221	19864316	-	GGGCCCTGACTGGGATATCATCATATACTGTAAGTTTGCGATGAGATACTACAGTATAGATGATGTACTCGTCCGGGTGCTCCCAGCTCTGGAGCC
chi-miR-148b	3	132072604	132072712	-	ATCATTTCCAGTCACCGTTAGCATTTGAGGTGAAGTTCTGTTATACACTCAGGCTGTGGCTCTCTGAAAGTCAGTGCATCACAGAACTTTGTCTCGAAAGCTTTCTAGC
chi-miR-15b	1	225109678	225109775	-	TTGAGGCCTTAAAGTACTGTAGCAGCACATCATGGTTTACATACTACAGTCAAGATGCGAATCATTATTTGCTGCTCTAGAAATTTAAGGAAATTCAT
chi-miR-16a	10	19816904	19816992	-	GTCAGCAGTGCCTTAGCAGCACGTAAATATTGGAGTTAAGATTCTAAAATTATCTCCAGTATTAACTGTGCTGCTGAAGTAAGGTTGAC
chi-miR-181b	3	11119349	11119437	-	CTGATGGCTGCACTCAACATTCATTGCTGTCGGTGGGTTTGACTTTGAATCAACTCACTGATCAATGAATGCAAACTGCGGACCAAACA
chi-miR-181c	5	9909158	9909250	-	CAAGGGTTTGGGGGAACATTCAACCTGTCGGTGAGTTTGGGCAGCTCAGGCAAACCATCGACCGTTGAGTGGACCCCGAGGCCTGGAACTGCC
chi-miR-187	23	21514103	21514211	+	GGCCGGGCTCCCAACGACACGGTGTGAGACCTCGGGCTACAACACGGGACCCGGGCGCTGCTCCGACCCCTCGTGTCTTGTGTTGCAGCCGGAGGGACGCAGGTCCGCA
chi-miR-188	X	52175927	52176036	-	TTCCCTGCTCCCTCTCTCACATCCCTTGCATGGTGGAGGGTGAGCTTTCTGAAAACCCCTCCCACATGCAGGGTTTGCAGGATGGTGAGCCTCGGCTTTTCTTGCTCTCT
chi-miR-18a	10	66183220	66183308	+	GCTTTTTGTTCTAAGGTGCATCTAGTGCAGATAGTGAAGTAGATTAGCATCTACTGCCCTAAGTGCTCCTTCTGGCATAAGAAGTTATG
chi-miR-193a	24	13219106	13219194	+	GCTGTGGTCCCAGAATCGGGGTTTTGAGGGCGAGATGAGTTTATGTTTTATCCAACTGGCCCACAAAGTCCCGCTTTTGGGGTCATTCT
chi-miR-193b	24	13219102	13219212	+	GGAGGCTGTGGTCCCAGAATCGGGGTTTTGAGGGCGAGATGAGTTTATGTTTTATCCAACTGGCCCACAAAGTCCCGCTTTTGGGGTCATTCTAGACGGCGAGGGATTCAG
chi-miR-197	1	86017435	86017542	+	TGCTGGAATCTGTGCTCCGGGGGCTGTGCCGGGTAGAGAGGGCAGTGGGAGGTAAGAGCTCTTCACCCTTCACCACCTTCTCCACCCAGCAGGGCCAGCACACTTTGG
chi-miR-19a	10	66183365	66183446	+	GCAGTCCTCTGTTAGTTTTGCATAGTTGCACTACAAGAAGAATGTAGTTGTGCAAATCTATGCAAAACTGATGGTGGCCTGC
chi-miR-204	2	65389040	65389145	+	GGCTACAGTCTTTCTTCATGTGACTCGTGGACTTCCCTTTGTCATCCTATGCCTGAGAATATATGAAGGAGGCTGGGAAGGCAAAGGGACGTTCAATTGTCATCAC
chi-miR-20a	10	66183515	66183621	+	GTGTGACGTGACAGCTTCTGTAGCACTAAAGTGCTTATAGTGCAGGTAGTGTTTAGTTATCTACTGCATTATGAGCACTTAAAGTACTGCTAGCTGTAGAACTCCAG
chi-miR-222	X	42557099	42557210	-	CAGCTGCTGGAATGTGTAGGTACCCTCAATGGCTCAGTAGCCAGTGTAGATCCTGTCTTTTGTAATCAGTAGCTACATCTGGCTACTGGGTCTCTGATGGCATCTTCTACCT
chi-miR-223	X	46023638	46023744	+	CCAGCCTTCTGCAGTGCCATGCTCTGTGTATTTGACAAGCTGAGTTGGACACTCCATGTAGTAGTGTCAGTTTGTCAAATACCCCAAGTGCGGCATATGCCTAGCAG
chi-miR-2284b	X	10193972	10194054	-	CTAGGTGTTGGCTGAAAAGTTTGTTCGGGTTAATCTGTACCATCTTATAGAAAAATCTGAACAAACTTTATGGCTAACCCAGT
chi-miR-2331	11	14581210	14581280	+	GGGTGGCTTCCGTGCCTGCAGATGTCTGTGAATTCCTGAAGGCTGAGACCCTGCAGCCAAAGAAGCTACCC
chi-miR-2332	11	17857723	17857796	+	CATAGCAGCTCCAGCACCATGTGACTGACTGCCTGGCCTGGAGGCCCTCGGTTTAAGGTCTTGGAGACAAAGTG
chi-miR-2404	21	578271	578336	+	ATTGCACTGCATGGTATCTGCATTCAGCAGTTTGTTCCTGCTGGCTGTTCAAAAGACAGTGCGATA
chi-miR-2411	1	103115681	103115755	+	AGAGGAAATGTGGAGTGACTGTCAGATGCAGCCAGCAGAATAAGTGGTTTGGCTGAACTGTCTTACTCCCACATC
chi-miR-2432	3	162941598	162941665	-	GACCTCTAAGTCTAGAACCCCTCTGATTCAGGATTCTCTGAGTCAGGATTCTAGGCTTAGAGGTCATA
chi-miR-24	2	31138489	31138568	-	GACCCGCCCTCCGGTGCCTACTGAGCTGATATCAGTTCTCATTTTACACACTGGCTCAGTTCAGCAGGAACAGGAGTCGA
chi-miR-2483	X	103586889	103586968	-	GAGTGAAAAGTTCCGTCAACCATCCAGCTGTTTGAGGTGATGCAAACAAACATCTGGTTGGTTGAGAGAATTTTTCACTT
chi-miR-28	1	196890308	196890393	-	GGTCCTTGCCCTCAAGGAGCTCACAGTCTATTGAGTTGCCTTTCTGACTTTCCCACTAGATTGAGAGCTCCTGGAGGGCAGGCACT
chi-miR-296	13	56861853	56861931	+	AGGACCCTTCCGGAGGGCCCCCCCCAATCCTGTTGTGCTTGGTTCAGAGGGTTGGGCGGAGGCTTTCCTGAAGGGTCTG
chi-miR-30e	1	15044262	15044367	+	TTCTGGGCAGTCTTTGCTACTGTAAACATCCTTGACTGGAAGCTGTAAGGCGTTGCAAGGAGCTTTCAGTCGGATGTTTACAGCGGCAGGCTGCCACGGTCATCCC
chi-miR-30f	9	2808655	2808738	+	GAGGGCCAGATACTGTAAACACCCTACACTCTCAGCTGTGCACAGTGAGAAAGCTGGGAGGAGGCTGTTTACTCTCTCTGCCTT
chi-miR-324	11	26568609	26568702	-	CTGAACTGGCTATGCCTCCCCGCATCCCCTAGGGCATTGGTGTAAAGCTGGAGACCCACTGCCCCAGGTGCTGCTGGGGGTTGTAGTCTGACCC
chi-miR-326	15	52724854	52724955	-	GGAGCCTCGTCTGTCTGTTGGGCTGGAGGCAGGGCCTTTGTGAAGGCGGGTTGTGCTCAGATCGCCTCTGGGCCCTTCCTCCAGCCCAGAGGCGGATTCACC
chi-miR-328	14	34186310	34186403	-	CTGTTTCGGAGCCTGGAGCGGGGGGGCAGGAGGGGCTCAGGGAGATAGTGTGTGCTGCCCCTGGCCCTCTCTGCCCTTCCGTCCCCCGTTCCTG
chi-miR-330	14	52295496	52295603	-	TCGTGCTGTGTGATCTTTGGCGATCACTGCCTCTCTGGGCCTGTGTCTTAGGCTCTGCAAGATCAACCGAGCAAAGCACACGGCCTGCAGAGAGGCAGCGCTCCGCTC
chi-miR-331	3	131317002	131317112	+	CACTCCCAAGGAGTTTGGTTTTGTTTGGGTTTGTTCTAGGTATGGTCCCAGGGATCCCAGATCAAACCAGGCCCCTGGGCCTATCCTAGAACCAACCTAAACTCGCGCATC
chi-miR-338	JH922317.1	15261	15352	-	GCACGGGCCGTCCTCCCCAACAATATCCTGGTGCTGAGTGATGACACACGCAACTCCAGCATCAGTGATTTTGTTGAAGAGGGCAGCTGCCA
chi-miR-33a	3	216917389	216917465	+	TGCTGCGGTGCATTGTAGTTGCATTGCATGTTCCGGCGGCACCGTGCAATGTTTCCACAGTGCATCACAGAGGCCTG
chi-miR-340	5	935975	936080	+	GTTTGTACCTGGTGTGATTATAAAGCAATGAGACTGATTGTCATGTGTCGTTTGTGGGATCCGTCTCAGTTACTTTATAGCCATACCTGGTATCTTATACCACAGA
chi-miR-342	18	63718035	63718116	+	CGAGGCGAGGGGTGCTATCTGTGGTTGAGGACACGGCAAATGGAACTGTCTCACACAGAAATCGCACCCATCTCCTCGGCCC
chi-miR-3431	X	79048317	79048413	+	ATACCCAATGAATGCGAAAACCTCAGTCAGCCTTGTGGATGTATGTTCTGCAGACCTGACATCTAGAGGACTGACTGAAATTTTCACTTTCAGCTAA
chi-miR-3432	24	33813647	33813740	-	CAGCCGACGTTGCGGCATGCGGGATCTTTAGTTGTGGCGTGTGCATTCTTAGTTGCAGCAACTAAAGATCCCTCAGGCTGCAGTGAAGATCAGA
chi-miR-345	18	63883630	63883730	+	GAGACCCAAACCCAGGTCTGCTGACTCCTAGTCCAGTGCTTGTGATGGCTGGTGGGCCCTGAACTAGGGGTCTGGAGGCCTGGGTTTGAATATCACCAGCC
chi-miR-34b	15	21244248	21244353	+	GCCCGGTGCTCGGTTTGTAGGCAGTGTAATTAGCTGATTGTACTCTCATGCTTACAATCACTAGTTCCACTGCCATCAAAACAAGGCACAGCATCACCCGCCGCCC
chi-miR-34c	15	21244970	21245071	+	TGAGTCTAGTTACTAGGCAGTGTAGTTAGCTGATTGCTAATAATACCAATCACTAACCACACGGCCAGGTAAAAAGATTTGGGAATTCATCCAAATGAGCTG
chi-miR-361	X	73739805	73739900	-	CCTGGGATTTGGGAGCTTATCAGAATCTCCAGGGGTACTTATAATTTGAAAAAGTCCCCCAGGTGTGATTCTGATTTGCTTCCTTCTCCTCCTCCT
chi-miR-363	X	95608610	95608720	+	TTGTAAAATGACCTGTTTTGCTGTTGTCGGGTGGATCACGATGCAATTTTGATTAGTATAATAGGAGAAAAATTGCACGGTATCCATCTGCGAACCGCAGGACCCTTGTTG
chi-miR-365	11	18086995	18087105	-	AGAGTGCTCGAGGACAGCAAGAAAAATGAGGGACTTTCAGGGGCAGCTGTGTTTTCTGACTCAGTCATAATGCCCCTAAAAATCCTTATTGTTCTTGCAGTGTGCATCAGG
chi-miR-378	5	58587404	58587513	+	GCAGCCAGTGGGTGACAGAGCCACCCAGGGCTCCTGACTCCAGGTCCTGTGTGTTACCTCGAAATAGCACTGGACTTGGAGTCAGAAGGCCTGAGTGGAATCGCCTTCCC
chi-miR-421	X	62832030	62832141	-	GTATTCGCAGTGCCTAATTCGGTGCACATTGTAGGCCTCATTAAATGTTTGTTGAATGAAAAAATGAATCATCAACAGACATTAATTGGGCGCCTGCTCTGTGATCTCCATG
chi-miR-423	11	20863503	20863622	+	ACTTGTGAGGAAATAAAGGAAGTTAGGCTGAGGGGCAGAGAGCGAGACTTTTCTATTTTCCAAAAGCTCGGTCTGAGGCCCCTCAGTCTTGCTTCCTACCCCGCGCTTGAGTTTCTCCCC
chi-miR-425	19	50919247	50919332	+	AAAGTGCTTTGGAATGACACGATCACTCCCGTTGAGTGGGCACCCAAGAAGCCATCGGGAATGTCGTGTCCGCCCAGTGCTCTTTC
chi-miR-450	X	95349990	95350082	+	CAAAGAAAGATGCTAAACTATTTTTGCGATGTGTTCCTAATATGTAATCTAAATGTATTGGGAACATTTTGCATTCATAGTTTTGTATCAATA
chi-miR-454	11	9659203	9659316	-	CTGTTTATTACCAGATCCTAGAACCCTATCGATATTGTCTCTGCTGTGTAAATAGCTCTGAGTAGTGCAATATTGCTTATAGGGTTTTGGTGTTTGGGAAGAACAATGGGCAGG
chi-miR-455	2	9471671	9471783	-	GCGAGTGCCCGCGCCCTTCCCTGGCGTGAGGGTATGTGCCTTTGGACTACATCGTGGAAGCCAGCACCATGCAGTCCATGGGCATATACACTTGCCTCAAGGCCTATGTCATC
chi-miR-490	4	100392472	100392599	+	TGGAGACCTTGCTGGTTTGGAAAGTTCATTGTTCGACACCATGGATCTCCAGGTGGGTCACGTTTAGAGATACACCAACCTGGAGGACTCCATGCTGTTGAGCTGTTCACAAGCAGCGGACACTTCTA
chi-miR-491	2	88514479	88514579	+	GGGAATTGACTTAGCTGGGTAGTGGGGAACCCTTCCATGAGGAGTAGAACACTCCTTATGCAAGATTCCCTTCTACCTGACTGGGTTGGAGTCATATCCTG
chi-miR-500	X	52160480	52160563	-	GCTCCCCCTCTCTAATCCTTGCTACCTGGGTGAGAGTGCTTTCTGAATGCAATGCACCTGGGCAAGGATTCTGAGAGAGGGAGC
chi-miR-505	X	90390157	90390266	+	TAAATTGATGCACCCAGTGGGGGAGCCAGGAAGTATTGATGTTTCTGCCAGTTTAGCGTCAACACTTGCTGGTTTCCTCTCTGGAGCATCACTAAATTCGTGGATTTTCA
chi-miR-532	X	52176257	52176357	-	GACTTGCTTTCTCTCTTACATGCCTTGAGTGTAGGACCGTTGGCATCTTAATTACCCTCCCACACCCAAGGCTTGCAGGAGGGCCAGCCTTTTCCTCCCTC
chi-miR-542	X	95348817	95348925	+	GTCAAGGATGCACAGACCTCAGACATCTCGGGGATCATCATGTCACGAGATACCACTGTGCACTTGTGACAGATTGATAACTGAAAGGTCTGGGAGCCGCTCATCTTCA
chi-miR-708	21	16030453	16030566	+	CTGTGTGTGAAGTGGTAACTGCCCTCAAGGAGCTTACAATCTAGCTGGGGGTAAACGACTTGCACATGAACGCATCTAGACTGTGAGCTTCTAGAGGGCAGGGACCTTACCCTA
chi-miR-7-3p	2	35555183	35555329	+	TTATACAGAGCCTGTAGAAAATGTAGAAGATTCAGTGGATGTTGGTCTAGTTCTGTGTGGAAGACTAGTGATTTTGTTGTTTTTAGATAACTGAATCGACAACAAATCACAGTCTGCCATATGGCACAGGCCATGCCTCTACAGGAC
chi-miR-873	2	96706778	96706876	-	TAAGTTTGTGTGCATTTGCAGGAACTTGTGAGTCTCCTATTGAACATGAACAGGAGGCTGATGAGTTCCCGGGAACACCCACAAATCTTCCTACTCATT
chi-miR-874	5	46461325	46461434	-	GCTCCTTCGGATGAATTTTTGGTGTTAGCCCTGCGGCCCCACGCACCAGGGTAAGAGAGACTCGCTTCCTGCCCTGGCCCGAGGGACCGACTGGCTGGGCCTGCCTTCTG
chi-miR-876	2	96681611	96681691	-	TGAAGTGCTGTGGATTTCTTTGTGAATCACCATATCTAAGCTAATGTGGTGGTGGTTTACAAAGTAATTCATAGTGCTTCA
chi-miR-877	20	27510214	27510325	-	CTGCCGAGAGGCTCGAGAAGGTAGAGGAGATGGCGCAGGGGACACGAGCTAAAATGGGGGGCTCCTGGGACCCCCCAACATGTGTCCTCTTCTCCCTCCTCCCAGGTGTACG
chi-miR-92a	10	66183770	66183868	+	GGAAAATCAAACCCCTTTCTACACAGGTTGGGATCAGTTGCAATGCTGTGTTTCTGTATGGTATTGCACTTGTCCCGGCCTGTTGAGTTTGGTGGGGAT
chi-miR-98	X	49399093	49399211	+	AGGACTCTGCTCATGCTGGGGTGAGGTAGTAAGTTGTATTGTTGTGGGGTAGGGATTTTAGGCCCCAATTAGAAGATAACTATACAACTTACTACTTTCCCTGGTGTGTAGCACATTCA
chi-miR-99b	14	56569564	56569633	+	GGCACCCACCCGTAGAACCGACCTTGCGGGGCCTTCGCCGCACACAAGCTCGTGTCTGTGGGTCCGTGTC
oar-let-7a	2	27314900	27314979	-	TGGGATGAGGTAGTAGGTTGTATAGTTTTAGGGTCACACCCACCGCTGGGAGATAACTATACAATCTACTGTCTTTCCTA
oar-let-7b	3	220572597	220572680	+	CGGGGTGAGGTAGTAGGTTGTGTGGTTTCAGGGTAGTGATGTTGCCCCCTCGGAAGATAACTATACAACCTACTGCCTTCCTTG
oar-let-7c	1	138828275	138828358	-	GCATCCGGGTTGAGGTAGTAGGTTGTATGGTTTAGAGTTACACCCTGGGAGTTAACTGTACAACCTTCTAGCTTTCCTTGGAGC
oar-let-7d	2	27312334	27312420	-	CCTAGGAAGAGGTAGTAGGTTGCATAGTTTTAGGGCAGGGATTTTGCCCACAAGGAGGTAACTATACGACCTGCTGCCTTTCTTAGG
oar-let-7f	X	49398225	49398307	+	TGTGGGATGAGGTAGTAGATTGTATAGTTTTAGGGTCATACCCCATCTTGGAGATAACTATACAGTCTACTGTCTTTCCCACG
oar-let-7g	19	48603621	48603703	+	AGGCTGAGGTAGTAGTTTGTACAGTTTGAGGGTCTATGATACCACCCGGTACAGGAGATAACTGTACAGGCCACTGCCTTGCC
oar-let-7i	3	156850169	156850252	-	CTGGCTGAGGTAGTAGTTTGTGCTGTTGGTCGGGTTGTGACATTGCCCGCTGTGGAGATAACTGCGCAAGCTACTGCCTTGCTA
oar-miR-103	16	334725	334796	-	CTGCCCTCGGCTTCTCTACAGTGCTGCCTTGTCGCATGGGGATCAAGCAGCATTGTACAGGGCTATGAAGGC
oar-miR-106a	X	95607797	95607877	+	CCTTGGCCATGTAAAAGTGCTTACAGTGCAGGTAGCTTTTTGAGATCTACTGCAATGCAAGCACTTCTTACATTACCATGG
oar-miR-106b	24	36272711	36272790	+	CCTGCCGGGGCTAAAGTGCTGACAGTGCAGATAGTGGTCCTGTGTGCTACCGCACTGTGGGTACTTGCTGCTCCAGCAGG
oar-miR-107	22	10997793	10997873	-	CTCTCTGCTTTCAGCTTCTTTACAGTGTTGCCTTGTGGCATGGAGTTCAAGCAGCATTGTACAGGGCTATCAAAGCACAGA
oar-miR-10a	11	37458700	37458808	+	GATCTGTCTGTCTTCTGTATATACCCTGTAGATCCGAATTTGTGTAAGGAATTTTGTGATCACAAATTCGTATCTAGGGGAATATGTAGTTGACATAAACACTCCGCTC
oar-miR-10b	2	132857579	132857677	-	CAGTAACGTTGTCTATATATACCCTGTAGAACCGAATTTGTGTGGTATCCATGTAGTCACAGATTCGATTCTAGGGGAATATATGGTCGATGCAAAAAC
oar-miR-1185	18	64638036	64638141	+	AGCTGCCCTTTGGTACTTGAAGAGAGGATACCCTTTGTATGTTCACTTAATTAATGGCGAATATACAGAGGGAGACTCTTATTTGCGTATCAAACTCTGACTGGGA
oar-miR-1197	18	64621814	64621942	+	GAGGCGAGGTCGGCATCCCTTCCTGGTATTTGAAGACGCGGTTGACCATGGTGTGTACGCTTTATTTATGACGTAGGACACATGGTCTACTTCTTCTCGATATCACATCTTCGCCTTGGAAGACCTTCC
oar-miR-125b	15	32313910	32313997	-	CGCGCGCCTCTCAATCCCTGAGACCCTAACTTGTGATGTTTACCGTTTAAATCCACGGGTTAGGCTCTTGGGAGCTGCGAGTCGCGCC
oar-miR-127	18	64482232	64482345	+	GCTTTGATCACTGTCTCCAGCCTGCTGAAGCTCAGAGGGCTCTGATTCAGAAAGATCATCGGATCCGTCTGAGCTTGGCTGGTCGGAAGTCTCCTCATCTGCTTCCTTCGGGTT
oar-miR-133	13	54047670	54047763	-	GGGACCGAATGCTTTGCTAAAGCTGGTAAAATGGAACCAAATCAACTGTTCGATGGATTTGGTCCCCTTCAACCAGCTGTAGCTGCGCATTGAT
oar-miR-134	18	64649249	64649355	+	GGTGTCAGCACCGTTCAGGGTGTGTGACTGGTTGACCAGAGGGGCAAGCACTCCGTTCACCCTCTGGGCTGCCTCGTCACCAACCCTCAGCACCAACCGCACCTGCC
oar-miR-136	18	64483913	64484004	+	TCGGATGAGCCCTCGGAGGACTCCATTTGTTTTGATGATGGATTCTTACGCTCCATCATCGTCTCAAATGAGTCTTCAGAGGGTTCTATCAT
oar-miR-143	5	58323580	58323680	+	GCGTCCTGTCTCCCAGCCTGAGGTGCAGTGCTGCATCTCTGGTCAGTTGGGAGTCTGAGATGAAGCACTGTAGCTCGGGAAGGGAGAAGTTGTTCTACAGC
oar-miR-148a	4	69928718	69928785	+	GAGGCAAAGTTCTGAGACACTCCGACTCTGAATATGATAGAAGTCAGTGCACTACAGAACTTTGTCTC
oar-miR-150	14	54984964	54985060	-	TCTCTCCTCACGGCCCTGTCTCCCAACCCTTGTACCAGTGTGTGTCTCGGTCCCTGGTACAGGTACGGGGAGGCAGGGACCTGGGGATCCCAGCAGC
oar-miR-152	11	37992693	37992769	+	GGCCCAGTTTCTGTGATACTCTCCGACTCGGGCTCTGGAGCAGTCAGTGCATGACAGAACTTGGGCCCGGACGGACC
oar-miR-154a	18	64654040	64654144	+	TGCTAATCTGCGGAACTTGAAGATAGGTTATCCGTGTAGCCTTCGCTTTACTTGTGACGAATCATACACGGTTCACCTATTTTTTAGTACCAAATCCCGCCTTGG
oar-miR-154b	18	64654349	64654457	+	AGAGATACTTGGTGGTACTTGAAGAGAGGTCTTCCATGGTGCATTCGCTTTATTCTTTGACGAATCATACATGGTTGACCTTTTTTTAGGTATCAAATCTGGCCTTGAA
oar-miR-16b	1	225109535	225109627	-	CATACTTGTTCCGCTCTAGCAGCACGTAAATATTGGGGTAGTAAAATAAATATTAAACACCAATATTATTGTGCTGCTTTAGCGTGACAGGGA
oar-miR-17	10	66183083	66183166	+	GTCAGAATAATGTCAAAGTGCTTACAGTGCAGGTAGTGATTTGTGCATCTACTGCAGTGAAGGCACTTGTAGCATTATGGTGAC
oar-miR-181a	12	75863407	75863516	-	TGAGCTTCGAGGTTGCTTCAGTGAACATTCAACGCTGTCGGTGAGTTTGGAATTAAAAATCAAAACCATCGACCGTTGATTGTACCCTATGGCCAACCACCATCTCCACC
oar-miR-191	19	50918763	50918853	+	GGCTGGACAGCGGGCAACGGAATCCCAAAAGCAGCTGTTGTCTCCAGAGCATTCCAGCTGCGCTTGGATTTCGTTCCCTGCTCTCCTGCCT
oar-miR-194	21	42430120	42430202	-	TGGCTCCCACCCCCTGTAACAGCAACTCCATGTGGAAGTACCACTAGTTCCAGTGGGGCTGCTGTTATCTGGGGTGGGGGCCA
oar-miR-199a	12	37776035	37776138	-	TGGAAGCTTCTGGAGATCCTGCTCCGTCGCCCCAGTGTTCAGACTACCTGTTCAGGACAATGCCGTTGTACAGTAGTCTGCACATTGGTTAGACTGGGCAAGGG
oar-miR-19b	10	66183662	66183748	+	CACTGTTCTATGGTTAGTTTTGCAGGTTTGCATCCAGCTGTGTGATATTCTGCTGTGCAAATCCATGCAAAACTGACTGTGGTAGTG
oar-miR-200a	12	49397298	49397383	-	GGGCCTCTGTGGACATCTTACCGGACAGTGCTGGATTTCTCGGCTCGACTCTAACACTGTCTGGTAACGATGTTCAAAGGTGACCC
oar-miR-200b	12	49397881	49397939	-	CCATCTTACTGGGCAGCATTGGATGGTGTCTGGTCTCTAATACTGCCTGGTAATGATGA
oar-miR-200c	3	207451076	207451140	-	CGTCTTACCCAGCAGTGTTTGGGTGCTGGTTGGGAGTCTCTAATACTGCCGGGTAATGATGGAGG
oar-miR-21	11	10358524	10358595	+	TGTCGGGTAGCTTATCAGACTGATGTTGACTGTTGAATCTCATGGCAACAGCAGTCGATGGGCTGTCTGACA
oar-miR-218a	16	576150	576211	-	TTTGTGCTTGATCTAACCATGTGGTGGAACGATGGAAACGGAACATGGTTCTGTCAAGCACC
oar-miR-221	X	42556431	42556540	-	CCAACATCCAGGTCTAGGGCATGAACCTGGCATACAATGTAGATTTCTGTGTTTGTTGAGCAACAGCTACATTGTCTGCTGGGTTTCAGGCTACCTGGAAACACGTTCTT
oar-miR-22	11	22431190	22431274	-	GGCTGAGCCGCAGTAGTTCTTCAGTGGCAAGCTTTATGTCCTGACCCAGCTAAAGCTGCCAGTTGAAGAACTGTTGCCCTCTGCC
oar-miR-23a	5	9936056	9936128	+	GGCCGGCTGGGGTTCCTGGGGATGGGATTTGCTGCCTGTCACAAATCACATTGCCAGGGATTTCCAACCGACC
oar-miR-23b	2	31139257	31139316	-	GGGTTCCTGGCATGCTGATTTGTGACTTAAGATTAAAATCACATTGCCAGGGATTACCAC
oar-miR-25	24	36273119	36273202	+	GGCCAGTGTTGAGAGGCGGAGACTTGGGCAATTGCTGGACGCTGCCCCGGGCATTGCACTTGTCTCGGTCTGACAGTGCCGGCC
oar-miR-26a	3	161555137	161555220	+	GGCTGTGGCTGGATTCAAGTAATCCAGGATAGGCTGTTTCCATCCGTGAGGCCTATTCTTGATTACTTGTTTCTGGAGGCAGCT
oar-miR-26b	2	219397169	219397253	+	TGCCCGGGACCCAGTTCAAGTAATTCAGGATAGGTTGTGTGCTGTCCAGCCTGTTCTCCATTACTTGGCTCGGGGGCCGGTGCCC
oar-miR-27a	5	9936230	9936307	+	TGGCCTGGGGAGCAGGGCTTAGCTGCTTGTGAGCAGGTCCACATCAAGTCGTGTTCACAGTGGCTAAGTTCCGCCCCC
oar-miR-299	18	64620132	64620192	+	GAAATGGTTTACCGTCCCACATACATTCTGAATATGTATGTGGGACGGTAAACCACAAAAG
oar-miR-29a	4	94625755	94625818	-	ATGACTGATTTCTTTTGGTGTTCAGAGTCAATATAATTTTCTAGCACCATCTGAAATCGGTTAT
oar-miR-29b	12	73693077	73693157	+	CTTCTGGAAGCTGGTTTCACATGGTGGCTTAGATTTTTCCATCTTTGTATCTAGCACCATTTGAAATCAGTGTTTTAGGAG
oar-miR-30a	9	2771018	2771084	+	CTGTAAACATCCTCGACTGGAAGCTGTGAGGCTGCAGAAAGGCTTTCAGTCGGATGTTTGCAGCTGC
oar-miR-30b	9	20014830	20014917	+	CCAAGTTTCCAGTTCATGTAAACATCCTACACTCAGCTGTAACACTTGAGTCGGCTGGGAGGTGGATGTTTACTTCAGCTGACTTGGA
oar-miR-30c	1	15047377	15047481	+	CAGACTGTAACCATGCCGTAGTGTGTGTAAACATCCTACACTCTCAGCTGTGAGCTCGAGGTGGCTGGGAGAGGGTTGTTTACTCCTTCTGCCATGGAAAACGTC
oar-miR-30d	9	20010391	20010460	+	GTTGTTGTAAACATCCCCGACTGGAAGCTGTACCACACAGCTAAGCTTTCAGTCAGATGTTTGCTGCTAC
oar-miR-323a	18	64621994	64622094	+	CTGCTGCTTGGTACTTGGAGAGAGGTGGTCCGTGGCGCGTTCGCTTTATTTATGGCGCACATTACACGGTCGACCTCTTTGCGGTATCTAATCCCGCCTTG
oar-miR-323b	18	64650704	64650813	+	CCAGCAGTGCTGCCTCACGGTACTTGGAGGGAGGTTGTCCGTGGTGAGTTTGCATTGTCTAATGATGCCCAATACACGGTCGATCTCTTTTCGGTATCAGATTGCACCGG
oar-miR-323c	18	64660418	64660527	+	GCGTGCTGCTGCACTTGATGCTTGAGGAGAGGTTGCCCGTGGCCGGTTCGCATTCTTCATGTCGCACAATACACGGTCGGCCTCTCTTCGGTATCAAATCCCACCTTGCA
oar-miR-329a	18	64623304	64623407	+	TGTAATTGGTGGTACTTGAGGAGAGGTTTTCTAGGTCTCCGTTTCTTTCATGAGGATGAAACACACCTGGTTAACCTTTTTTCCAGTATCAGATCCCACCTTGG
oar-miR-329b	18	64622989	64623112	+	CACTGGTGTTCTGGTCAGTGTTCACCCATGGTACCTGAAGAGAGGTTTTCTGGGTTTCTGTTTCTTTAATGAGGATGAAACACACCTGGTTAACCTCTTTTCCAGTATCAAATCCCATCTTGAA
oar-miR-362	X	52161760	52161824	-	CTCGAATCCTTGGAACCTAGGTGTGAGTGCTACTCTAGTGCAACACACCTATTCAAGGATTCAAA
oar-miR-369	18	64659576	64659682	+	AGCATCTCTCCTGGTACCTGAAGGGAGATCGACCGTGTTATATTCGCTTTATTGACTTCGAATAATACATGGTTGATCTTTTCTCAGTATCAAATCTCACCTTGGAG
oar-miR-370	18	64509800	64509905	+	GTCTGGGGCACAAGGCAGAGAAGCCAGGTCACGTCTCTGCAGTTACACCGCTCTCGAGTGCCTGCTGGGGTGGAACCTGGTCTGTCTGTCTGTCTAGCACCACAGC
oar-miR-374a	X	62895917	62895988	-	TACATCGGCCATTATAATACAACCTGATAAGTGTTACAGCACTTATCAGGTTGTATTGTAATTGTCTGTGTA
oar-miR-374b	X	62832192	62832286	-	GAAGAAATCCTACTCGGATGGATATAATACAACCTGCTAAGTGTCCTAGCACTTATCAGGTTGTATTATCATTGTCCGTGTCTATGGCTCTCGTC
oar-miR-376a	18	64636085	64636187	+	TCCTTCTTTGGTATTTAAAAGGTAGATTCTCCTTCTATGAGTACATTATTTACGATTAATCATAGAGGAAAATCCACGTTTTCAGTATCAAATGCTGCTTGGA
oar-miR-376b	18	64635717	64635822	+	CGTCTTTCTTTGGTATTTAAAAGGTGGATATTCCTTCTATGTTTACGTGATTCATAGATAATCATAGAGGAAAATCCATGTTTTCAGTATCAAATGCTACTCTGGA
oar-miR-376c	18	64634970	64635074	+	ATCCTTCTTTGGTATTTAAAAGGTGGATATTCCGTCTATGTTTATGTTATTTATGGTTAAACATAGAGGAAATTCCACGTTTTCAGTATCAAATGCTGCTTGGAA
oar-miR-376d	18	64635335	64635444	+	GGGATCCATCCTGTTTGGTATTTAAAAGGTAGATTTTCCTTCTATGGTTACGGGTTTGGTGATTAATCATAGAGGAAAATCCACATTTTCAGTATCAAATGCTGCTTTGG
oar-miR-376e	18	64634599	64634704	+	GCTCAATGTTTGATATTCAAAAGGTGGATATTCCTTCTATGTTTACAGGATTGACAGCTAAACATAGAGGAAAATCCACATTTTAAGTATCTAAATTTGCTTTTGA
oar-miR-377	18	64656433	64656562	+	AGAGGTATCTTGGTGCTCAGGCCCTGCTGACGTTTGATCCTTGAGCAGAGGTTGCCTTTGGTGAATTCGCTTTATTTATGTTGAATCACACAAAGGCAACTTTCGTTTGAGTATCAAATCCTGCTTGGGA
oar-miR-379	18	64618367	64618491	+	CTGATTCTGGGGTCAGCACCACTCCACGGTTCCTGCAGAGATGGTAGACTATGGAACGTAGGCTGTGTGATTTCTGACCTATGTAACATGGTCCACTAACTCTCAGTATCCAATCCGTCCTCGGA
oar-miR-380	18	64621315	64621417	+	CCTTCCCACGGTACCTGAAAAGATGGTTGACCACAGAACATGCGCTGTCTCTATGTCGTATGTAATGTGGTCCACGTCTTCTCAATATCAAATTCAGTCGCAG
oar-miR-381	18	64639697	64639824	+	AGCGATGGACCTGCCCAATGCTACTACTGTTTGGTACTTAAAGCGAGGTTGCCCTTTGTATATTCGGTTTTTTGACGCAGAATATACAAGGGCAAGCTCTCTGTGAGTATCAAACCCTGGACCCAGTC
oar-miR-382	18	64648866	64648991	+	CCCTGCTCTGTCTTGCCTCTGCCTTTCTGTGGTACTTGAAGAGAAGTTGTTCGTGGTGGATTCGCTTTACTTATGACGAATCATTCACGGACAACACTTTTTTCAGTACCAAATACTACCTCTAAG
oar-miR-3955	18	64596942	64597047	+	ATGGTTTGAAAGTATGGGATACATTTGATGGCTGATCCTCTCACTACTTTATACCTTGGGTAGTGGGATTTTAGTCCATCATAGAGCAAGCAGATTTGTTTTCACC
oar-miR-3956	18	64638770	64638898	+	TGGGAGCCATCGCCCTGGGCCAGGTACGTGGATGCTGAAGGTCAGAGGGAAGTGCTTCTGTCTCCACGTGTGTTCTCCAGGCCTCTGACCTTCCTGCATCCCGTTCATCTCTAGGATGATGGCTAGAAG
oar-miR-3957	18	64658764	64658868	+	CCAGAGGCAGTGTTGGTGGGAGCTCGGAGAGTGGAGCTGTGGGTGTCAGGGTCAGGCACACGCACAGCACCTCACTGAGCTCCTTCCAAAGGCAACGTCTTCCAA
oar-miR-3958	18	64631920	64632023	+	CTGGTCTGAGATGTTCGAAAGGAGGTTGTCCGTGATGTATTTGCTTTATTTGTGGCAGATATTGCACGGTTGATCTCTTTTCTTCATCAAATGCCTTCTTGAAG
oar-miR-3959	18	64645519	64645619	+	ATGGTCCGTGATAGGGGAGTGGATGGTTGATCAGAGAACATACATTTTGTCAATGATGTATGTCAACTGATCCACAGTCCCTCCCTATCCAGTCACTTCTC
oar-miR-409	18	64659285	64659385	+	CCTCTCCATGGTACGCGGGGAGAGGTTACCCGAGCAACTTTGCATCTGGACGACGAATGTTGCTCGGTGAACCCCTTTTCGGTATCAAAATCCATCAGAGA
oar-miR-410	18	64659890	64660015	+	CACCTGCGGTCTGTGGAGTAGGCGCCACTTTGGGTACTTGAGGAGAGGTTGTCTGTGATGAGTTCGCTTTATTAATGACGAATATAACACAGATGGCCTGTTTTCAGTACCACCCACCCCTCGTGC
oar-miR-411a	18	64619631	64619755	+	CCCCAGCCTCTGTCCTCGGCGTCCCTGTGTGGTACTCGGAGAGATAGTAGACCGTATAGCGTACGCTTTATCTGTGACGTATGTAACACGGTCCACTAACCCTCAGTATCAAATCCGTCCTCGAG
oar-miR-411b	18	64621476	64621576	+	CATTTCGCTGTATGTGGAGAGATGGTCGACCATAAAACGTACGTGTGCTTTATGACGTATGTCACATGGTCCACTAATTCTCAGCATCAGTCAGCCTGAGG
oar-miR-412	18	64659412	64659535	+	AGGGAAGAACGTCAGTACCAGCAACCACTCTGGGGTACAGGACGGATGGTCGACCAGTTGGAAAGTAATTGTTTCTAATGTACTTCACCTGGTCCACTAGCTGTCCGTACCCACTGCAGCCTGC
oar-miR-431	18	64480275	64480365	+	CGTCCTGCGAGGTGTCTTGCAGGCCGTCATGCAGGCCACACTGACGGAAACGTTGCAGGTCGTCTTGCAGGGCGTCTCGCAAGACGACACA
oar-miR-432	18	64483729	64483818	+	GCATGACTCCTCCAAGTCTTGGAGTAGGTCATTGGGTGGATCCTTTATTTCCCTATGTGGGCCACTGGATGGCTCCTCCATGTCTTGGCG
oar-miR-433	18	64481132	64481245	+	ACCCAGTGGCCGGGGAGAAGTACGGTGAGCCTGTCATTGTTCAGAGAGGCTAGATCCTCCTTGTTGAGAAGGATCATGATGGGCTCCTCGGTGTTCTCCAGGTAGCGGCACCAC
oar-miR-485	18	64649943	64650053	+	CAAGTGTCCACTTATGGTACTTGAAGAGAGGCTGGCCGTGATGAATTCGATTCATCAAAGCGAGTCATACACGGCTCTCCTCTCTTTTAGTGTCAAATTCTGCCTCGGAGG
oar-miR-487a	18	64645935	64646037	+	GTTAGCCTTTGGTACTTGAAGAGTGGCTATCCCTGCTGTGTTCGCTGTATTTATGACGAATCATACAGGGACATCCAGTTTTTCAGTATCAAATACTGCTCTG
oar-miR-487b	18	64640210	64640316	+	TGCTAACCTTTGGTACTTGGAGAGTGGTTATCCCTGTCCTGTTCGTTTTACTCATGTCGAATCGTACAGGGTCATCCACTTTTTCAGTATCAAGAGCGCAGACCGTA
oar-miR-493	18	64466052	64466166	+	GGGGCTCCCTCTGGCCCCCAGGGCCTTGTACATGGTAGGCTTTCATTCATTCGTTTGCACATTCGGTGAAGGTCTACTGTGTGCCAGGCCCTGTGCCAGGCAGCAAGTAAATGGA
oar-miR-494	18	64626194	64626290	+	ATCTTCGATACTTGAAGGAGAGGTTATCCGTGTTGTCTTCTCTTTATTTATGATGAAACATACACGGGAAACCTCTTTTTTAGTATCAAATCCCACC
oar-miR-495	18	64629957	64630082	+	GCACATCCGTGCCCATCAGGGCTGACCGCTGGTACCTGAGAAGAAGTCGCCCATGTTCTTTTCGCTTGATTTGTGTCGAAACAAACATGGTGCACTTCTTTTTCGGTGTCAAATCTCAGCGCGGGG
oar-miR-496	18	64654836	64654954	+	GACACGTCAGAAGCCAGCATCCGAGTCGGGTACTCGAATGGAGGTTGTCCATGGTGTGTTCATTTTATTTATGATGAGTATTACATGGCCAATCTCCTTTCAGTACTAAATTCTTCTTG
oar-miR-539	18	64640979	64641088	+	CACGTCGCTATCTCATACTTGAGGAGAAATTATCCTTGGTGTGTTCACTTTATTTGGGATGAATCATACAAGGACAATTTCTTTTTGAGTATCAAATCCTGCCTCGGCGG
oar-miR-541	18	64658371	64658484	+	CTGAACTTGGGCCAACGTCAGGGAAAGGATTCTGCTGTCGGTCCCACTCCAAAGTTCGAAACATGGGTGGTGGGCACAGAATCCGGCCTCTGCTGTGGCACACGCCGCCTGCTC
oar-miR-543	18	64628521	64628643	+	GCTGAGCTGCCGAATGATCCTGACCTGTGGTGCTTAAGGAGAAGTTGCCCGTGTCTTTTTCGCTTTATATGTGACGAAACATTCGCGGTGCACTTCTTTTTCAGTATCCAATTCAGCCTCGAA
oar-miR-544	18	64642597	64642697	+	TCAGATTTTCATCACCTAGGGATCTTGTTAAAAGGCAGATTCTGATTCAGGGACCAAGATTCTGCATTTTTAGCAAGTTCCCAAGTGATGCTAATGCTTCT
oar-miR-655	18	64643501	64643607	+	AACTGTTCAGGGATATTTGAGGAGAGGTTATCCGTGTTATGTTCGCTTGGCTCATCATGAATAATACATGGTTAACCTCTCTTTGAATATCAAACTCTGCCTCGAGG
oar-miR-668	18	64649800	64649904	+	CGGGAGTCACCGCTGCTTAGGGTAAGTGCGTCTCGGGTGAGCATGCAATGAATTGCTCGCATGTCACTCGGCCCACTACCCAAGGTTGTTCCACCCCTTCCTTAC
oar-miR-758	18	64622292	64622391	+	CACGTGCCTGGGTACATGAGGTGGTTGACCAGAGAGCACACGCTTCATTTGTGCCGTTTGTGACCTGGTCCACTAACCCTCAGTATCTAATCCCCTCTTG
oar-miR-99a	1	138829036	138829116	-	CCCATTGGCATAAACCCGTAGATCCGATCTTGTGGTGAAGTGGACCGCACAAGCTCGCTTCTATGGGTCTGTGTCAGTGTG
miR-1175-1	20	26478810	26478889	+	TGCGTCCCATGGAGGGGTTTGGGCTGTGCTTCTCTGCCCTTTCACGGAAGTGGAGCCAGAAACCTTGCCAAGGCCGTGGC
miR-1175-2	20	26516777	26516856	-	TGCGTCCCATGGAGGGGTTTGGGCTGTGCTTCTCTGCCCTTTCACAGAAGTGGAGCCAGAAACCTTGCCAAGGCCGTGGC
miR-1191b	12	21811317	21811400	-	GGAACATTGAAACAGGCTAGGAGAAATGATTGGATAGAAAATTTTATTCTATTCATTTATCTCCCAGCCTACAAAATGGAAAAA
miR-12324a	1	193101016	193101097	+	GGGACCCCGCGCAGTCCGGTCCCGCGGTGTCTCCGCCTGTTGATGCCGCGCGGCCCGCGGGCTCGGATGCTCGGCGCTCTGC
miR-1234	21	32351513	32351590	+	GGGTGCCTCCGTGTGGGCAGGCGGGCTCCTGAAATGCCTGATGTCACGGCCTGGCCTGTCCTCTTAGGACCCCCCGTA
miR-1329	3	19769065	19769146	+	GGTTGTAGGGATACAGTGACCAGGTGACGACGGATTTCTCAAGTGACAGCCTCGTGGCTTGGGCACAGTGTCCATATAGCAC
miR-1839	18	22140764	22140847	+	TCCTAAATGAAAAGGTAGATAGAACAGGTCTTGTGTGCAAAATGAATTCAAGACCTACTTATCTACCAACAGCAATGATAACAG
miR-1895	1	264630158	264630242	+	AGGTGCCACTGTCCCCGAGTCCCTGGCGTGCACTGACGCCACGTCACCCGGTGTACTCTGGGACTCGGGTGTCAGTGTCCGGGGC
miR-2285bo	7	3860799	3860880	-	ATTGGGTTGGCTGAAAAGTTCGTTCGGGTTTTTCGTAACATCGTACAGAAAAACACGAACAAACTTTTCGGCCAACCCAGTA
miR-22a	25	33098031	33098108	-	GCAGCAGGGCCAGCCCTTCCCTTTCACTGGCCTGTAGCCAGCCCAGGTCTGGTGGGAAGGAAGGGACACATCCTGATG
miR-2425	4	92879190	92879269	-	CCGGGCTGCCCCCAGGGCAGGATGGCTATCTCGGGTGCTTTACTCTCCCGAGGGCTTCCCTGTCCTGCAGTGCCACCTGA
miR-3866	25	14441282	14441375	-	TGTTGGTCTGGAGACCACACTTTGAGAACCACAGTCCTACAGGAACCAAAGTCTCAACCTGTGCTACTCAAAGGATGGTCTGCAGACCAGCAGC
miR-4829b	1	264630158	264630240	+	AGGTGCCACTGTCCCCGAGTCCCTGGCGTGCACTGACGCCACGTCACCCGGTGTACTCTGGGACTCGGGTGTCAGTGTCCGGG
miR-548d	12	18050937	18051016	-	TGGGTTGGCCAAAAAGTTCATTAGGGTTTTTCTGTGAGATGGTATGGAAAAAACCGAGTGAACTTTTTGGCCAGCCCAAT
miR-6131-1	4	111518360	111518472	+	GTGGTTTTCTCGGCTGGTCCGATGGTAGTGGGTTACCAGAACTTATTAACGTTAGTGTCACTAAAGTTGGTATACAACCCCCCACTGCTAAATTTGACTGGCTTTTTACTATT
miR-6131-2	9	49296422	49296534	-	CAATAAATGAGGGCTGGTCCGATGGTAGTGGGTTACCAGAACTTATTAACGTTAGTGTCACTAAAGTTGGTATACAACCCCCCACTGCTAAATTTGACTGGCTTTAAAAAATA
miR-620	4	95824140	95824225	-	TCTGGGTGTGCATGGAGATGGTGCCTACTGCATGTGTGTGAGACAGTAGGGTGTGCAGTAGCGTCCATCCTCAGACACACTGCCCC
miR-6578	X	93218202	93218297	+	ATTAAAAAGGTGAGCTGTGATGACTTCGATTGCATTGATCACATGAAATGATAATGTGCTTTGTCCTCTAAGAAGTTCTGAGCTTGCTTTCTTTTT
miR-6773	2	207200688	207200769	+	GTGGGAAAGAAACTGTCACACAACTCAACACCTCTTTCTCAGCACAACAGAAAGTGGGCATGTGTGTGACAAACACAAGGTG
miR-7857	20	30114218	30114307	-	CTCTATTGAGACATAGCCAGTTGGGGAAGAATGCTGTTACCATGGAGAGAAGCTGGATTGTTCTCCAACCTGGCTCTTTATGTTGCCGGT
miR-8200	1	179709130	179709210	-	CAGGGTTCCTCTGGCTCAACCATTTGTTCTCACTTGAATCGACAAAGTGGGTGGCAAATGGTGGGTTTGATGAGTCTTGGG
miR-8337	24	9698330	9698402	-	GCCCTATCAACTTTCGATGGTAGTCGCCGTGCCTACCATGGTGACCACGGGTGACGGGGAATCAGGGTTCGAT
new-mir-novel1	4	111538184	111538302	+	ACGAGTTTTTCGGTTGGTCCGAGTGCAGTGGTGTTTACAATTAATTGATCACAGCCAGTTACAGATTTCTTTGTTCCTTATCCACTCCCACTGCTTCACTTGACTAGCCTTTTACTGCA
new-mir-novel2	14	60548848	60548924	+	CAGGGGCGGGGTCCCGGGCTGGAGGAGTCTGCAGGGAGGGGACTGCGTCTCGTCCCGCCCGGGGAGACCGCCCCTTG
new-mir-novel3-1	20	26516777	26516856	-	TGCGTCCCATGGAGGGGTTTGGGCTGTGCTTCTCTGCCCTTTCACAGAAGTGGAGCCAGAAACCTTGCCAAGGCCGTGGC
new-mir-novel3-2	20	26478810	26478889	+	TGCGTCCCATGGAGGGGTTTGGGCTGTGCTTCTCTGCCCTTTCACGGAAGTGGAGCCAGAAACCTTGCCAAGGCCGTGGC
new-mir-novel3	3	200771917	200771997	+	TTGGTTTGGGTGACAAGTTCGTTTGGGTTTTTCCTTAACATCTTATGGAAAAACCTGAATGAACTTGTTGACCAATCCAAT
